# Supplementary material for: Accelerating inhibitor discovery for deubiquitinating enzymes
Source: Nat Commun. 2023 Feb 8;14:686. doi: 10.1038/s41467-023-36246-0 (PMC9908924; doi:10.1038/s41467-023-36246-0)
Supplement: Supplementary file 3 — Supplementary Dataset 1 [file 41467_2023_36246_MOESM3_ESM.xlsx]

## Sheet: Supplementary_data_1
				ATXN3	BAP1	CYLD	FAM188A	FAM188B	JOSD1	JOSD2	OTUB1	OTUB2	OTUD1	OTUD3	OTUD4	OTUD5	OTUD6B	OTUD7A	OTUD7B	UCHL1	UCHL3	UCHL5	USP10	USP11	USP14	USP15	USP16	USP19	USP2	USP20	USP21	USP22	USP24	USP25	USP28	USP3	USP30	USP31	USP32	USP33	USP34	USP35	USP36	USP37	USP38	USP4	USP40	USP42	USP43
Compound	Fig. 3a index	Structures	Source	MJD	UCH	USP	MINDY	MINDY	MJD	MJD	OTU	OTU	OTU	OTU	OTU	OTU	OTU	OTU	OTU	UCH	UCH	UCH	USP	USP	USP	USP	USP	USP	USP	USP	USP	USP	USP	USP	USP	USP	USP	USP	USP	USP	USP	USP	USP	USP	USP	USP	USP	USP	USP
AF-11010- 66	1		In-house	-26.6069	-10.1185	-7.46669	-10.2759	-22.0416	-58.3376	-9.11289	1.23925	-11.0538	-44.7036	-2.5465	-16.8771	-6.84417	-6.06997	-7.73266	17.3374	16.9201	-0.338319	2.33449	-17.4208	-7.91057	11.1618	-5.45802	0.959964	-4.62449	2.46721	-40.4551	-32.1862	17.0012	-5.81318	-23.6399	-40.7477	-1.57405	-27.2697	-18.7703	-20.7435	-20.2272	-13.8148	29.2731	-15.7294	1.06577	-6.90745	-2.33662	-26.663	-26.025	5.2561
AF-11010-82	2		In-house	45.956	5.02835	3.3665	8.79648	-8.46121	44.8105	31.1396	5.19478	13.0341	-3.75816	-1.17348	29.5499	9.08608	10.1651	-6.09838	-3.72609	-10.6212	5.7923	0.398844	32.5292	-5.8588	6.84014	-0.823718	-0.795638	1.58022	10.1139	-4.52809	36.895	-6.76742	-4.65296	24.4721	75.5781	4.7558	54.8057	42.3907	6.77754	19.1772	-6.64974	-81.5324	-4.09021	3.53179	2.5925	-9.106	37.5393	12.9905	-26.0995
AF-11010-83	3		In-house	14.6498	-15.821	-8.73896	-24.2356	-36.137	4.21772	-0.831111	-13.106	-21.7534	-52.3876	-6.57533	3.18245	-11.8742	-12.2461	-17.5198	-34.105	-3.46584	12.9819	-6.48586	14.8132	-4.1898	-10.8234	-7.51868	-6.40742	-2.58215	0.403907	-35.8273	-13.6106	1.84838	-6.20113	-4.70263	42.9558	-15.0952	39.225	1.62537	-3.4652	-8.05259	-11.1492	18.4676	-25.0118	-15.2676	-6.76187	-7.53419	7.60563	-4.62855	-6.31478
AF-11010-84	4		In-house	40.5398	10.0141	14.4921	23.7933	4.44227	32.9489	45.9393	24.8794	36.1291	4.30414	11.7202	29.5579	24.8883	32.7096	-3.01089	23.1405	17.6745	10.1534	14.564	28.3993	-3.32055	33.1984	13.1344	0.401999	-2.43003	20.5292	5.08969	53.5707	14.8359	0.264656	27.855	49.2741	29.3462	24.2479	44.4445	-17.0086	30.1488	4.61439	-14.9312	13.4897	28.5832	1.53824	-2.52528	33.641	22.0759	-9.39507
AF-11010-105	5		In-house	-6.1387	-2.51814	-0.493519	2.85512	-13.9994	-17.2927	-7.42942	0.274515	8.23628	-27.282	-36.7724	-8.92275	-5.76864	6.08783	-21.1304	-5.80038	5.45476	1.60677	8.13738	7.05248	1.08066	6.53802	-5.58998	-3.31712	-4.25591	4.81186	-4.83497	2.5913	-17.751	1.12607	-1.07131	4.25263	-25.6101	-1.80774	-9.38303	-4.15505	-10.3363	-130.117	-343.026	-12.0897	-1.07967	-3.6858	-1.43456	-6.70459	-5.81849	1.55566
AF-11010-104	6		In-house	14.9369	-20.0895	-7.40689	-2.66083	-29.6277	-39.3304	8.06269	2.47541	-27.8608	-57.4409	-4.25323	-3.74102	-8.2592	-9.22629	-17.7736	-17.7163	3.8221	3.92513	-10.1695	-3.92593	-7.86404	-4.21026	-14.3486	-5.71415	-7.47765	8.08063	-35.6462	-15.3494	0.850294	-20.177	-20.0274	-9.26005	8.7389	-10.492	17.3594	-35.91	-14.5505	5.86394	1.96464	-32.7746	-2.88216	-12.2208	-20.2523	-9.20052	-8.72972	-6.07571
AF-11010-112	7		In-house	28.2321	-1.45465	11.3912	33.9303	8.74509	32.4466	35.8631	25.3791	28.4881	28.3365	16.0293	10.1606	24.4605	31.7135	6.78243	13.4144	5.92035	-14.3324	17.2332	7.30309	-5.61883	33.7777	15.748	-3.94775	-8.33988	19.5288	-2.60699	59.5998	21.5894	-0.158455	25.9831	15.2308	33.8922	-0.853328	49.4458	18.1086	38.4263	20.2181	100	10.7905	23.5453	3.78752	6.33691	19.9721	31.5285	-0.84239
AF124	8		In-house	62.8031	19.0693	22.0711	13.2896	-13.7835	85.8744	69.014	12.2064	34.1931	25.7023	17.7653	52.0614	25.7535	31.9266	11.3882	34.2017	33.6526	58.1729	33.4595	54.9683	-2.90382	42.5029	19.8868	10.8964	9.47706	24.386	1.19358	94.2326	40.07	15.0526	52.3973	79.7352	36.7101	87.1377	17.156	45.312	30.5999	42.1692	9.00726	27.7648	35.5197	4.07829	7.46642	63.7837	37.8954	-4.13435
AF125	9		In-house	34.1002	-2.82156	-19.5494	-45.5168	-39.0871	94.6759	12.9996	-5.40541	-7.53322	-69.1842	-26.3726	15.7047	-10.1635	-8.21163	-35.6868	-4.09006	9.81048	35.9408	16.8984	43.5538	-38.2313	-0.380569	-31.0437	-51.9879	-20.9471	-35.0662	-143.466	70.7393	-6.01867	-16.7307	27.1207	85.0244	-17.5687	93.7992	-48.2404	-24.1298	-45.8353	-30.7372	-79.2947	-20.8851	-11.5974	-38.1375	-29.2975	63.3537	-39.1252	-57.9264
AF131	10		In-house	51.5389	0.148516	-4.42562	-79.8886	-20.3049	82.1632	35.8294	4.79582	-10.0612	-28.296	-39.7752	39.4792	7.76791	7.22467	-35.4426	6.74446	15.3521	51.7194	12.6791	35.7269	-17.0726	9.35866	-120.117	-12.5404	-7.01245	-13.8652	-17.0034	72.0285	15.1122	-8.78934	26.7426	85.2951	1.27025	91.9565	-27.2251	-6.97039	-21.0383	-18.7164	-54.7789	-0.557108	-1.89071	-29.3839	-14.7413	49.4803	6.43939	-40.0535
AF132	11		In-house	25.1448	-15.0853	-14.0179	-34.7384	-31.2775	62.041	13.0852	-8.76204	-24.0129	-44.731	-16.5287	11.0797	-3.35977	-3.29068	-38.5039	-11.5113	-8.18719	20.7983	-3.14547	28.8244	-27.5839	-10.8091	-17.9699	-21.4326	-11.3603	-23.9863	-69.8404	40.9888	-0.398701	-14.7649	15.8537	63.6303	-12.7356	73.7559	-17.4318	-13.3558	-25.813	-16.2859	-41.1066	-10.9611	-7.79536	-28.2183	-23.1175	38.8284	-7.41643	-38.4913
AF137	12		In-house	58.0864	20.8176	17.0509	15.2677	-1.4615	71.4211	54.2307	1.08883	20.4551	21.0936	19.2343	44.5263	23.5849	22.0386	15.5177	26.5149	7.17841	40.0023	21.6352	49.6219	3.43283	21.4282	15.1556	18.4243	16.0034	9.11256	19.3183	81.7552	25.9065	9.44012	40.6831	75.7564	17.9063	84.5772	30.0582	43.3684	21.9515	17.586	2.09343	16.8926	28.5267	19.3014	10.8437	60.2488	20.8416	20.3327
AF138	13		In-house	15.8068	5.06214	-4.17742	-6.32549	-15.0643	64.3213	10.1869	-1.91347	0.808469	-25.1191	-21.8485	19.3339	-2.77021	-4.99197	-18.495	3.74357	6.65463	23.1212	14.8203	29.3895	-13.2616	3.17247	-26.9426	-25.3211	-13.1132	-9.17392	-44.4167	34.1514	-1.83275	2.01808	22.6122	65.3836	0.912946	71.1928	-19.6686	-10.214	-17.1773	2.33871	-35.8924	-5.70436	-6.22	-22.959	-14.0285	38.1222	-29.2207	-23.3509
AV12	14		doi: 10.1021/acschembio.6b00766.	7.21651	16.1886	2.49103	-37.1377	-33.6221	71.3431	22.4315	1.77239	-4.83208	-36.5296	-3.82618	4.09091	-7.12209	3.35732	-31.3192	11.4856	11.0848	26.6744	19.5257	93.4887	-17.1496	-0.176061	42.0962	41.2499	43.8026	33.0417	-64.3046	100	61.084	7.86615	28.7117	59.1793	34.623	97.5231	-3.12584	5.28689	44.9246	10.1566	-45.0912	15.2931	24.2345	-9.20077	64.6457	65.3697	0.457111	25.0296
AV46	15		In-house	-9.69768	4.84644	3.3046	3.63627	2.8088	44.7671	8.72184	-4.15695	-7.23022	11.5945	7.51009	4.36112	8.55483	-9.40442	6.31081	-1.87277	-8.16078	3.66271	-5.50019	-6.08955	5.3957	-4.49053	1.36208	9.21118	4.63394	7.55226	-0.164894	14.0004	42.1072	9.21548	7.01276	4.30106	#N/A	54.9115	19.773	5.69626	6.0366	15.2968	12.3674	41.1867	29.6095	9.86205	-1.22235	6.01706	16.4257	17.0479
ED17	16		In-house	-5.40445	10.3578	14.9393	7.10634	20.4875	52.9817	19.1638	-17.5077	11.6891	9.08523	0.81842	0.696623	14.3635	0.665979	3.81484	2.0893	-8.18156	-12.3692	7.41556	-4.97272	-4.63572	-4.57503	-16.377	6.46837	-5.78778	12.5101	-10.4588	-0.1401	36.6467	6.07966	3.80652	4.50993	#N/A	77.6689	35.9338	8.00322	11.4886	33.9417	15.8016	46.4928	59.1582	20.1615	-11.6034	39.8652	18.363	30.0306
AC19	17		In-house	19.8245	4.05734	5.44814	7.03689	2.12295	38.2373	9.42825	4.49684	0.323777	14.0512	6.20961	3.00138	11.1121	-4.86642	3.18927	-0.337222	-6.65577	-5.23757	-1.01872	1.19318	6.71529	5.57788	-0.450549	13.5491	-1.15483	10.6541	22.4472	10.5258	36.3106	13.2589	3.38792	1.49783	#N/A	57.5472	18.4009	0.158494	12.8508	18.6884	7.05918	22.1741	36.9464	9.00941	-1.57954	26.3899	9.6119	24.9512
AV16	18		In-house	-7.52358	7.22502	6.87248	8.6931	-3.65422	20.9871	15.5373	-5.08497	4.1754	3.76511	2.46003	-1.8716	9.32509	-8.58064	-5.59597	-1.65162	-8.44445	0.37605	3.36431	3.71037	0.890311	-5.44028	-5.95317	28.8979	6.90125	13.0941	1.22983	17.027	17.9819	5.23029	-0.813257	3.31807	#N/A	31.8686	12.1013	3.69567	10.8231	6.5761	1.77287	8.49102	19.4649	8.02325	0.0280022	10.0404	-13.6258	15.4159
ED18	19		In-house	-36.4181	11.865	9.09437	1.38696	8.82132	73.3412	15.4945	-1.81013	13.5633	18.7248	7.49593	1.48808	16.0888	-4.80775	10.0225	3.19853	-5.5291	-13.726	7.71412	-23.547	9.61927	10.7002	-17.4985	10.4794	-1.48188	4.45646	11.3643	-0.596386	62.0083	17.1495	6.49276	-0.0338876	#N/A	93.7955	30.4538	11.6029	11.9056	40.8635	15.5381	51.5633	73.8996	16.6239	-5.6872	9.18257	27.6245	31.9117
ED27	20		In-house	-11.871	3.37709	-3.01064	0.7416	-0.167101	33.7278	-8.17915	3.66	14.8703	-10.6287	2.34725	-3.5657	-3.97226	-7.00779	-4.17045	-2.77487	10.3028	5.24784	9.75986	8.65055	4.44728	-1.27652	-7.11346	-2.04528	-1.17246	-0.654128	8.00855	12.6925	32.8814	7.04843	-5.83619	0.514424	#N/A	66.0275	12.49	-8.17871	-0.166943	12.331	-5.55281	30.1169	29.5759	0.168457	-4.08323	6.17959	-6.06156	6.64688
ED30	21		In-house	-10.0923	-6.47649	32.2001	46.8202	-25.9604	66.5879	47.9715	2.99422	26.7965	51.3459	24.8549	26.0748	34.3882	30.765	31.8041	29.6063	-6.85395	-6.89418	23.3021	8.90765	23.6427	40.3209	21.8786	44.881	18.9091	41.3276	32.586	8.21698	50.1542	27.777	34.8125	29.5216	#N/A	72.5242	43.7761	41.9653	49.0046	49.5922	46.6192	64.1551	69.8983	46.1447	17.5551	29.2226	54.842	72.1317
F21	22		In-house	9.70565	2.63258	-0.506509	-43.2227	-25.9122	65.6905	14.177	-6.53536	5.13067	13.7846	-8.90704	10.3714	-7.43455	-15.6541	14.3012	20.2018	96.3593	13.6716	5.11982	29.2821	-4.77504	-6.72302	-34.9414	0.352435	-0.0235853	22.9535	6.01825	30.5827	35.9866	4.60742	31.3376	41.7246	#N/A	89.3088	31.0963	5.88828	6.74662	-14.7924	-17.4958	39.2751	52.2269	-16.9368	-23.3805	11.5331	16.7153	41.1108
WH-189	23		In-house	2.18325	7.16786	2.55496	5.25444	-1.82053	48.0583	26.7449	-12.2004	12.0916	8.32106	5.05925	18.4521	9.7698	4.69552	-6.36885	10.9742	7.17757	21.3857	3.26381	12.564	-7.76005	7.11211	-10.6299	-1.43464	-0.0157735	3.71558	-10.9698	20.2711	17.4882	3.13786	12.0493	48.6531	26.1741	64.017	0.157847	2.74973	7.53271	-10.4807	6.31989	16.3746	14.0284	-1.14896	-7.09795	34.5428	6.00547	0.621189
XL041	24		In-house	-48.1114	11.7014	8.30409	18.1469	-2.3849	14.8594	-0.460644	-3.05889	18.642	21.2725	0.958362	-4.14988	-5.20326	11.4839	-9.86878	2.97952	-45.7291	12.3061	4.22487	-31.306	15.9549	19.3684	-0.652486	-0.925417	14.8519	9.36436	-0.541809	-13.4115	10.4569	8.08825	-10.5277	-26.0323	26.4821	0.162282	-5.07461	-11.1811	27.405	0.242341	15.7665	23.1514	6.91386	5.29014	-2.25708	9.43153	5.6262	-5.70235
F22	25		WO2016046530	20.3381	8.87796	-2.66453	-35.4708	0.672661	60.1344	31.9581	-14.5051	1.70286	31.2143	2.51311	23.4224	4.46332	-6.78825	19.8478	35.2353	97.8322	28.8176	16.4085	69.1214	-30.4038	-11.2096	-16.5114	-7.77016	-17.3137	-1.97436	11.0424	49.2222	35.7162	-3.73545	38.0766	68.5566	42.1361	86.1872	34.9846	45.1458	-10.2443	3.35205	21.6159	19.9622	26.8901	-21.3737	-16.5633	18.4893	18.37	27.3476
F68	26		In-house	-50.0037	-4.66976	-1.16863	-3.89354	-2.01187	2.70288	-15.7905	-15.0159	4.95731	25.4307	-1.4504	-9.06417	-1.34727	-4.68263	-7.69517	6.71855	84.3722	4.2009	-4.95229	10.8062	-16.0021	-2.69983	-6.64133	2.54342	-4.35934	-5.15439	-16.8842	-4.39834	-10.7821	-5.67287	-17.6501	-19.8542	-1.99408	8.87484	-2.43351	4.10372	-9.89208	5.75607	2.87309	-2.27046	2.16114	-2.69036	-0.700564	-8.68737	12.0094	-1.67524
F70	27		In-house	-0.799432	2.20783	-6.49781	-25.7488	-11.9428	67.4706	54.5021	-18.9838	14.0581	25.9674	-11.9824	9.19419	-22.8691	-4.98944	-25.0277	9.78123	85.695	22.471	3.25297	14.1817	-10.947	2.3568	-23.2266	-25.4228	-0.820011	3.21939	-6.68152	30.2614	59.4983	-1.09346	19.7928	36.3688	86.7187	93.3783	-5.50753	1.63602	8.31222	-14.6678	10.9984	49.8056	47.2062	-20.5333	-15.9871	29.151	14.7464	-0.468871
F78	28		In-house	-16.8832	18.5857	20.0352	18.3297	-30.6838	79.895	55.1024	-12.1472	27.6088	68.0625	19.2773	19.7519	16.1783	25.5065	11.0795	40.4063	67.9022	86.5383	20.9618	9.66556	3.50181	34.102	15.0803	23.9734	8.24625	16.6993	27.5224	39.0164	75.6962	2.98635	23.3735	23.1592	85.2802	82.9467	32.4469	33.6966	51.7013	27.3287	21.5529	73.1925	46.7227	9.77103	11.5468	37.5103	43.9596	52.3037
XL_10320_54A	29		In-house	-19.4689	3.31334	4.3398	13.4475	7.7891	54.2362	17.8703	-21.9118	20.8749	37.8745	0.439135	4.82495	-5.3463	1.2196	-10.0336	16.0138	4.11504	-0.326573	6.3296	-15.0534	-9.53782	9.96639	-13.5882	-8.15112	0.683359	6.29439	-0.923584	11.0605	63.0969	11.1297	-4.94636	2.58501	78.2157	74.7204	14.9376	6.9702	3.42093	24.6315	30.3093	42.9847	47.5345	9.00292	-5.56007	19.2383	21.8785	11.6847
YM155	30		doi: 10.1158/0008-5472.CAN-07-1343.	-46.255	8.88569	-3.61705	13.7896	1.48757	50.8118	28.8511	20.3535	8.3238	26.3865	-0.104862	-26.2923	15.5291	3.89433	-7.36747	9.60549	14.417	28.6566	17.0091	26.6702	-38.8559	37.6353	-16.1636	-63.9694	-20.8531	18.2578	-29.6807	21.6782	60.869	-16.5858	-20.9252	2.97376	58.5932	91.3762	29.5261	-7.07605	6.39191	-6.305	-87.4703	63.9094	73.1225	-31.0496	-3.46874	13.5238	59.3593	34.9819
WH_9943_094	31		In-house	11.2294	24.012	2.65002	10.9705	21.8166	20.1754	12.358	1.43659	39.7857	45.0031	-6.79389	13.8057	14.4204	7.80342	15.6196	12.3042	-7.57659	-7.72215	8.20042	26.8305	19.0154	11.8271	37.3107	17.3498	3.74352	-4.89346	23.717	44.2243	40.3205	20.3431	21.7535	-3.20858	19.3563	7.14979	-0.204541	44.445	28.9262	16.9443	#N/A	19.5254	2.56022	17.6658	16.9917	36.3353	11.3827	24.7559
WH_9943_98A	32		In-house	13.8789	20.067	2.55302	20.545	19.9272	19.7873	14.6826	-0.746607	28.4214	38.3884	-2.66	7.80307	17.2804	9.93682	7.18571	10.2763	-10.608	-6.95517	4.68181	20.6877	6.69235	8.30823	25.4359	13.2892	1.36904	-22.1275	19.7545	36.5591	26.9564	16.7066	16.5653	-0.90548	14.7046	3.15314	-0.990444	33.8745	31.4903	11.0408	#N/A	10.6628	4.09956	20.7135	9.30825	34.4785	13.6958	12.6839
WH_9943_98B	33		In-house	-23.0236	8.99874	-1.494	-8.05572	-11.92	6.45493	-20.1316	1.16115	14.6497	11.5815	-20.5346	0.75678	-27.2187	6.59915	-1.08598	3.07563	-4.35024	-5.40612	8.77282	1.78854	10.3629	3.13786	38.1117	-3.06594	3.34476	6.04102	16.8245	7.12723	17.9702	9.37149	5.78921	-1.68396	8.20479	2.22353	-6.93379	20.7167	-28.112	10.2246	#N/A	5.67716	-6.6782	4.64847	-2.89763	-2.78866	-12.2068	10.634
WH_9943_102A	34		In-house	-34.1873	22.1236	-1.01565	-25.0101	9.2552	24.5942	13.4074	-6.2533	24.3956	38.1519	-15.0579	10.5888	24.203	-2.75366	32.1678	44.5077	72.8454	37.6501	20.6127	16.8063	3.92018	20.2905	13.2041	3.53939	-10.4611	-14.1058	-3.29352	26.7808	34.0415	12.5287	13.1483	-5.74434	21.374	49.3643	24.5481	31.1294	23.1661	10.8873	#N/A	49.8322	27.7207	1.35068	3.74052	35.8905	24.8785	49.3678
WH_9943_103B	35		In-house	16.3096	13.3644	3.37725	17.8003	15.5494	1.04718	9.4824	2.99223	31.0896	26.5404	-10.212	4.51909	-6.78868	9.70193	6.4379	-13.894	-38.5455	-28.3998	-4.57319	8.05398	16.4713	8.87907	43.1028	13.6081	2.78403	-12.8832	35.1525	20.9686	25.5732	14.6155	13.7831	-1.89156	9.52105	-13.8232	-28.0246	29.3227	18.3164	2.49447	#N/A	-6.58217	-17.8819	13.2321	16.7036	7.2786	-3.20465	-4.81026
WH_9943_103C	36		In-house	-15.7396	50.6683	6.59145	-1.75106	-29.0115	19.8623	-18.8395	2.86624	34.5474	5.892	-20.2794	5.82869	-34.5283	8.44182	5.79406	23.9965	-4.16994	1.97256	5.78699	12.1775	11.3354	7.03315	13.0096	17.4785	3.82484	26.2964	17.9417	27.3439	35.3866	13.2746	9.61251	15.4851	30.9516	36.1272	-14.8512	9.07585	-20.1356	3.59313	#N/A	9.27134	11.1741	5.76287	-10.9238	10.4939	-24.2307	11.985
WH_9943_104B	37		In-house	8.0775	-0.808113	-1.04062	12.9528	28.9988	2.33964	13.4831	1.87669	22.6413	40.2717	-8.30539	3.60293	16.1137	4.90449	12.6459	3.66417	-1.45933	-4.55008	6.38283	19.8241	9.39498	15.8046	51.4313	7.99027	0.386477	-16.3115	4.03578	28.9601	11.2316	17.5328	15.6625	-7.07277	5.64253	-12.2631	5.07326	39.2076	21.3378	20.5847	#N/A	8.74974	-4.51473	10.8746	18.6989	30.2061	17.3254	16.2157
WH_9943_105A	38		In-house	34.1171	25.4226	1.18971	0.778142	7.99954	61.7591	69.3831	-10.5136	26.7824	43.0792	-22.0297	63.2925	29.3961	3.85642	25.4059	43.6085	39.3451	66.4149	22.5336	72.3972	0.774085	13.2438	13.6271	-4.70022	-13.1541	39.1126	9.75686	45.663	50.4554	29.9503	33.9342	81.16	37.4598	78.1713	-1.15408	29.279	24.9513	2.81145	#N/A	26.8498	30.0812	0.973526	-6.25156	58.5154	17.6988	29.5211
WH_9943_105C	39		In-house	0.950866	17.0185	16.9437	14.2611	13.1574	70.9559	29.3007	4.78584	0.819374	26.2145	24.4777	16.587	17.498	5.36451	32.809	20.6213	10.8575	0.525531	11.766	18.5417	17.5144	-6.76333	25.9316	47.1968	4.35161	42.0251	32.2236	51.1464	57.1407	12.6835	18.5389	19.007	79.0584	75.7533	18.1865	6.10827	47.3139	49.6113	41.046	42.1772	53.7324	17.7948	18.6884	47.1885	39.3899	47.7506
WH_9943_107B	40		In-house	-7.94409	-16.7126	-12.5325	-22.7957	-12.4773	-25.5746	-31.5284	-11.5438	-13.9077	-12.2479	-8.4884	-17.0514	-20.0349	-5.14908	-7.4932	-11.828	-4.21276	-5.91662	-7.74744	-6.80308	-9.55786	-4.62358	18.242	-21.474	-7.2639	-27.044	-28.9687	-46.3307	-49.0689	-9.42956	-14.0454	-7.80027	-54.8849	-30.8861	-22.284	-17.1927	-18.0112	-22.916	-24.405	-29.3154	-21.4491	-18.3081	-4.37108	-19.5021	-13.4539	-17.4738
WH_9943_107C	41		In-house	-21.8212	-5.97852	-6.53872	-12.0631	-17.4539	34.0552	-33.781	-2.85236	-6.13789	-31.266	-4.58286	-25.6545	-20.2159	-19.3454	4.24517	-10.4569	-4.24257	-15.6399	-7.87427	-1.79923	-8.64928	-14.6556	-36.7387	36.9224	-10.4488	12.5195	1.34338	16.6489	-4.17969	-4.18662	-15.6146	-28.6773	27.4004	29.3973	-23.2643	-31.9134	24.5294	16.9189	-31.8958	4.57339	19.3927	-3.9091	-4.17107	10.6388	1.13499	12.589
WH_9943_108A	42		In-house	35.672	17.5597	21.5568	24.1666	14.2844	46.9747	59.1911	1.06975	24.3143	36.4654	12.9937	40.3865	37.4131	35.8493	30.3325	35.7633	3.28918	23.4482	26.8425	41.7299	17.3587	20.1763	46.8928	2.49708	13.1847	31.4042	27.7713	31.4186	26.337	18.8675	44.9354	84.0425	0.751416	61.0312	27.9916	29.3767	15.8368	22.4589	43.4932	24.5464	22.9318	10.9325	23.2522	54.6774	26.1463	31.775
WH_9943_108B	43		In-house	-2.25683	-9.15733	-4.29333	-12.9212	-13.9588	2.13217	-8.6249	-2.70079	-7.91635	-10.4096	-2.52829	-6.76472	-1.71838	-2.47495	5.16634	-5.61263	4.67835	-1.74597	0.647652	-0.50044	-6.99302	-12.7272	-4.17757	-12.425	-10.2642	1.26049	-16.4294	-14.5767	-22.575	-8.13282	-9.93254	-0.83622	-28.1799	-1.20274	-9.06128	-20.4201	-3.77241	-3.84816	-17.7229	-11.3739	-3.57305	-11.5509	-7.1422	-5.29128	-1.11468	2.68333
WH_9943_118A	44		In-house	-11.4402	2.27014	-5.2278	-173.824	-5.80363	54.3984	-1.2862	2.50786	-2.50577	-6.3447	-7.73963	4.05912	-5.22125	12.9409	-1.8577	6.95705	5.80177	-5.21397	11.9621	-4.84649	6.86822	8.81888	1.30852	8.29977	-6.03857	4.78955	7.15332	12.7181	26.9968	-2.95328	1.73003	5.031	27.815	45.3698	-17.1432	-1.79196	10.9459	5.72904	-13.9924	11.5735	10.2825	-31.7802	18.6116	0.519015	18.6143	25.3652
WH_9943_118B	45		In-house	-6.21929	9.95049	-4.04806	3.27731	5.04501	17.4461	-3.41651	-1.0759	1.70825	2.75924	-2.23985	0.220614	10.3465	-0.0751022	11.2966	4.98935	-10.0644	-1.90363	0.743691	-0.286197	14.5764	10.9008	1.34131	18.3913	1.09281	4.623	15.4031	6.66964	15.6617	8.04785	9.99465	-0.75635	#N/A	13.2696	1.8812	11.9862	7.1407	15.0904	13.438	25.9543	8.85112	15.3362	6.29088	2.95096	3.53474	0.515511
WH_9943_118C	46		In-house	16.9214	21.6195	11.5261	9.39255	8.42973	62.5738	31.4402	-7.0909	0.435674	25.5299	3.42859	6.33058	7.28125	-3.66776	15.8451	12.1133	-14.6939	-4.20666	5.20746	-0.752711	11.7135	10.562	-8.57965	27.7948	-1.03179	17.5765	25.9608	26.6264	50.2831	15.269	20.2848	5.95758	#N/A	60.9579	27.9425	18.6345	21.5835	41.9311	51.6058	50.8025	57.0318	32.7647	-1.17522	64.5711	32.0218	25.5102
WH_9943_119A	47		In-house	-28.3244	-0.227725	-8.46838	2.50168	-14.9443	17.2185	-13.0172	4.46548	7.8531	-26.9182	-8.47715	-3.61389	-37.6328	5.11373	-2.3199	0.780687	-6.26666	4.78711	3.92305	-0.728274	9.57642	8.90604	8.18705	3.61068	-7.87935	-3.94257	-27.0509	-1.81761	20.2047	4.54391	6.65083	-2.74397	#N/A	28.804	-3.91292	1.35067	-7.60979	6.67668	1.71533	27.1129	-9.80257	-1.93265	7.87568	-24.2775	-8.99687	4.5049
WH_9943_119B	48		In-house	-0.561826	3.32095	-3.5474	7.33339	-7.99105	-21.1972	4.63637	3.36308	-7.98619	-10.844	-10.4522	-7.76552	-30.6217	-4.71604	2.517	-3.05221	-9.68964	2.49279	5.32676	0.499394	1.09178	17.1226	-3.58987	3.56635	-10.5556	-1.44006	-7.95261	-6.04987	-4.05783	-1.70679	5.57734	-0.585149	#N/A	-7.9349	-20.2372	0.594493	-14.9522	6.09381	9.66423	4.54681	0.54527	-4.36094	1.5966	-5.41643	-6.65971	-19.6532
WH_9943_120A	49		In-house	-25.8295	-0.26353	-12.6865	-12.2181	-9.56703	55.9347	-15.603	-13.4183	0.706552	-18.6284	-5.80867	0.070369	-15.7995	6.86614	3.04649	-1.71148	0.541161	-19.6644	-0.754344	-3.14707	6.76615	-8.92125	11.4014	1.46719	-11.6877	-1.44535	-16.1735	6.78241	47.3538	4.61852	5.74705	-6.64366	#N/A	75.3267	10.9138	-12.8925	4.22355	11.7901	17.5985	59.0686	19.4479	1.35421	-3.47057	-9.37493	6.53038	39.1525
WH_9943_120B	50		In-house	-3.94396	7.55139	-3.85045	10.6196	8.5665	40.0598	10.4588	-1.04748	11.515	10.6144	1.46991	2.79206	10.0185	1.98248	12.6214	6.57621	-6.94817	-6.79697	5.67311	2.98417	24.6437	13.5637	12.7569	15.2852	2.29692	10.7001	14.0104	1.58449	40.0502	13.4574	13.3486	0.585038	#N/A	40.8847	4.5456	15.0326	2.59432	14.0133	31.5985	45.6555	15.454	17.257	7.60986	-8.10236	13.8499	12.0775
WH_9943_120C	51		In-house	-15.4102	9.61039	6.43561	-1.02864	0.112681	48.9389	12.9004	-5.347	3.24662	4.70061	-1.70179	3.26628	-21.4703	6.99212	16.3698	7.97303	-11.7899	8.57431	5.3296	5.01039	3.86675	11.6141	12.2229	26.7007	-5.0766	2.35199	17.0865	-9.7628	43.7156	13.4346	15.2014	7.50956	#N/A	70.7084	30.0447	10.4656	12.0704	35.5129	37.6496	51.3728	50.961	23.1464	8.46255	46.1962	27.5838	24.5632
WH_9943_127A	52		In-house	1.43433	12.4263	-0.896588	16.9195	5.84	14.3995	16.597	-0.870933	2.75262	10.4078	0.881976	2.54767	-10.0762	9.08973	18.3573	10.1015	-5.63658	-3.63379	7.11336	3.37626	10.0778	16.7478	6.46159	11.9416	-7.67778	1.94356	11.7716	-6.54739	24.8903	14.5078	16.8632	1.03579	#N/A	7.34811	2.98618	9.29622	-7.88385	15.0492	30.2263	27.0264	12.6181	14.3966	7.57726	11.2929	3.24588	7.34476
WH_9943_127B	53		In-house	8.27059	-10.9409	9.15991	-12.7094	-1.30077	-10.1968	-6.53071	13.0642	-15.3576	2.69549	4.0188	5.01046	36.8653	-6.72886	-7.71081	1.93608	3.49147	15.9352	-5.28951	-2.58851	-15.1973	-6.97607	-7.17543	8.47253	-5.36818	9.89172	-4.45221	15.4659	-53.0975	-0.982114	-1.13018	0.837879	0.611233	12.017	9.69876	-8.52709	7.6909	-11.2379	100	2.15246	0.734119	-1.81502	3.98751	-8.81089	2.8713	2.7784
WH_9943_157A	54		In-house	6.09722	-0.214362	-3.58222	-9.86078	-1.96377	-3.11167	4.17998	0.739804	-16.5445	12.2853	0.270308	3.20948	25.9395	-1.70529	-10.2103	1.28983	-2.2202	8.54614	-1.74711	0.973613	-16.1932	-8.20113	-3.047	-18.2813	-18.0612	1.1807	-28.7553	0.00410942	-24.8267	-5.07337	-1.39528	3.72922	-1.6136	-1.85674	-3.89409	-24.0653	-14.3419	-24.6276	99.7777	-6.154	-4.767	-4.81345	-10.0001	-7.12284	-0.627344	-1.33378
WH_9943_157B	55		In-house	9.47797	-23.6333	1.31113	-14.9921	-9.05716	-18.5638	-22.1291	9.72379	-6.8349	-31.6397	-4.20375	-4.25695	15.4956	-5.60276	1.09106	-6.78262	5.49116	5.99208	-0.791901	-6.26441	-15.6641	-3.24047	-8.27422	-4.43212	-9.71073	-43.3484	-8.48182	-11.6189	-23.0178	-3.70114	-6.78945	-5.67185	-4.11419	13.0074	-8.19267	-23.9105	-4.48567	-14.2971	-149.694	-6.75508	-4.67688	-13.499	-4.73932	-6.97622	-4.11933	-9.17241
WH_9943_186	56		In-house	-23.8727	-20.2781	-2.8144	-19.1581	-0.879079	-25.5794	-21.0119	5.89317	-10.2421	2.51634	1.31866	-14.5317	25.8637	-5.48298	28.4754	33.6627	18.3755	13.3365	-3.77618	-21.0324	-25.3687	-2.69459	-1.80062	-4.498	-17.7303	6.77404	3.19981	7.64206	-20.2586	-8.8661	-23.4709	-36.7737	-10.675	6.942	16.9652	10.8934	-12.5091	10.5244	100	10.0124	8.38061	-17.6859	-5.23204	-29.8564	2.49205	-4.88727
WH_9943_188	57		In-house	44.3305	-22.7701	-11.0013	-30.7996	-33.287	27.3836	18.5228	5.24567	-25.8013	-34.3608	-14.0318	28.6816	19.9176	-5.18742	-11.114	-18.0028	-1.01988	21.9886	-1.51745	35.6583	-30.5029	-13.6029	-11.7018	-27.3414	-16.1549	-75.9617	-94.5244	-29.4959	-46.5034	-4.57178	14.5279	71.4724	-8.18185	36.6454	-37.1929	-34.83	-22.6788	-67.513	100	-24.039	-33.2085	-27.0325	-15.8424	32.1987	-24.5649	-14.7495
XL_10320_12A	58		In-house	14.149	-22.0518	-6.94531	-29.5361	-24.1892	-48.5145	-32.3338	5.3325	-27.3032	-33.2068	-7.76222	-2.62744	5.41697	-3.73091	-2.90448	-11.9224	3.21092	13.16	-4.59877	-1.02451	-30.5169	-8.36947	-10.5222	-25.2043	-16.0895	-65.5368	-75.1191	-36.2065	-2.24157	-9.77981	-10.9766	1.0448	23.0401	17.9823	-1.30217	-47.5189	-49.1344	-21.134	-201.39	-7.04763	16.8533	-17.2418	-8.61023	15.2312	-13.3087	-22.7246
XL_10320_12b	59		In-house	-18.6145	-24.0093	7.40323	-5.32072	-4.00876	32.0639	-4.66523	7.41728	-9.01132	-4.30864	-7.4731	-4.19616	30.554	-14.6965	-9.80628	-3.31799	2.10135	-3.3849	-3.32918	-0.772795	-8.73725	-10.0537	-5.49823	-5.88743	-14.1769	27.9449	0.806853	2.5257	-0.411393	-0.676341	-1.07687	-1.27022	15.5383	18.7539	0.160265	-19.1657	-4.0788	-11.4492	99.8888	-0.888398	4.14535	-9.0099	-11.2068	-8.05349	4.61981	18.7683
XL_10320_024	60		In-house	17.0632	-10.0432	3.84086	-7.65671	-1.08739	-11.1101	-15.0198	7.23459	-12.8191	-6.54011	-1.04719	4.21913	29.7507	-8.05721	3.97786	-2.34859	-0.0409012	16.0361	0.164575	-5.77772	-9.9585	-12.3029	-1.38652	6.94182	-0.714845	-5.04924	-2.2693	4.52155	-26.361	4.62925	-2.43151	-3.27564	-13.8122	15.1896	3.60374	-9.97343	1.17261	-20.6733	52.7515	0.0331634	1.03312	3.3967	-6.39941	-12.304	2.19389	5.40129
XL_10320_005A	61		In-house	11.1391	2.21961	8.15619	31.4451	-0.522215	45.82	11.5321	17.868	13.3075	0.00334283	8.0247	11.567	10.9412	-4.42308	-15.7565	14.3732	-4.75422	5.62708	15.8876	12.8908	3.8577	-3.3385	5.9757	36.234	1.79307	55.504	13.1831	38.7961	37.6414	13.8452	16.1076	15.7225	9.56139	64.7314	15.923	3.18389	28.0674	13.8055	1.55769	6.54289	19.9197	15.1231	12.8145	37.8832	0.299293	12.4234
XL_10320_005B	62		In-house	18.0276	1.48402	6.48574	38.0086	3.77379	15.157	2.26413	6.88049	13.2005	19.6956	10.2406	3.45906	19.9105	2.24305	-45.0077	-9.94622	-39.6965	-4.98086	8.6887	-9.04557	10.1254	-5.87953	2.63298	-0.351089	-9.29924	30.8271	1.72637	20.545	0.649346	10.9611	12.5428	11.3242	7.9027	-11.2818	13.4041	-6.34194	-1.31434	7.27657	-23.6789	-9.14376	5.65903	11.4599	-4.10046	3.61158	-2.99058	11.1234
XL_10320_005C	63		In-house	-29.7982	-17.2302	0.318148	-21.3162	-30.2875	11.5246	-9.59655	2.21541	-3.981	-29.3317	-14.9001	-1.56992	-15.9246	-7.95236	-4.66251	25.6434	92.1965	21.9979	6.42485	3.93802	-16.8846	-3.82698	-11.0779	2.53309	-6.48489	5.07965	-21.5698	1.70003	10.0316	-12.8578	-8.87227	2.56309	-1.04924	38.1186	-10.9798	-8.61898	-17.5589	-2.74353	-49.9893	0.535952	6.28488	-14.8795	-3.01476	-4.56535	-14.0224	1.13894
XL_10320_006A	64		In-house	2.50593	-5.92049	1.23902	22.7536	-3.66675	5.80928	3.71802	1.55929	11.0382	-1.56297	-1.18053	-2.2751	1.19431	-6.39827	-15.7677	2.26573	-6.42715	0.963851	5.51628	-2.3829	1.47181	0.541402	0.79313	2.16463	-4.07337	14.821	5.37975	12.8385	12.8359	7.21062	1.79682	4.49131	8.16605	10.3539	6.72086	-8.90336	7.06679	3.7382	6.5293	-0.3223	4.79661	6.12686	1.95317	3.8724	-8.84789	8.07436
XL_10320_006B	65		In-house	-12.7313	-7.26757	-3.80061	-6.09801	-18.8369	5.51894	-18.2185	-8.89221	-6.0655	-12.3361	-10.4774	-6.97904	-0.30807	-5.00568	-12.3118	-9.30321	-10.7169	-12.6403	-3.3268	-2.32632	2.0771	-1.12675	2.5823	13.4331	-3.34042	23.7721	-0.808316	-11.3075	4.98833	-0.367606	1.58857	-3.32119	-19.3772	8.95939	-9.31662	-5.7274	2.34767	-5.46718	-13.6882	-14.0967	-5.9137	-0.541998	2.26758	0.975359	-10.1592	-7.04814
XL_10320_006C	66		In-house	0.765461	-10.6325	-3.74195	15.7421	-1.20655	1.59476	-1.86481	-1.29281	7.61261	12.4616	-1.85474	3.1738	-0.219029	-7.42854	8.49323	4.40795	-6.69093	-8.18351	2.16567	-9.36314	6.23303	-0.00942013	-2.89406	-3.19578	-3.43594	9.66739	17.8189	5.54301	6.91638	9.45423	3.62998	-4.04541	6.41804	-10.249	18.3764	-3.68161	4.12588	3.32542	13.8687	2.32645	-7.36748	6.32047	4.18825	-4.68173	1.30722	1.64205
XL_10320_007A	67		In-house	12.1055	11.2042	11.0005	26.1148	-9.30472	46.3131	-1.81038	13.7125	6.71038	-18.3655	-0.310457	1.21454	9.19193	-2.33653	-29.7983	1.25756	-6.10398	5.83604	7.59256	4.52972	1.74483	9.41496	11.9373	43.5439	0.51177	52.5577	-8.97981	35.905	24.4956	9.04588	9.44144	21.2142	-4.02906	52.5226	3.04031	4.78934	11.6631	17.9631	-31.0136	-2.13372	31.8826	14.9192	7.05254	35.3691	-7.48726	21.1345
XL_10320_007B	68		In-house	4.50777	-4.57843	-6.8434	6.353	-8.55277	3.91298	-9.20368	4.63131	9.23521	-5.97892	0.544529	-3.8589	-2.78222	-2.95743	-24.2233	-4.03997	0.01566	-4.46411	0.393377	-0.802886	-4.82669	2.98222	-3.09504	3.98489	-3.85601	23.4357	14.5867	7.98027	11.8821	3.15029	-2.115	3.38927	-9.25119	-1.57535	0.502927	-0.974131	6.71486	-8.98813	-6.75103	-3.34192	0.899493	4.79423	0.644363	6.58441	-11.4233	5.34909
XL_10320_007C	69		In-house	44.7943	11.5307	7.61874	-1.79282	-3.08378	63.9073	52.9383	0.249658	1.48601	27.9452	6.38976	28.562	26.313	3.92458	32.7074	55.7258	15.8083	8.95732	1.16422	41.1546	1.3997	1.14187	-9.96105	-2.6714	-7.04673	-9.34677	26.3475	46.056	14.0815	7.38254	30.0466	82.1422	-0.855305	72.6697	-2.73152	10.6371	18.9448	7.74744	0.984566	10.0713	16.9616	-6.20938	14.3362	50.5585	10.3268	13.668
XL_10320_009A	70		In-house	15.773	5.86411	5.53567	13.4215	-0.472227	60.7722	24.7363	-8.09658	15.1163	-4.79082	-1.97389	5.58815	16.9422	0.980774	25.4786	18.5767	-10.0564	5.91591	-0.342101	14.1674	5.39369	-12.8338	-9.81764	20.1089	-5.28363	7.28131	34.3027	73.0457	43.3841	8.94036	11.461	14.9615	20.8488	52.5235	16.4446	-4.15011	24.6292	30.5308	33.3295	29.7092	37.5632	17.0203	18.5018	34.3224	21.7114	24.411
XL_10320_009B	71		In-house	8.94271	-14.4631	-3.55325	-14.7244	-10.0271	-3.60122	2.95715	-5.44198	-5.69222	-10.9737	-6.05671	0.152238	4.87676	-5.77659	-15.3952	4.01778	8.82537	-3.25379	-7.67209	1.16581	-8.72057	2.33331	-2.85962	-17.9724	-9.40889	-10.7742	-15.2875	-26.9284	-19.4111	-8.28629	-5.67003	8.69072	-1.76055	-11.3862	-19.7499	-3.22955	-10.376	-12.5552	-30.3972	-13.3443	-7.38828	-16.253	-6.15842	-5.58675	-9.10808	-11.7376
XL_10320_009C	72		In-house	2.58104	-12.4	-8.48868	-36.4948	-5.35884	-13.3634	-14.9755	-7.58754	-16.6448	-7.59695	-9.67777	-4.00788	3.92814	-11.2655	0.5835	5.57972	90.3854	-2.82985	-8.8995	-1.64996	-18.4927	-20.0031	-23.2564	-20.219	-15.2587	-30.0214	5.40905	-13.1504	-29.6438	-21.8275	-10.1392	7.66531	-26.2733	-4.92894	-21.5727	-18.3207	-7.71766	-23.7197	-26.3367	-23.3048	-16.01	-26.9838	-8.4636	-2.96702	-19.2466	-17.556
XL_10320_027A	73		In-house	-8.30847	11.2943	0.112359	11.3464	-9.4006	70.7131	50.5883	-2.3445	3.99686	-6.52307	-3.97923	7.13125	6.11121	6.93333	-1.2893	7.51295	-44.5933	10.8354	4.81094	16.519	0.758278	4.53139	-7.48887	8.98908	-4.06135	8.3313	18.9314	40.2592	56.7685	8.9127	2.92093	14.1473	38.5519	77.1432	15.4311	2.15005	16.9588	34.47	22.9772	50.1821	53.8682	20.3113	14.1988	26.5805	38.7352	14.7833
XL_10320_027B	74		In-house	-6.40566	-2.46168	-8.41771	-3.21942	-9.20657	5.45986	-20.8279	-1.18234	3.33185	-10.2944	-13.4251	-0.595413	6.21062	-4.06018	-15.1339	-2.27536	-5.2416	-9.72369	-6.22956	5.92736	-7.03958	-2.67545	-6.6957	-19.9029	-27.2581	-8.5187	11.2705	-24.7481	22.8069	1.24101	-12.8377	5.40643	19.1035	-31.582	-16.7337	-16.37	-7.73223	-7.99913	4.22292	1.25158	-9.76728	-6.11964	3.90071	4.87695	-1.96944	-17.0898
XL_10320_027C	75		In-house	3.56157	8.07241	9.42396	5.92441	3.44412	59.0681	27.3635	8.53021	9.33725	6.62889	6.29759	17.2545	25.7102	11.6422	24.841	30.9434	26.849	12.1709	17.2162	16.5831	7.63884	8.24092	-7.34158	3.84602	-8.10631	4.51764	15.9444	63.0317	40.433	6.07506	15.8431	27.9133	10.5404	83.2331	28.6733	0.722494	24.3933	28.3859	14.7601	38.9914	55.9528	4.20462	13.0288	15.7438	28.8015	31.5072
XL_10320_028A	76		In-house	14.3085	8.66691	3.88538	-4.58461	-9.24116	64.9146	33.0468	2.36627	5.98691	-6.26299	2.98042	8.82927	9.94598	11.0007	8.14628	15.0206	3.25282	3.66093	5.84495	27.7019	0.322048	0.155784	-4.32469	12.2941	-5.06592	5.51008	28.5952	35.4917	48.7686	4.0196	8.06534	21.8167	23.4414	57.2658	12.8342	-0.803827	20.6223	25.965	5.10564	25.7668	30.7574	5.93202	15.207	29.8587	22.0117	14.4447
XL_10320_028B	77		In-house	1.85845	-3.11301	1.20244	1.48843	-0.928438	-8.4531	-19.2485	2.89201	3.01358	-11.3861	4.9499	-3.80254	-1.23465	13.2777	6.18142	4.29962	-3.73154	2.88014	2.73507	8.15755	-4.57031	5.60806	-5.4814	-4.72421	-11.5008	#N/A	14.5573	-15.5462	0.517048	2.06298	10.1476	4.53514	11.3106	11.2748	-5.35843	-7.8738	-14.2207	-4.14312	-16.9304	2.28183	4.18486	-2.93468	5.1967	2.65276	1.77853	-7.78775
XL_10320_028C	78		In-house	0.0354801	-5.12715	10.701	14.987	7.17798	9.72719	9.8646	7.15555	20.4218	21.0741	5.30653	7.09906	14.5899	7.35011	14.6634	21.4343	-3.14886	2.6807	6.03874	-6.42233	9.68271	6.24638	7.6158	-11.6096	0.9145	#N/A	14.8164	4.37225	-7.09615	6.73394	19.7754	10.5549	-10.2855	18.4608	-4.15591	7.17373	-6.50714	-0.14218	24.6427	10.3427	10.3236	2.85394	1.34116	2.23712	-0.787994	12.2544
XL_10320_029A	79		In-house	-2.8627	13.3684	-20.5877	-9.96829	-2.23438	27.2148	-14.5143	6.24115	-18.6665	-53.7754	1.4927	-6.11578	-4.94583	14.2793	-9.4053	-7.65452	-3.27837	8.24285	5.05935	24.8762	-14.0574	7.81182	-1.20978	37.2982	-10.9952	#N/A	-2.27497	9.26699	28.8506	0.137212	-21.8113	10.3409	28.087	43.9528	-1.52472	-6.32503	-3.15614	15.7117	-63.8888	-22.408	-75.9178	1.68993	22.0881	23.2336	13.8723	-12.5613
XL_10320_029B	80		In-house	-28.3701	-7.50463	-6.26509	11.223	-2.27096	-10.2658	7.24726	6.3753	1.45441	-10.0429	-0.463766	-5.96785	4.14928	9.91666	-3.71463	-1.13918	-7.79306	6.86725	1.28195	-9.6292	5.16071	10.9197	-7.88756	0.951873	-9.32491	#N/A	12.9194	-5.06414	2.68541	-6.11748	-10.746	-21.9261	-7.28222	-8.32626	-5.06351	4.1145	-8.45505	4.12405	5.41125	-2.12126	4.99599	-6.31654	8.15312	-18.9476	1.00439	-0.622535
XL_10320_029C	81		In-house	54.2257	12.5634	15.3262	-12.8739	-5.85022	53.8079	-4.14732	9.90819	2.1638	7.0673	5.9778	19.6456	9.20939	16.4479	23.2109	15.7992	10.5272	19.0043	11.7417	46.9699	-13.4347	-6.13845	0.703913	-13.3516	-10.0122	#N/A	1.04563	19.7807	25.3398	17.3249	38.8247	74.797	9.90697	55.6652	-5.19241	-0.49082	-13.4898	-5.6081	-9.88501	6.31239	10.5294	-8.79652	3.86148	55.9465	14.5272	-6.66052
XL_10320_054B	82		In-house	5.14871	-1.61192	3.24359	11.8418	0.149635	5.42406	-7.45837	9.24372	12.2035	4.55971	-3.17193	0.800783	0.110252	15.7877	7.55909	8.30367	-1.29182	3.42487	8.8223	7.87467	-0.96207	2.06357	-8.58881	-9.91681	-17.6736	#N/A	13.0361	-2.43274	18.4352	4.25984	6.22241	6.59518	13.9353	15.4031	-4.73097	-11.9056	-8.68792	7.17528	12.3479	8.18363	10.9832	-1.89231	2.06042	5.16463	3.90618	-8.21193
XL_10320_061A	83		In-house	-1.66009	0.497023	-1.86956	-9.64657	5.6709	21.1885	2.95157	-3.87284	-13.5085	-0.223053	8.79711	-2.89205	19.4168	5.36828	12.7761	5.51028	-7.41483	-3.57175	-0.43099	-0.832085	8.1427	8.76664	11.3933	18.8566	9.83045	#N/A	27.3018	5.45728	25.1449	7.57781	8.78177	2.45325	24.6987	31.9047	8.62448	12.8374	-3.49876	10.6358	18.2273	17.5774	18.134	14.5995	20.3339	8.89182	16.1752	13.2979
XL_10320_061C	84		In-house	3.65604	-4.93297	-5.49318	3.6157	-5.06692	9.40231	-6.94258	1.69491	5.66283	-17.6235	-31.6494	1.01201	11.171	9.3938	0.987711	0.454722	-2.44812	-3.1443	7.26767	0.759131	-6.28346	0.0123274	-12.5154	-5.97351	-10.6243	#N/A	17.8857	-3.21461	20.2892	1.97116	3.41304	2.13536	1.22731	3.40073	-12.9372	-5.32529	-11.1375	5.91938	-1233.13	4.81117	10.0566	-4.74124	1.85236	7.17962	1.78089	-4.77435
XL_10320_062A	85		In-house	-7.10559	35.986	-1.91344	31.2167	10.6004	54.0582	3.36243	0.295318	-12.292	-5.12303	4.4984	-3.96623	5.78347	-9.61398	16.1784	3.62046	-5.05189	1.17479	-6.06	28.0633	5.09501	-0.326232	3.3575	44.809	13.5558	49.3962	12.0258	24.4797	32.0242	-0.638254	1.41068	9.54239	60.1621	60.9591	11.739	0.850593	26.5862	14.941	3.54405	19.8386	37.8028	0.740095	16.4233	35.8108	13.329	44.3239
XL_10320_062B	86		In-house	0.807138	11.2519	-0.514209	26.0625	18.095	-2.10588	-0.426169	10.9245	7.27828	7.28414	11.5737	0.869996	3.36808	0.244834	-2.32142	-1.9696	-8.66382	2.66671	3.59588	10.3892	3.02965	4.41929	0.265338	6.32036	2.89079	18.9198	6.77223	5.30102	0.290015	-3.48145	6.69287	7.54002	-1.13925	8.45881	4.62198	-1.31771	8.62288	15.5253	-0.355466	4.97562	9.32553	2.52128	6.93872	10.1681	7.5352	7.68238
XL_10320_062C	87		In-house	-11.4435	1.20218	-5.84723	9.85907	-5.15035	18.6668	15.2479	-10.192	-22.7804	-10.5674	-11.8562	-7.38854	7.61536	-18.4803	16.3149	18.5306	14.9589	9.91316	-9.34007	4.71258	-7.78344	-12.6103	-4.7879	6.01464	-0.441845	0.0905631	-20.2959	-7.91421	-4.81605	-8.82117	-15.6412	-0.980927	8.52798	28.6659	11.3452	1.02168	-15.4186	11.4025	-13.826	-2.40513	9.94332	-6.95145	-8.70257	-2.94644	-7.22805	14.4551
XL_10320_064A	88		In-house	-6.61889	15.4936	4.36177	24.036	7.54493	55.2853	-1.84564	-1.26034	-2.53156	6.79331	4.14682	-2.58751	3.79216	-8.11995	2.04991	6.84559	-10.531	3.81297	-1.76469	13.088	7.55471	1.66624	1.32632	35.3073	10.4411	46.934	12.771	15.3568	30.0019	-2.24958	0.214078	7.34979	62.7579	70.0603	27.945	7.67777	20.7147	31.1106	29.0116	43.9898	54.3077	10.7253	3.72633	31.599	24.0762	37.7432
XL_10320_064B	89		In-house	-16.1461	-1.09212	-11.4202	16.447	2.53512	-4.28926	2.40434	-0.164346	-7.04928	-16.1534	-10.6807	-15.1419	-10.6576	-7.64049	10.682	-14.4162	1.53201	-0.944154	-3.67207	4.83661	-4.58671	-8.09818	-1.67529	-6.05094	-7.00685	-24.645	2.4598	-19.8	6.64022	-1.75833	-9.32304	-5.01287	27.4725	-21.199	-23.3884	-13.6245	-9.02534	-8.99879	-9.63339	-15.8154	-19.6561	-12.3934	-3.90259	-13.3545	-8.88336	-9.21606
XL_10320_064C	90		In-house	22.7561	3.32332	-8.82979	6.93006	1.6766	57.7179	29.0427	-9.90312	-13.7213	12.218	-3.24327	4.0661	8.15837	-4.98982	8.91111	5.79017	28.544	8.76499	-3.52862	22.3865	-3.47135	-12.0305	-18.0657	-0.32826	-2.68116	-1.65245	22.3019	30.9104	18.4179	4.25801	9.18851	30.3013	62.0686	53.4309	-4.68032	11.587	2.76652	-12.8026	6.85864	23.1704	17.4329	-12.1562	-7.83486	37.4591	17.6476	10.2335
XL_10320_065A	91		In-house	-13.0099	14.3649	-3.76297	24.4025	13.5611	33.6298	-7.5936	-1.76759	-6.55714	-10.811	0.923625	-3.80398	-4.89876	-2.84018	16.4916	-2.08453	-19.8868	0.295922	-3.01028	5.92325	-3.38931	-3.9529	0.0489284	24.6937	5.60253	33.6081	-10.6628	-7.7851	34.5874	-4.46855	-4.7989	-9.94095	56.3186	56.2225	15.4855	-9.18868	5.81936	19.731	28.2874	33.2625	49.9903	7.55658	5.43177	27.7337	19.4827	38.1877
AF-11010_105	92		In-house	-0.433947	6.59167	-10.749	13.0207	5.77065	19.4407	-12.8771	-3.80936	-4.5082	-0.00349508	5.6763	-2.16013	7.04144	2.41376	15.217	-2.12074	-3.92404	0.581316	-4.91964	8.50516	0.615045	3.01541	4.67865	10.3962	1.7438	12.3481	7.42003	-1.05907	-3.42453	-0.885654	-8.22408	3.5858	14.4801	22.4058	6.06261	-1.01818	-2.41811	-3.22331	-0.789187	2.06938	8.58471	0.623679	4.06814	11.0898	3.16729	7.01062
XL_9872_123A	93		In-house	-16.3399	-21.8614	-6.62064	-9.47079	-7.27936	21.7096	-13.3659	-8.35767	-16.0578	0.912607	15.3756	-4.60343	-3.29294	-14.0753	-1.04428	-6.97087	-2.47161	3.50809	-2.28599	-1.62475	-5.56719	-6.78468	-22.7227	-11.9761	-7.30831	-15.5795	-10.7395	-18.5605	50.3838	-2.02542	-6.54352	3.85564	76.8715	49.9268	14.928	-7.98774	-3.20745	14.0398	-2.14094	23.843	-15.5743	1.92998	-22.4072	-1.11111	18.1363	8.95248
XL_9872_123B	94		In-house	4.65981	-23.2911	2.1806	-0.750749	-0.799064	21.4233	1.07582	2.51868	-4.03671	30.7712	18.558	6.95904	15.9102	-28.4314	-4.09161	3.288	-5.51557	14.9037	-3.60385	-7.74824	-3.50706	14.8834	7.14921	2.2154	3.10742	-2.78366	6.89339	-3.15664	38.1473	-4.94737	-1.78121	9.38583	64.6819	30.9653	10.6285	12.0478	11.607	17.9917	1.75667	19.5551	-5.01817	-1.50841	-12.6008	-0.0641915	16.8809	16.3504
XL_9872_123C	95		In-house	-33.6371	-1.98868	-6.74656	-3.6028	-11.4704	16.6891	-26.5022	-8.57207	-13.4292	-24.3181	10.433	-6.90755	-21.4425	8.09291	0.646232	-2.62731	8.15082	-3.72312	11.0519	5.26006	-7.8991	-6.73438	-24.738	-18.7175	-12.0931	-35.8444	-15.1725	-20.0779	20.9236	-4.53254	-3.26095	-5.22956	24.0853	44.504	7.88343	-24.6824	-20.1454	-8.62357	8.46127	31.0757	26.7317	-7.88748	-11.0208	-8.96093	8.25861	9.26971
XL_9872_126A	96		In-house	-5.56278	-7.16652	0.2687	0.507548	-8.26106	1.5981	-19.6232	-5.36159	-10.2716	4.75641	11.0751	-1.65062	-2.92006	-9.87925	-7.20747	-7.09304	-2.72592	8.24102	0.949538	2.75742	-10.3927	1.45497	-46.1052	-18.3076	-10.5068	-19.3698	-11.3206	-1.24216	39.393	-7.41634	-4.43837	4.45879	52.3772	21.0886	5.61953	-11.7655	-1.60385	-6.15351	14.2217	16.7783	0.579969	-12.664	-10.7013	-6.0894	6.39874	8.06048
XL_9872_126B	97		In-house	-17.5585	-12.7439	-8.61044	-0.671342	0.906459	50.2097	5.85474	-6.53391	-9.76166	-6.47943	14.4488	-3.5338	-3.44396	-7.50278	1.29395	0.227855	-5.15336	-13.1679	3.68759	-0.596032	8.54804	8.2321	38.9813	-0.915898	3.00072	13.0861	13.1129	-12.3507	43.093	8.1768	0.122533	-2.99752	64.6854	56.1395	12.598	-2.34688	1.83474	17.0921	-20.5768	43.1449	31.915	13.3532	-4.44723	-4.08411	27.6811	7.92306
XL_9872_151A	98		In-house	-16.4504	-14.6463	-3.60981	6.73675	-10.5379	12.9534	10.4074	-7.02697	-12.9918	7.98152	12.2976	-5.47659	-4.43647	-22.6457	-8.13525	-3.12852	-3.51287	6.45923	-2.27248	-4.37303	-1.05764	-6.52079	-9.25986	-6.89298	-3.03387	5.06512	0.545116	-5.02058	36.9616	-4.07691	-5.90088	-2.82889	44.6976	29.4091	9.63925	4.30494	-0.00258504	16.147	11.2024	10.7706	3.28357	-9.66252	-7.55841	-3.08602	-1.52273	4.6817
XL_9872_151B	99		In-house	1.27333	-11.8909	-2.67448	-12.0821	5.40375	8.39933	-23.4519	-3.79748	-8.45723	-1.23983	16.0517	2.28079	0.51379	3.44981	2.33883	-6.78625	-4.53561	9.84348	7.38666	9.68992	-0.637943	9.74954	2.04873	-16.2183	-8.64417	-6.13355	-16.0604	-9.2668	3.23192	2.77594	1.65376	5.38236	-0.652735	13.8168	4.69685	-13.2437	-15.0762	-0.876987	-14.0991	8.831	0.0132443	-9.23466	-7.93703	-4.05071	6.21515	-0.948434
XL_9872_151C	100		In-house	-26.6068	-11.2219	-1.28886	0.558156	-10.7568	3.90327	0.0588887	8.6927	-2.47709	-0.907071	14.4805	2.64118	-4.34478	-8.56331	-3.89795	0.277247	2.4484	6.04323	8.57162	7.11149	-6.15368	1.66517	9.5443	-9.21842	-2.63558	4.86976	7.69335	-6.22647	20.1671	1.89891	-0.587483	9.2224	17.9271	18.2319	13.0578	-5.14252	-0.575976	9.68789	-6.78695	-2.73842	-2.15316	-7.00261	-5.59096	-3.48047	6.56763	9.75486
AF_11010_136	101		In-house	17.7602	4.63481	8.87982	4.46938	-0.884244	45.4029	42.8261	-7.79622	-9.58518	10.2534	4.16142	39.4002	8.02756	-0.652	32.9775	16.6362	5.13042	15.4184	-6.79178	31.3776	-5.01775	-6.84229	-17.0234	21.608	5.24573	2.09616	3.98452	19.5714	8.68978	4.19345	17.6325	55.5585	9.42268	54.34	3.75565	13.0807	5.7955	-17.2884	-1.7898	4.50477	14.1475	5.9803	-0.703266	26.4117	1.85761	12.2072
XL_9678_159A	102		In-house	-10.693	8.4299	3.63736	13.0913	-33.9116	11.32	6.98713	25.0927	6.26233	-20.0525	-227.392	-1.86495	-11.8648	-0.598821	9.57087	-13.1731	15.2837	5.14893	6.71526	-14.931	1.41773	8.28329	-9.31392	21.5255	8.85743	6.84527	-21.4385	-33.6529	22.859	2.46804	-8.86005	-3.84082	26.5729	1.78663	2.27961	4.26605	-2.31585	-5.55137	-42.3806	-7.37841	17.5199	14.4916	16.5189	5.69366	-16.6967	0.855584
AF_11010_64	103		In-house	-1.48932	4.68511	6.95494	11.0319	10.4368	10.7942	14.9901	-2.67486	-1.82776	21.8341	12.3732	5.32363	11.168	-6.43873	33.8024	15.4296	0.778043	5.5891	2.05368	-1.30858	7.3043	5.04555	14.356	19.5594	6.03364	6.21334	-3.53155	2.87688	-7.32479	0.92225	8.7257	9.70632	19.0713	-13.1412	8.44607	13.4121	3.88933	-6.40418	1.83729	5.59766	11.7817	-7.95248	3.23553	3.14251	6.87968	13.115
Bin-01-35	104		In-house	-14.5038	9.51892	5.74513	19.6786	-2.21367	27.482	13.5302	-2.30504	-3.57204	7.17344	-3.72637	5.17653	4.7789	-6.1964	53.0105	10.8745	12.0668	1.02954	0.894752	-4.3961	13.3393	9.47327	19.4032	34.8747	15.5699	-1.6398	-1.31337	-0.374005	25.1088	10.5783	5.9124	2.26532	46.3229	65.2872	8.49583	14.4138	4.90993	-3.88207	-4.37099	24.8778	30.2407	14.9285	10.0884	5.89352	7.80743	20.8937
XL_9678_159B	105		In-house	-5.25848	-5.95723	0.784958	11.4952	-20.6279	3.13489	12.5441	-3.54171	-15.4827	-3.18937	1.33645	-4.09385	-7.17751	-5.37845	20.9032	-0.375859	3.50572	-0.636204	-9.28819	2.40223	-5.68471	-9.0662	2.5023	13.6543	5.99013	4.2552	-28.8924	-27.3015	-14.0343	-3.01519	-5.74661	-2.20777	15.9668	-1.1649	7.33359	-1.6766	-6.85661	-28.7165	-18.8411	-2.66218	15.6117	-4.66369	-2.35609	-13.8681	-2.3828	0.664229
XL_9678_159C	106		In-house	-11.2014	-6.54986	-6.10884	4.00733	-7.11329	-11.6112	-20.686	7.26273	-21.8433	4.47641	-2.53741	-4.0529	-5.75301	1.45622	19.1693	1.09573	-1.08879	3.16757	-6.07544	-3.20165	-1.45815	-9.19551	0.785596	15.7337	2.41493	10.7947	-20.4794	0.459622	-9.4418	-5.72105	-11.7199	-2.983	8.52229	0.815203	-7.16281	-3.83881	-28.5733	-18.9434	-50.8541	-2.69527	10.7725	1.04075	1.54194	-25.5501	-17.8072	-2.02427
XL_9678_185B	107		In-house	-2.31921	1.51826	4.38743	6.2681	5.92225	11.3224	3.93162	-11.586	-7.75295	-3.08392	6.75987	2.33551	2.41341	-2.25472	31.2413	0.117873	2.86069	0.35262	-0.0153989	0.59525	2.94185	-0.858375	14.408	21.9114	12.1622	-1.59528	0.50522	-5.42514	30.4562	3.31474	4.14972	1.64784	7.37545	1.7866	19.4798	11.4301	4.04677	-7.72557	13.4165	5.28564	19.8322	2.7302	0.278436	10.2162	7.31502	12.8555
XL_9678_185C	108		In-house	-4.46635	4.27322	2.22835	3.70004	0.801305	16.046	14.308	2.71964	-5.32932	-6.62156	-0.957472	3.3377	3.43345	3.20131	28.6985	5.05617	6.49406	5.32925	6.13182	9.62543	2.02387	20.3784	-7.94208	19.5559	-1.46855	-1.98374	23.9695	-3.33265	10.1976	3.64019	5.43506	0.966395	10.0857	15.7368	0.113156	4.45773	3.82521	3.88973	-3.34058	6.70042	17.4753	8.1593	11.4968	-1.09505	-3.17263	8.60455
Bin-01-28	109		In-house	8.39654	6.96219	2.44253	-11.5142	-7.71924	58.1747	31.9351	-9.37933	-6.06157	-4.84621	-11.3916	29.3345	10.0438	-11.5024	9.05717	15.3267	21.6227	21.8017	-4.15632	31.9363	-0.39639	0.502604	5.73355	6.11082	10.4679	-40.3285	-10.5323	13.177	2.1645	10.3544	17.2878	58.3319	2.76234	65.1251	14.6316	12.653	-2.66092	-4.9771	-88.1449	12.0522	13.47	0.983039	-9.69418	32.469	-4.81436	22.7732
Bin-01-36	110		In-house	-29.9104	6.61457	4.81354	4.60117	3.56574	33.7563	40.758	-5.24305	-18.7531	-0.740359	-17.2945	-2.36589	14.6342	-21.6664	8.83145	6.22471	15.9261	-1.38097	-12.9832	-11.3749	12.7277	9.29928	21.7017	5.53647	14.4287	34.7525	-1.85815	5.7241	18.3078	9.86886	-6.4464	-7.02381	18.4544	21.7167	16.8306	18.295	11.2786	10.123	-16.685	26.6671	23.477	16.738	8.57909	7.21577	-15.2681	11.5034
XL_9872_128A	111		In-house	-17.235	-2.93452	-16.2329	-7.29473	-9.11131	32.4977	-25.9761	-7.72147	-7.01731	-14.27	-7.55256	-2.29688	-3.43407	-2.17242	3.76527	-7.08914	8.73363	0.559561	2.91769	-7.05519	3.71418	-2.56804	-9.88574	0.281435	1.15567	-36.4007	-5.9835	-4.28832	15.2446	0.256762	-4.29642	-1.25891	31.6664	35.9188	-16.9164	-8.64113	-2.49893	0.458178	-92.4625	21.3209	5.63101	5.94629	-8.85161	-3.78462	6.77535	9.58941
XL_9872_128B	112		In-house	-31.5812	14.7284	1.39148	-1.76648	11.7651	88.9589	-9.58282	-10.9678	-7.07738	8.53522	-0.711747	0.993702	-1.3192	-3.27213	10.0145	4.34127	13.7698	1.69811	4.34027	-11.8376	7.13344	-3.05672	-3.58832	13.6579	6.18129	-18.7954	7.31854	16.8482	54.3316	20.9017	2.60679	-3.04023	67.2261	81.7354	9.80601	4.08547	20.4295	33.076	-36.6996	64.3526	50.6933	38.5321	7.85036	5.82154	25.8278	41.8124
XL_9872_159	113		In-house	-17.6476	-10.3277	-11.632	-13.4108	-23.3536	-22.1362	-5.6897	-10.3651	-23.1002	-22.055	-19.4325	-7.06194	-1.97943	-20.2912	-9.60156	1.00188	18.8206	11.3134	-10.736	-4.4395	-5.63857	-6.9445	2.58511	-8.1309	6.3587	-24.8519	-24.1982	-13.9011	-20.6663	-13.4702	-11.0307	-4.72381	-30.6803	-25.0284	-18.3363	-7.17307	-19.9696	-23.5756	-33.2967	-20.7918	-12.7456	-17.8668	-17.4171	-6.13703	-11.7038	-5.5462
XL_9872_163	114		In-house	-22.2289	-6.44443	-15.1889	-8.63952	-6.27492	36.6136	-12.9808	-12.2663	-8.4617	-12.0303	-12.0095	-7.6504	-1.52416	-10.6745	4.87265	-4.35645	4.25818	4.51142	-10.4014	-9.47227	-1.22726	-3.67472	-5.21564	-3.02074	1.86458	-44.3737	-8.78611	-14.6147	21.1037	-4.2612	-9.74785	-5.65318	38.0115	47.7355	7.29543	-9.5581	-2.07143	10.5225	-136.187	18.8443	19.6097	9.28983	-9.31527	8.9062	5.59583	5.63783
Bin-01-25	115		In-house	-42.1264	0.0696024	-4.15407	-7.09742	-16.103	25.6095	6.37075	-5.76949	-7.64863	-3.63305	-17.5539	-2.34341	-2.3927	-12.9567	-2.67317	7.70459	17.7063	2.85593	-3.7772	2.17601	2.2915	7.87315	6.57794	-6.60412	-0.333564	-38.3898	-25.6797	3.12765	8.75844	1.57054	-5.26565	-6.32234	-0.367277	12.0437	-20.77	-0.490278	-3.7123	-1.83408	0.622027	14.8986	4.93781	-8.80089	-5.05368	-12.4448	-7.57337	6.18018
Bin-01-33	116		In-house	-107.826	10.3754	1.58037	-26.5718	-4.62184	30.5449	-21.5955	-13.9965	-17.1794	4.44751	-13.7054	4.85162	25.9937	-30.8459	29.0968	25.394	89.2831	28.575	-4.82412	-15.1435	14.2958	9.91008	7.22969	24.9772	17.5858	-15.2475	-6.75687	33.3913	27.0931	10.8237	-1.88176	-11.0797	27.3304	81.5442	63.587	18.2543	1.05287	11.0618	-105.488	49.7596	39.3349	15.6802	-3.58147	-5.05688	2.02288	53.5818
WH_9943_105B	117		In-house	9.91564	0.546176	-11.0336	-10.8347	-3.69924	14.5553	-12.2837	-3.94734	-6.24086	-14.214	-3.73356	-0.327706	-17.0462	10.7601	7.75144	-3.5119	-2.91124	-2.97703	6.57712	4.5117	-6.38903	-2.81105	-15.5832	-13.6092	1.11977	-18.5091	-15.5201	-4.06658	1.50036	-5.78488	-2.15606	7.04371	9.45302	27.7644	-3.83778	-6.93285	-14.1551	-10.0764	4.18388	-1.04689	-8.33144	-12.9873	-12.6562	10.1246	-4.08172	-7.87699
WH_9943_108C	118		In-house	7.60307	7.66271	1.18692	15.8072	10.0265	35.5315	22.0212	-8.17401	1.80064	-12.8703	4.55787	2.42119	-4.06733	9.43541	7.04904	7.62573	-3.01558	-8.10723	2.89862	20.3144	-4.08817	-2.34113	7.1122	40.1943	9.79857	36.9192	10.162	36.796	31.8341	9.09779	8.59462	11.8708	26.7497	46.6202	2.46278	3.98045	29.7479	5.34752	18.1042	12.1473	26.8607	13.9147	10.1752	23.2339	1.86867	7.32931
WH_9943_119C	119		In-house	5.48986	-1.23604	-1.75468	-7.69659	-7.80024	15.7352	-5.01976	2.29702	-12.7668	-7.25296	-9.17575	-6.06517	-5.6517	-2.77771	-5.51773	-2.53279	-0.174414	10.1509	-1.35598	-1.80273	0.324786	-0.21834	-6.74685	-11.9571	-8.0623	-18.8437	-28.0875	-20.9564	24.4682	-1.65266	-5.29137	7.04202	49.27	41.5454	12.8123	-7.63096	-11.5477	8.11501	-7.62598	12.4731	26.3947	-4.7652	-3.73359	37.9764	9.79681	24.873
WH_9943_173	120		In-house	-1.34192	-8.57243	-12.2782	-16.5229	-5.14553	-9.68902	-12.5116	-10.0475	-28.7859	-20.6738	-5.4801	-11.4664	-18.5045	3.35128	-7.29117	-7.24307	-20.7254	0.65983	-11.3042	-4.54903	-9.56054	-5.88452	-15.3917	-12.7504	-6.58444	-7.94424	-3.77869	-1.7016	-17.4667	-9.84205	-9.01387	-4.38228	-10.4195	4.02464	-9.75971	-11.2962	-6.70913	-19.7676	-9.73582	-5.56368	4.71335	-15.4822	-24.9007	12.3304	-4.71536	-4.99433
WH_9943_174	121		In-house	-18.0634	-6.26578	13.9496	5.70245	-8.29574	13.3936	-2.50131	-3.08714	-11.5294	-2.89669	-3.80958	-3.37109	-6.39978	-1.83908	-9.39443	2.69245	-1.94713	-0.776192	2.31551	5.90567	11.8435	-14.292	-19.3869	2.32033	9.75217	-7.13872	-20.0051	-15.7963	17.6422	-3.08841	-1.37587	0.960439	-3.49414	12.8426	9.55311	0.925406	-4.72002	-11.3346	-10.1865	-2.72073	-14.7267	-2.06374	6.55585	8.07649	1.96347	7.8395
WH_9943_175	122		In-house	-6.87748	-3.80317	13.4765	-0.107308	4.36177	7.97015	-15.4546	-7.97786	-6.43915	8.62667	5.02686	1.35858	-2.74127	-1.65775	0.947798	6.72761	1.60342	-3.38668	2.67538	2.90054	6.67058	-9.3943	0.204284	-1.62181	4.83063	8.52456	-2.51875	5.02336	14.6913	-3.58473	5.3016	0.6674	-3.30488	12.6987	16.8757	9.10132	2.82482	1.05772	11.2623	5.16914	9.09598	-2.59047	-1.93626	8.2422	1.9057	8.67865
WH_9943_176	123		In-house	-1.24112	-4.68588	-4.65922	-4.41381	4.70422	-11.7614	-10.6622	-2.64441	-19.8356	-16.6189	-3.4022	-5.31909	-14.5982	10.7871	-2.31943	-10.0528	-9.39825	-1.55359	2.26032	-1.17906	0.869649	-11.0531	-14.8627	-17.8853	-8.24073	-14.2433	-9.18641	-2.72434	-16.7206	-7.81247	-2.78093	1.80057	-14.8501	7.13189	-17.8806	-13.9893	-20.9497	-25.0205	-30.8037	-5.46603	-11.034	-16.2147	-19.8366	3.22479	-8.95601	-7.80449
XL_10320_197	124		In-house	-6.94423	-3.38456	10.0719	0.010955	-7.92662	0.52409	2.41963	-0.89408	-21.5972	-20.9489	-3.87272	-4.4593	-16.2353	-0.691307	-22.1588	1.12016	9.2203	7.5337	0.539232	10.3635	-4.16561	-3.63699	-29.7938	-13.1	-2.76611	-3.65679	-13.0999	-19.4255	-3.44445	-17.094	-2.33916	1.14912	-7.31665	-7.47092	-1.51745	-7.34442	-18.6817	-22.7649	-22.1757	-3.7633	0.922663	-20.4441	-12.7741	-0.543051	-6.123	-3.12468
XL_10320_65B	125		In-house	3.81027	-20.5595	-19.3483	-3.75542	-15.4024	-8.16692	-27.0268	-20.8109	-8.83387	-28.8173	-1.90458	-17.5064	-7.39435	-2.70472	-5.64251	-6.10561	-1.3747	-2.8185	-2.77891	0.507481	-14.4024	-9.97652	-5.15248	-8.35297	-13.8069	-8.30551	-25.3552	-51.6361	25.7461	-12.0566	-22.3967	-10.0404	-17.4458	0.340878	-33.4704	-5.77351	-27.2156	-19.6241	#N/A	13.6087	7.87064	-11.2619	-19.5235	-2.89886	2.83259	-11.8571
XL_10320_65C	126		In-house	-10.5131	-7.48835	-13.1232	-3.69393	-9.97422	-8.06893	-36.0692	-12.2292	1.61727	-17.7926	-4.59048	-6.78126	-9.13213	2.65517	0.617904	12.6136	4.63762	13.6557	2.1722	1.02354	-11.8099	-4.04104	-12.0725	-23.2595	-20.1917	-22.2652	-30.1336	-34.2336	3.77673	-8.78713	-10.396	-7.07026	-10.2372	15.5959	-4.02062	-2.42055	-49.9561	-11.767	#N/A	5.59049	-9.24553	-22.1987	-10.1176	-26.2453	0.310719	-11.9185
XL_10320_67A	127		In-house	2.91208	-11.8576	-8.45947	6.29678	-1.58947	36.2465	31.4929	-2.73401	-12.3449	-0.841969	5.0663	-5.62712	1.42099	5.01174	5.43604	-3.99313	-7.41121	-10.4968	1.89656	7.06986	-2.71653	-4.03303	-1.56162	15.4151	2.30919	18.7435	6.02946	18.3172	48.1959	-2.25376	-5.61512	4.00274	1.79731	67.2511	5.7912	0.268547	44.0722	18.9472	#N/A	40.2775	59.8518	11.7183	-7.26255	45.1258	16.0608	18.3415
XL_10320_67B	128		In-house	-3.08248	-2.34652	-1.52138	12.7192	-0.617392	3.02087	16.6674	5.06032	18.6738	-3.41909	-8.07563	-7.6746	2.20612	2.32779	-1.3606	-10.7722	-22.2974	-14.8433	7.57121	10.1312	5.68259	9.45695	3.15306	-4.95019	-7.03215	0.834169	-13.3613	-20.745	22.4626	0.473823	-0.103195	0.687753	3.30405	-6.99755	-14.4081	4.30636	-7.09301	-5.54327	#N/A	8.12212	0.929549	-0.789702	-1.12931	-4.61309	1.78164	-4.0682
XL_10320_67C	129		In-house	-1.41979	-19.6511	-27.3142	-50.0776	-40.1769	3.53391	5.63844	-17.3432	-42.6743	-48.0258	-9.70003	-5.64309	-15.1971	-3.74473	-7.97142	25.2389	46.773	61.7279	-8.89677	-2.75147	-36.3254	-27.0171	-30.467	-28.1525	-34.4698	-19.7784	-37.5136	-30.0605	7.97863	-37.0087	-23.1708	-19.1048	-38.8797	61.0876	-5.31506	-16.8067	-46.669	-11.4408	#N/A	20.3921	20.1346	-42.7224	-30.7954	-18.7308	7.01527	-9.48798
XL_10320_85A	130		In-house	3.91617	-10.3615	-2.70119	-13.6897	-13.8163	17.2577	33.8045	-6.66043	-15.4074	-12.0887	-2.65993	-12.3375	2.56009	-8.78705	0.446045	-6.06784	-7.10611	5.67169	-9.24069	6.9931	-16.867	-18.6168	-12.3689	-10.0497	-18.8381	-15.9862	-29.0929	-16.9689	27.87	-18.4198	-7.8602	-4.67466	-1.93411	60.3442	-13.0472	-6.86124	-18.3974	13.0634	#N/A	18.1905	14.8744	-15.5548	-16.3259	-1.42236	3.98658	-6.55431
XL_10320_85B	131		In-house	-3.49761	-9.49097	-17.1546	12.9474	-11.9972	-22.3059	-47.1808	1.76868	15.342	-17.7598	-18.6489	-5.11821	-13.2461	13.7188	-14.9339	-2.9869	-2.26379	-2.99995	11.9419	-2.47281	-2.03828	9.05343	-1.96431	-17.6248	-12.3568	3.73678	-28.643	-17.559	1.8962	0.582556	-8.84654	-1.8532	-27.4652	-33.3982	-10.8472	-6.33988	-2.98362	-28.147	#N/A	-6.63355	-3.83344	-16.3275	-6.18193	-15.4554	-3.91586	-4.79359
XL_10320_85C	132		In-house	1.96952	-9.36177	-9.20239	-16.7202	-25.1426	3.00138	14.601	5.41776	-4.51216	-14.7286	-11.437	-7.72385	2.06897	5.21486	-13.5978	3.85008	-4.03244	15.8175	1.33515	11.3462	-10.6259	-1.97868	-11.2637	-15.262	-14.8251	2.69137	-20.5053	-37.2817	9.01828	-10.6467	-7.42211	-0.0592321	-13.7755	21.9623	-9.59765	0.893842	-13.0136	-12.8088	#N/A	-1.52825	-4.68105	-8.17476	-10.8159	-3.4422	4.16846	-9.64367
XL_10320_86A	133		In-house	12.3924	4.40493	-1.03628	3.02941	-2.82229	16.4363	-40.7765	1.75648	11.1161	-9.88812	4.71899	-4.2056	11.7822	-10.6608	-0.683271	8.71836	5.23456	7.73618	-3.2071	16.7689	-0.434407	8.16467	8.94998	11.0457	7.61731	5.99493	4.88774	37.7384	22.9997	1.76995	0.262014	7.15352	14.3567	29.9922	19.0019	2.34279	20.0392	6.67301	-1.47827	-0.643439	14.3466	12.3675	8.28764	23.1292	3.04099	39.5776
XL_10320_86B	134		In-house	-2.28523	-4.88637	-1.26327	-3.04172	-8.50553	-1.54876	-14.336	5.92806	0.531059	-22.4878	-2.02704	-3.13254	-0.274524	-4.06686	-10.3549	-0.760632	9.80934	2.32332	3.13765	0.860098	-11.9553	-8.38657	2.7853	-5.05109	-6.47077	0.0188944	-31.3988	3.91642	12.3059	-2.67028	-2.77695	1.43884	0.171327	-18.5213	10.4937	-10.238	-1.3857	-16.5281	14.3062	-12.0458	-6.43257	-1.83656	-2.46432	-9.93149	-22.7589	3.6482
XL_10320_86C	135		In-house	12.1498	2.42646	0.535594	18.8708	2.15162	9.63006	-26.4319	6.45872	11.4357	7.77133	-1.95513	-2.71331	12.3816	0.59781	7.35415	10.0558	6.10157	6.13368	4.58535	14.2087	4.58946	15.3261	0.110676	4.42576	2.70443	-1.51587	6.41797	20.4276	12.8927	6.81833	3.90198	6.13907	2.59986	38.5312	7.1171	4.36007	6.5389	3.6402	-9.33997	5.35184	8.49071	2.94667	6.21208	11.4761	7.12124	22.0036
200705	136		Ubiquigent, https://www.ubiquigent.com/collaborative-drug-discovery/dub-compound-libraries/	-4.81846	4.25797	-0.197282	9.97316	-6.31882	33.8884	13.4435	-1.61862	13.3473	-5.60626	1.17194	-1.92298	-0.667949	-5.16901	6.68411	7.7398	1.19288	6.79725	7.01619	5.83253	1.17613	13.2567	7.03942	1.47706	-3.10936	-6.88836	8.32887	-0.0527558	45.986	11.5109	0.607458	6.74791	41.3498	62.8112	24.4929	3.62877	7.35606	1.23374	41.8558	38.126	56.0414	23.4482	3.79136	17.5922	16.7905	41.3263
200722	137		Ubiquigent, https://www.ubiquigent.com/collaborative-drug-discovery/dub-compound-libraries/	0.656059	-10.9481	-5.56319	-17.5132	-16.882	-11.1581	-34.9261	2.39986	-20.1298	-23.565	-8.66874	-12.3423	5.24286	-12.2106	-29.5168	-4.16004	-0.709118	7.91066	-8.04521	5.38374	-4.41996	2.15357	-3.7909	0.314703	-0.130174	2.59177	-23.3211	-2.70026	-25.4161	-14.0028	-4.68678	-1.68227	-11.7236	-28.4526	-10.8281	-0.00793855	-5.97594	4.62088	-54.2317	-36.1304	-15.5096	-22.8427	-1.72276	-0.976715	-17.9371	-16.3509
200769	138		Ubiquigent, https://www.ubiquigent.com/collaborative-drug-discovery/dub-compound-libraries/	3.78051	1.55148	0.889862	0.440084	-6.62621	24.6357	1.62603	7.03469	15.0107	7.40091	-6.53403	-5.72415	6.06739	-4.86345	1.20735	5.73132	3.06417	3.99494	-2.30982	6.14404	7.34831	1.30331	7.32204	6.22122	-5.93322	-5.21918	10.1503	-1.3425	24.8392	4.80185	-4.41462	1.56663	26.7813	20.1967	13.4314	3.73345	1.6913	4.91683	-13.4174	3.17952	8.23617	10.0078	3.96942	1.96882	0.849761	14.6641
507524	139		Ubiquigent, https://www.ubiquigent.com/collaborative-drug-discovery/dub-compound-libraries/	7.87129	-1.25766	0.517393	18.0779	-1.99928	0.413743	-37.6691	3.88651	-10.092	-11.9403	-12.5513	-1.22962	5.30663	3.7001	9.19713	2.56337	5.8431	4.09684	9.43599	9.7549	3.26732	21.513	4.05552	8.5866	6.25576	13.8707	-30.4121	26.4182	29.3358	7.28649	6.36311	10.217	26.1082	17.3012	4.47171	5.5825	-1.13318	-17.4713	13.5029	7.72349	12.466	9.55748	3.71532	7.01499	-5.40151	26.3588
510330	140		Ubiquigent, https://www.ubiquigent.com/collaborative-drug-discovery/dub-compound-libraries/	3.73708	0.295569	1.89861	5.90371	-10.8699	9.93501	11.8069	14.5958	7.69629	-6.10199	-22.1341	-5.86042	4.38513	5.33081	-16.6825	8.96284	4.38797	12.3343	3.29605	9.07277	-1.20525	15.4734	11.6672	-10.6557	-9.29768	1.11693	-3.03551	-5.11731	23.5052	6.59361	0.922164	10.3169	22.0955	12.132	10.7838	1.00908	0.995235	-3.19303	-12.1804	-4.05055	1.85326	-0.140526	3.76107	1.35784	-4.32973	18.8945
510360	141		Ubiquigent, https://www.ubiquigent.com/collaborative-drug-discovery/dub-compound-libraries/	-12.5939	11.0974	-3.9825	6.83076	7.35062	-2.82369	-34.3057	-12.6355	27.4243	7.41496	-8.00288	3.25309	6.08723	20.6746	12.7254	0.686543	-13.5891	-3.92587	6.16111	-7.98024	9.62248	-1.35253	-12.9584	-9.77342	-6.89866	-15.7468	36.7471	21.8648	36.6963	5.76746	12.8459	-4.322	20.2164	26.0278	-9.97139	5.27791	14.6634	20.3009	26.2827	8.33039	28.7045	-2.5322	7.27192	29.493	12.6719	-4.73248
510381	142		Ubiquigent, https://www.ubiquigent.com/collaborative-drug-discovery/dub-compound-libraries/	-4.01046	-0.153966	-4.69474	-15.4739	5.67116	27.3724	-7.65656	-8.29018	10.7755	4.7385	8.86149	-0.285797	1.79708	16.8617	12.631	7.36824	-29.1262	3.55865	7.23455	-13.4876	-1.16748	-14.227	-6.37376	-10.0045	-0.647651	-2.67143	15.03	17.1906	43.7081	-2.05369	9.84181	-4.55808	79.7256	39.0866	6.93127	-6.99342	2.70069	30.6944	22.9482	29.425	28.1389	2.52171	-0.429588	8.15935	24.9577	16.5307
510566	143		Ubiquigent, https://www.ubiquigent.com/collaborative-drug-discovery/dub-compound-libraries/	1.17752	7.04604	3.55971	16.6991	6.0359	-14.3988	-15.6653	4.1073	14.0469	13.6692	-6.13599	1.18382	2.34306	6.57508	2.94979	-2.24104	1.79964	-1.77478	6.28466	-3.48581	9.78514	3.66635	6.85413	5.81246	-0.783205	12.8394	8.09163	15.3117	6.11539	4.95665	6.96932	-0.582982	-99.1768	3.58958	6.33617	4.55293	0.406798	14.2081	18.506	-2.53961	5.62571	7.62479	9.42998	10.0651	-0.573724	-32.5783
513775	144		Ubiquigent, https://www.ubiquigent.com/collaborative-drug-discovery/dub-compound-libraries/	-7.83164	19.6579	2.50731	-5.86799	11.6004	7.63825	5.37303	-11.1912	14.4273	16.5667	2.92998	2.74476	4.31922	22.5118	16.3137	6.38082	-11.6687	-15.9448	12.7849	-6.71759	11.9216	-4.64208	9.59884	5.01989	3.9417	2.20175	29.3449	26.3037	46.0029	8.64318	16.0551	-2.21777	46.3758	49.8902	14.0507	7.61111	11.1056	36.6502	32.0272	23.0331	18.9242	14.3193	13.727	16.1603	17.8916	4.1767
513801	145		Ubiquigent, https://www.ubiquigent.com/collaborative-drug-discovery/dub-compound-libraries/	-7.71756	-10.5336	-11.6808	-23.5887	-20.0644	-7.02844	-15.9593	-4.41663	-9.49082	-28.4416	-13.8282	-4.48726	-3.44539	-9.11764	-24.2563	-11.2756	-13.5818	6.15098	-13.6531	-9.97676	-6.0596	-2.7572	3.64773	5.36981	2.33094	-37.1709	7.83289	-41.3691	-3.9051	-3.02293	-16.6901	-11.207	-2.86834	-12.9587	-26.7139	1.02692	-8.64502	6.14543	8.10973	-8.54128	21.7996	-2.65336	0.74432	-3.27962	-4.38459	-19.8393
513842	146		Ubiquigent, https://www.ubiquigent.com/collaborative-drug-discovery/dub-compound-libraries/	9.76427	3.29612	4.56586	2.64452	1.94452	-10.8403	19.8875	0.287784	7.53603	1.23493	-2.6687	5.21882	4.81892	6.23802	5.136	0.0532384	-8.69987	4.30828	1.18038	-3.26562	20.8617	-4.24031	11.5554	13.0833	6.81339	6.62588	-1.96216	8.92584	3.20058	6.67886	-0.588055	-3.49652	5.8628	0.584606	5.17689	12.3306	9.18573	15.4413	-5.2019	-7.94685	-8.96228	5.97001	11.6667	6.85152	0.195551	-4.93536
815584	147		Ubiquigent, https://www.ubiquigent.com/collaborative-drug-discovery/dub-compound-libraries/	-10.1307	-0.737314	-3.60794	-1.73145	4.05627	29.4503	-29.7767	-18.2046	6.35843	-2.06203	-5.46556	-4.68509	-1.2868	11.7507	-5.19218	-2.58014	-12.322	-9.64847	8.52189	-17.0042	6.70944	7.60051	0.710356	6.92438	0.881	-11.8519	34.9114	7.1101	40.8703	6.3006	12.9471	-1.20277	51.4205	52.3746	5.94515	-5.72136	9.54393	37.289	43.4901	32.7796	40.5086	20.5864	4.52726	14.9488	19.5515	13.6584
815670	148		Ubiquigent, https://www.ubiquigent.com/collaborative-drug-discovery/dub-compound-libraries/	-3.21295	3.39205	-6.53463	-9.12586	-1.0694	25.737	11.1672	5.83902	14.0047	-21.6384	-10.1137	2.1553	-4.63346	11.5104	-17.2849	0.881776	1.74106	7.53319	10.8064	4.56924	5.63172	11.7892	10.2133	-12.4428	-7.87151	11.121	14.3936	11.5425	38.224	7.21594	-22.6149	4.37525	44.709	33.275	4.65565	-8.00142	-2.57752	18.3369	-6.95333	25.7322	25.4471	2.11205	5.35699	4.86469	12.3407	-5.866
815687	149		Ubiquigent, https://www.ubiquigent.com/collaborative-drug-discovery/dub-compound-libraries/	-4.62139	11.5378	-4.47705	12.5328	-5.50404	22.5906	5.86505	4.03443	1.30331	12.6579	2.88758	0.108592	8.30445	-9.81158	2.33957	2.40364	12.31	1.88585	11.3942	-22.1	6.84995	17.3897	9.01261	1.59061	-5.94727	45.8251	-6.51012	0.829137	47.131	9.15447	0.382476	0.394062	71.9445	37.1408	25.2119	0.394146	7.66409	24.4384	100	29.1592	48.5188	19.0357	-6.56074	0.484054	13.2814	26.0222
XL_9872_106C	150		In-house	2.66612	-10.7471	-13.1636	-62.0245	-2.57586	22.3695	28.8734	-21.3855	-5.93395	5.3326	-4.88807	-0.795552	-9.94136	-10.6833	-25.3709	-14.9707	94.4908	20.1843	-2.61032	-19.5406	-13.7269	-22.4569	-12.3669	-16.8016	-4.00941	16.9281	0.244354	49.6195	38.2058	-16.084	52.2416	6.5551	65.8422	56.6431	11.2709	-16.1771	-20.6925	17.3455	-12.4046	34.1607	54.3055	-0.510302	-9.68055	6.30096	12.9191	2.72707
F26	151		In-house	39.2005	18.4863	11.1666	36.4844	3.95353	21.5517	3.22643	7.31628	9.42071	28.0187	9.34824	19.9141	21.1364	-5.48537	17.7315	33.3028	-29.8417	1.75023	13.6133	45.7608	4.5353	20.0222	1.38853	3.619	-11.5441	33.9596	-12.2502	40.4574	17.2793	15.1883	12.4762	76.7292	3.35247	51.0733	19.6432	11.8827	19.6466	13.7116	100	6.0677	12.3667	6.20172	-5.87516	46.7664	4.08051	3.9224
F41	152		In-house	14.5621	14.5133	3.47282	6.79531	2.30051	13.3001	10.2728	2.55017	23.5939	33.8724	11.115	13.7755	10.2447	-8.06885	19.5461	16.2237	49.8896	-2.62608	6.26501	28.911	3.02996	7.40836	1.97572	4.70731	-8.69782	45.0284	14.5043	4.21005	15.6899	6.46658	12.0626	33.089	15.4402	47.9543	11.393	11.7302	51.1971	19.3198	100	7.40856	17.6024	8.10031	-3.68591	31.502	5.11672	1.34957
F42	153		In-house	15.73	-5.05712	-8.76098	-31.4523	-31.4332	13.8453	30.6322	0.304798	-44.6043	16.3991	-24.2801	25.756	-9.59982	-10.3619	-85.4381	1.18984	94.4347	40.6436	1.59269	71.0581	-32.4686	-8.86283	-19.5224	-38.6811	-27.0309	-7.29764	-67.7554	87.5024	-4.10538	-18.6426	-10.306	64.7321	-53.9033	42.9887	-8.34604	-8.96046	-48.0011	7.24232	-58.4351	-11.4038	13.5684	-37.2536	-23.3662	13.2781	-20.9529	13.6061
F43	154		In-house	30.4159	9.31847	4.71269	-38.7132	-0.641652	27.7361	33.4969	-4.54455	0.607047	46.2148	4.76264	33.452	3.94488	-14.2465	5.36474	37.0059	96.0427	23.2526	-4.61858	82.6764	-18.8085	-9.92634	-14.0435	-12.3756	-28.0308	15.0113	1.22961	75.3	15.0752	-3.80231	39.8807	83.6918	16.2565	74.6161	22.0621	38.5573	-13.0494	24.7871	-1.67939	14.3087	33.3641	-20.3143	-18.6696	46.2862	14.4533	57.892
F44	155		In-house	0.989779	5.68482	-3.42592	24.9002	1.32823	-0.773664	-8.5557	-0.126234	6.27069	-1.90379	8.0245	-9.39971	7.3621	4.6076	-2.42369	-9.07485	-37.6397	-8.6365	12.4441	-46.3462	14.2608	14.0116	16.6966	8.43937	6.6635	41.0805	-15.2463	-16.0224	17.7922	12.6052	-7.82856	-22.8026	19.719	-10.5897	16.0012	-7.45094	4.76698	19.0815	100	7.00846	10.1583	20.8986	5.5517	-12.7635	-8.07499	-18.305
F45	156		In-house	9.79195	10.8731	4.06494	18.677	-17.7817	-2.63193	-10.6217	16.966	10.0472	3.86318	-0.756417	0.750951	-1.03475	4.19866	-2.60915	3.96485	11.6247	12.3438	14.0426	-12.1608	-0.99889	14.6658	14.2752	-5.99991	-4.97613	19.3371	-37.4074	51.9668	11.0592	9.25809	3.42171	5.45496	11.8404	4.39234	8.44892	-1.99511	-8.89423	8.01805	32.7481	5.52337	16.7053	10.3289	-4.43174	-4.16651	-5.69752	4.96084
B67	157			-6.28209	-11.6229	-21.936	-11.8965	1.56844	1.30428	11.1357	-12.9097	-19.1278	-25.076	-2.3416	-2.77011	-12.7742	-1.38699	0.272804	-9.86963	2.24393	-5.56951	-4.08992	-3.44394	3.52186	-12.1761	5.32786	0.603622	11.7062	-10.0584	-40.098	-9.13866	-18.8221	-4.65449	-8.21713	-2.6653	#N/A	-8.42635	-5.24223	-7.85481	-26.549	-13.3896	-21.8424	-21.6908	-16.4315	-11.3631	-11.0631	-7.16949	-13.7748	-13.677
F46	158		In-house	47.9563	16.966	22.4136	-22.6986	0.164348	65.7551	65.8022	12.1453	9.75098	15.1596	13.8786	31.4266	12.6557	9.48723	43.8733	34.558	42.5983	35.1117	23.3466	62.9405	-6.67502	4.1599	0.942516	30.3273	18.4988	21.458	75.7176	35.9112	50.5808	34.3912	53.1739	67.1817	27.258	78.1307	27.1588	18.3819	30.132	4.07689	30.4595	33.8806	53.3266	2.25557	1.5871	45.7543	30.2226	47.8445
XL_9872_056	159			0.756941	0.840804	-2.19704	-0.369371	-1.02166	0.00321983	-2.66947	4.69422	15.3248	-16.5586	1.72992	-0.799687	3.03385	2.52464	15.7301	-4.08643	0.878385	-2.79321	-2.0157	7.18961	-10.3168	-3.99516	1.93152	-0.727733	-0.14212	-6.69719	-27.4938	-44.9065	-0.231739	-4.69981	-1.73759	-4.14869	12.2822	5.91382	0.611636	-5.52121	-8.58987	-4.58053	12.9141	6.52843	6.16483	-7.1886	-2.44941	0.873267	1.24502	-13.225
F57	160		In-house	-28.2146	-16.8851	-10.2	-30.4899	-19.4198	0.911213	9.65641	-14.855	-17.1723	-42.6412	-18.7207	-16.8891	-18.6861	-11.9103	-3.77043	-13.2818	-16.4568	-0.84769	-16.6307	12.477	-21.3674	-14.5456	-15.8857	-15.8331	-12.283	-38.474	-26.1539	-134.479	-1.22802	-20.5741	-22.9155	-7.90939	-13.1663	-4.59438	-4.56617	-25.4205	-27.6118	-13.6643	21.6597	-19.92	-9.00559	-21.9773	-14.5132	-14.8547	5.34298	-34.3062
F58	161		In-house	22.6335	11.1562	0.415825	-45.0947	-15.3089	41.0605	28.3464	0.266157	-10.5694	-9.33857	-5.56745	24.1546	-10.4176	-10.4039	-6.93856	16.8826	87.3784	14.0365	-1.12623	62.9121	-11.4616	-8.80864	-19.698	3.57123	-18.5974	-6.38769	12.8121	3.67211	23.7437	-16.8684	35.9854	45.1957	5.67412	45.5711	18.3217	36.4306	1.868	-10.9102	2.8994	0.917961	17.0588	-15.2147	-11.8366	2.68292	-1.76396	39.975
F62	162		In-house	14.1146	-7.93372	-8.71292	-45.166	-17.311	36.1752	37.9234	-22.3996	-24.7092	-5.67263	-7.93307	17.9716	6.68587	-18.0923	42.6327	31.8983	88.0507	5.27894	8.22487	36.9404	-22.6745	-17.8295	-24.7895	-31.1916	-12.9306	-3.71679	-12.2062	-11.7466	7.6316	3.78946	23.1899	40.4944	-2.96983	44.8118	19.2517	-12.8613	-24.8366	-15.1352	-9.30338	5.8372	7.59724	-35.2932	-24.4308	-6.00914	5.22221	26.2093
F63	163		In-house	26.4832	16.6168	5.21645	-64.1153	-11.0931	51.3986	59.246	-10.0446	-3.03204	30.8446	0.270553	33.6257	2.9255	-1.06512	15.53	12.7976	98.8884	14.8957	11.9053	81.5158	-23.5687	-14.0074	-23.409	-31.2938	-23.8326	7.73698	-4.49557	17.157	16.4959	-8.91845	54.3415	82.7687	2.82058	65.3972	2.30198	-5.85071	-6.31139	-3.28457	-16.1612	-2.63317	21.0097	-44.1494	-21.9434	18.2777	8.57599	45.8884
F71	164		In-house	-20.1046	1.40918	-13.421	-36.9795	-3.47202	57.3411	35.1352	-20.2801	-26.8539	-13.4412	2.42876	-6.84318	-4.51981	-18.1257	-13.5255	-16.3759	23.5577	-6.50332	-14.8687	29.3001	-9.30281	-23.1529	-34.0016	-12.9986	-17.6932	-12.7185	36.1668	59.8162	41.213	-18.7732	12.1158	18.2525	57.2904	66.4479	12.776	4.83718	7.24154	-5.64653	#N/A	34.2862	19.1536	-21.9005	-13.5288	37.0492	18.7996	#N/A
F72	165		In-house	4.21765	-2.53303	-2.58735	-34.2337	3.81386	44.3508	38.9825	8.18019	7.32518	27.0242	-3.33977	28.2212	6.22434	10.6924	-19.2037	7.59356	98.2141	21.8645	4.49565	20.5909	-3.51596	5.53687	-29.0769	-0.473813	-6.55224	25.4414	-9.27596	53.838	-0.479684	-4.64001	39.6543	62.3881	9.54786	50.0612	6.58029	-14.7868	0.923077	-4.56855	#N/A	8.15875	-11.4876	-7.11176	8.22005	46.7026	6.41695	#N/A
F73	166		In-house	11.2881	11.2563	6.08969	-21.8643	4.46875	68.4267	47.177	12.2187	-1.00187	17.2262	-8.24682	5.86663	12.7108	3.05101	6.85151	9.98076	67.0739	28.0674	23.8385	39.279	0.830386	15.5502	-16.7191	-10.9507	1.88884	-6.55465	-88.341	89.0617	56.5457	11.6314	40.9141	47.0912	59.3521	73.2283	30.3518	-10.4582	5.57385	0.871716	#N/A	40.5894	76.4077	-8.65824	5.06557	28.4864	33.9215	#N/A
F74	167		In-house	22.538	1.49666	-20.7382	-75.0923	-9.04606	49.8917	-14.3643	-29.3616	-15.9453	-30.7874	-66.8455	-29.9483	-18.9334	-20.5084	-12.4969	-18.127	96.0054	64.2907	-6.59814	-20.286	-19.934	-36.1243	-45.9546	-20.9231	-17.9803	-93.3196	-40.8135	-24.9465	17.095	-29.9624	-18.841	-12.3021	57.0754	50.0756	-11.2678	-32.6712	-22.0323	-16.1379	#N/A	21.9508	18.6405	-30.2746	-26.8856	-16.574	5.24008	#N/A
F75	168		In-house	-44.2628	16.4901	-9.66879	-66.3486	-1.64824	65.45	-2.35446	-18.5391	-24.4586	5.48966	0.737047	-3.35255	-5.30309	2.10245	-25.1349	-8.7995	96.9586	68.0212	0.366283	4.40024	-35.9727	-23.255	-22.5326	-4.78759	-4.08748	-6.10014	-6.67066	-16.0538	64.2138	-22.3355	-4.96629	-0.754528	43.7543	83.9005	24.2269	-13.4982	-22.5064	-2.26501	-15.4711	61.0681	70.096	-23.1792	-39.8567	-0.234947	34.9984	27.5897
F76	169		In-house	-31.8428	2.13286	-14.279	-76.7434	-9.29196	42.6747	4.70493	-18.0338	-31.7386	6.34363	0.0355003	-3.04587	-14.4423	-9.69136	-4.82396	4.66251	98.3999	97.7122	5.7336	10.3719	-30.0999	-23.3173	-21.1171	-12.247	-5.40816	-10.6368	14.1726	-8.52822	45.2721	-29.7838	-4.9431	-2.44444	27.9322	53.9172	16.8857	-7.66838	-31.9705	-12.0991	-13.745	39.4886	29.5579	-27.7842	-24.6459	34.6535	24.9049	24.953
Pin-1-3	170		https://doi.org/10.1038/s41589-021-00786-7	0.779228	3.37853	4.4394	19.5045	8.83901	24.958	2.83103	3.64542	3.25435	6.54514	0.0911006	0.885494	12.0031	4.75881	-12.1175	-0.805447	-15.6904	-24.3375	-1.6874	0.392573	-1.24617	6.15121	-2.2065	7.4678	-0.484799	3.26517	-26.906	-2.92781	33.7829	3.66733	1.56142	3.00167	4.8536	17.5883	14.567	5.15787	19.3233	7.791	12.5739	10.4776	20.252	1.73373	-10.4809	6.84072	-2.20363	7.02019
AC_10180_018	171		In-house	-13.6896	1.65533	-5.56215	4.07428	-3.60731	3.18066	-5.92053	-0.389412	6.53574	-18.2282	-9.2911	-3.85449	-9.05417	2.03522	5.55101	-0.905027	-0.00723308	11.6073	4.04589	7.33582	-3.58193	2.49963	-4.43997	-4.39445	-4.02674	3.74127	9.82398	-18.8504	3.61955	-3.54928	-9.15194	-1.22579	-3.30487	0.282731	-3.60738	-10.6128	6.29076	0.599871	-1.11687	-2.55019	1.2713	2.21409	0.370739	-3.05725	0.107675	-12.3661
SB1-B-58	172		WO2017109488A8	-9.39286	38.5915	-0.027598	-37.2578	-0.0893111	61.091	63.9735	-16.927	-12.7314	-2.09582	-7.32501	37.3243	-12.2438	-8.03173	5.96673	20.1407	61.2268	86.9319	78.9728	18.3099	-8.70482	8.74781	-23.9909	1.08343	-11.4753	3.00457	6.44847	21.0222	34.465	-1.98949	-5.36812	28.7583	47.5494	59.4923	6.54675	6.55423	27.072	-2.7765	3.14671	23.8362	67.9456	-25.2136	-14.0044	-3.535	25.5804	32.6194
F23	173		In-house	-9.29375	-15.0999	-2.55077	-4.92361	-5.31031	72.2528	-4.48807	-3.68202	1.29463	6.59979	-11.97	-13.9577	-10.9987	-6.39403	1.86548	-4.4756	61.9505	-23.4212	-22.7027	12.776	-4.74077	-8.39872	-9.12787	-9.89937	0.0127235	9.81307	-0.544486	20.2476	29.5187	-6.95314	9.0264	-2.62551	45.318	68.7315	-16.8676	8.97331	2.32377	-2.76827	-8.5482	4.6378	-8.81646	1.96796	-1.62949	27.7014	8.70018	-14.0496
F59	174		In-house	-49.9439	-1.22783	-7.37226	-24.4797	-14.603	-25.5516	-42.7691	-4.61714	-0.0856915	-1.94409	-27.9719	-17.6383	-21.3679	-0.997939	-3.3341	-10.5926	98.945	-4.85885	0.380003	50.3069	-20.8702	-5.68685	-21.6135	-20.9855	-18.4375	-32.5536	-9.42799	-55.55	-36.6557	-26.5848	-17.9204	-21.3011	-58.4884	17.0439	-15.0112	6.85166	-19.5753	-5.15305	-30.9356	-33.7412	-29.4329	-25.8879	-8.51045	-2.90573	-26.0121	-0.196185
XL_9872_106A	175		In-house	27.3198	5.26902	3.20497	3.40197	3.84027	100	51.7322	-10.3518	-2.86742	22.9128	7.99223	19.1064	7.0019	-3.71348	7.96181	12.2768	-30.777	18.5169	3.09093	1.66259	8.02569	-1.04782	-1.7669	8.72655	13.5072	35.5731	14.2339	47.0827	52.6357	15.3837	26.6242	32.9715	69.5025	85.3639	4.84182	16.5924	30.1701	6.97338	25.3572	42.0561	46.9774	9.49521	-1.56586	26.8975	36.9289	9.92503
XL_9872_106B	176		In-house	6.62618	-1.51376	-5.01393	-39.79	-17.651	78.8127	64.6366	-11.9353	-9.46741	21.2282	-14.5376	15.2607	-15.5422	-11.0139	1.49308	1.60169	96.3986	46.6826	4.11209	35.2046	-15.3921	-10.4727	-17.9493	-2.11022	-3.13457	13.9909	-2.44968	25.9385	33.1127	-2.16736	10.4253	24.3425	51.9964	67.4384	2.52266	-8.1865	34.4205	-22.6059	-7.83848	18.3027	27.4347	-14.2987	-11.6305	3.47847	21.7129	10.0696
XL_9872_111B	177		In-house	-4.98522	-3.27624	-5.01804	1.74035	2.92464	73.7877	0.108109	-1.65095	-4.09512	-24.6673	-6.34978	-11.4652	-17.5191	-4.00076	-13.5205	-12.8357	-13.9557	-12.1716	-2.68576	9.20276	2.4949	0.733776	-5.45997	12.7018	-1.0011	11.3282	6.24997	4.5204	29.694	-6.2059	-7.32475	1.91226	35.9012	63.0175	-6.1807	7.9134	-5.55488	-7.6254	0.479504	10.5973	12.6748	-1.52895	3.05648	28.3308	6.822	-4.9893
XL_9872_111F	178		In-house	20.0967	-3.47106	-3.70448	-36.1857	0.864775	100	64.1187	-6.05092	-18.8997	3.19803	-16.7542	16.436	-21.2707	-5.47882	-13.1394	1.06346	98.7028	23.6398	7.43554	89.7813	-4.64004	-9.3626	-23.0851	21.3669	-3.88498	6.62517	9.83458	27.1924	48.4444	2.55042	21.1303	49.6729	61.3733	87.2752	26.4522	54.6239	5.05029	-34.8121	-10.0663	26.7732	18.1602	-26.409	-9.66325	46.6969	25.6232	28.2679
[truncated: 12 more columns]
