# Supplementary material for: Accelerating inhibitor discovery for deubiquitinating enzymes
Source: Nat Commun. 2023 Feb 8;14:686. doi: 10.1038/s41467-023-36246-0 (PMC9908924; doi:10.1038/s41467-023-36246-0)
Supplement: Supplementary file 4 — Supplementary Dataset 2 [file 41467_2023_36246_MOESM4_ESM.xlsx]

## Sheet: Supplementary_data_2
DUB	Compounds which gave probe competition >50%
ATXN3	AF124; AF131; AF137; XL_10320_029C
BAP1	WH_9943_103C
CYLD
FAM188A
FAM188B
JOSD1	AF124; AF125; AF131; AF132; AF137; AF138; AV12; ED17; ED18; ED30; F21; F22; F70; F78; XL_10320_54A; YM155; WH_9943_105A; WH_9943_105C; WH_9943_118A; WH_9943_118C; WH_9943_120A; XL_10320_007C; XL_10320_009A; XL_10320_027A; XL_10320_027C; XL_10320_028A; XL_10320_029C; XL_10320_062A; XL_10320_064A; XL_10320_064C; XL_9872_126B; Bin-01-28 ; XL_9872_128B; F46 ; F63; F71; F73; F75; SB1-B-58; F23; XL_987…
JOSD2	AF124; AF137; F70; F78; WH_9943_105A; WH_9943_108A; XL_10320_007C; XL_10320_027A; F46 ; F63; SB1-B-58; XL_9872_106A; XL_9872_106B; XL_9872_111F
OTUB1
OTUB2
OTUD1	ED30; F78
OTUD3
OTUD4	AF124; WH_9943_105A
OTUD5
OTUD6B
OTUD7A	Bin-01-35
OTUD7B	XL_10320_007C
UCHL1	F21; F22; F68; F70; F78; WH_9943_102A; XL_10320_005C; XL_10320_009C; Bin-01-33; XL_9872_106C; F42; F43; F58; F62; F63; F72; F73; F74; F75; F76; SB1-B-58; F23; F59; XL_9872_106B; XL_9872_111F
UCHL3	AF124; AF131; F78; WH_9943_105A; XL_10320_67C; F74; F75; F76; SB1-B-58
UCHL5	SB1-B-58
USP10	AF124; AV12; F22; WH_9943_105A; F42; F43; F46 ; F58; F63; F59; XL_9872_111F
USP11
USP14
USP15	WH_9943_104B
USP16
USP19
USP2	XL_10320_005A; XL_10320_007A
USP20	F46
USP21	AF-11010-84; AF-11010-112; AF124; AF125; AF131; AF137; AV12; WH_9943_105C; XL_10320_009A; XL_10320_027C; F42; F43; F45; F71; F72; F73
USP22	AV12; ED18; ED30; F70; F78; XL_10320_54A; YM155; WH_9943_105A; WH_9943_105C; WH_9943_118C; XL_10320_027A; XL_9872_123A; XL_9872_128B; F46 ; F73; F75; XL_9872_106A
USP24
USP25	AF124; XL_9872_106C; F46 ; F63
USP28	AF-11010-82; AF124; AF125; AF131; AF132; AF137; AF138; AV12; F22; WH_9943_105A; WH_9943_108A; WH_9943_188; XL_10320_007C; XL_10320_029C; AF_11010_136; Bin-01-28 ; F26; F42; F43; F46 ; F63; F72
USP3	F70; F78; XL_10320_54A; YM155; WH_9943_105C; XL_10320_062A; XL_10320_064A; XL_10320_064C; XL_10320_065A; XL_9872_123A; XL_9872_123B; XL_9872_126A; XL_9872_126B; XL_9872_128B; 510381; 815584; 815687; XL_9872_106C; F71; F73; F74; XL_9872_106A; XL_9872_106B; XL_9872_111F
USP30	AF-11010-82; AF124; AF125; AF131; AF132; AF137; AF138; AV12; AV46; ED17; AC19; ED18; ED27; ED30; F21; WH-189; F22; F70; F78; XL_10320_54A; YM155; WH_9943_105A; WH_9943_105C; WH_9943_108A; WH_9943_118C; WH_9943_120A; WH_9943_120C; XL_10320_005A; XL_10320_007A; XL_10320_007C; XL_10320_009A; XL_10320_027A; XL_10320_027C; XL_10320_028A; XL_10320_029C; XL_10320_062A; XL_10320_064A; XL_10320_064C; XL_1…
USP31	Bin-01-33
USP32	XL_9872_111F
USP33	F78; F41
USP34
USP35	AF-11010-112; WH_9943_118C; WH_9943_127B; WH_9943_157A; WH_9943_186; WH_9943_188; XL_10320_12b ; XL_10320_024; 815687; F26; F41; F44
USP36	ED18; ED30; F78; YM155; WH_9943_118C; WH_9943_120A; WH_9943_120C; XL_10320_027A; XL_9872_128B; F75
USP37	ED17; ED18; ED30; F21; YM155; WH_9943_105C; WH_9943_118C; WH_9943_120C; XL_10320_027A; XL_10320_027C; XL_10320_064A; XL_9872_128B; XL_10320_67A; 200705; XL_9872_106C; F46 ; F73; F75; SB1-B-58
USP38
USP4	AV12
USP40	AF124; AF125; AF137; AV12; WH_9943_105A; WH_9943_108A; WH_9943_118C; XL_10320_007C; XL_10320_029C
USP42	ED30; YM155
USP43	ED30; F78; Bin-01-33; F43
USP46	ED30; F21; F78
USP47	AF124; F21; F22; XL_10320_007C; F43; F46 ; F62; F63; F73; SB1-B-58; XL_9872_111F
USP48	ED17; F22; XL_10320_54A; WH_9943_119C; F42; F46 ; Pin-1-3
USP5
USP7	ED18; XL041; F70; WH_9943_105C; XL_10320_12A; XL_10320_12b ; XL_10320_007C; XL_10320_029C; WH_9943_174; WH_9943_175; WH_9943_176; XL_10320_197; F26; F43; F46 ; F62; F72; F73; SB1-B-58
USP8
USP9X	ED30; WH_9943_102A; WH_9943_120A; XL_10320_027C; Bin-01-36 ; XL_9872_128B; Bin-01-33; F62; F63
VCPIP1	AF124; WH_9943_103C; WH_9943_105A; WH_9943_105C; WH_9943_107C; XL_10320_062A; XL_10320_064C
YOD1
ZRANB1	Bin-01-33; SB1-B-58
