# Supplementary material for: Accelerating inhibitor discovery for deubiquitinating enzymes
Source: Nat Commun. 2023 Feb 8;14:686. doi: 10.1038/s41467-023-36246-0 (PMC9908924; doi:10.1038/s41467-023-36246-0)
Supplement: Supplementary file 5 — Supplementary Dataset 3 [file 41467_2023_36246_MOESM5_ESM.xlsx]

## Sheet: Supplementary_Data_3
					ATXN3	BAP1	CYLD	FAM188A	FAM188B	JOSD1	JOSD2	OTUB1	OTUB2	OTUD1	OTUD3	OTUD4	OTUD5	OTUD6B	OTUD7A	OTUD7B	UCHL1	UCHL3	UCHL5	USP10	USP11	USP14	USP15	USP16	USP19	USP2	USP20	USP21	USP22	USP24	USP25	USP28	USP3	USP30	USP31	USP32	USP33	USP34	USP35	USP36	USP37	USP38	USP4	USP40	USP42
Compound	Primary DUB target	Figure 4b Index	Structures	Source	MJD	UCH	USP	MINDY	MINDY	MJD	MJD	OTU	OTU	OTU	OTU	OTU	OTU	OTU	OTU	OTU	UCH	UCH	UCH	USP	USP	USP	USP	USP	USP	USP	USP	USP	USP	USP	USP	USP	USP	USP	USP	USP	USP	USP	USP	USP	USP	USP	USP	USP	USP
XL_10320_009C	UCHL1	1		In-house	2.58104	-12.4	-8.48868	-36.4948	-5.35884	-13.3634	-14.9755	-7.58754	-16.6448	-7.59695	-9.67777	-4.00788	3.92814	-11.2655	0.5835	5.57972	90.3854	-2.82985	-8.8995	-1.64996	-18.4927	-20.0031	-23.2564	-20.219	-15.2587	-30.0214	5.40905	-13.1504	-29.6438	-21.8275	-10.1392	7.66531	-26.2733	-4.92894	-21.5727	-18.3207	-7.71766	-23.7197	-26.3367	-23.3048	-16.01	-26.9838	-8.4636	-2.96702	-19.2466
XL_10320_005C	UCHL1	2		In-house	-29.7982	-17.2302	0.318148	-21.3162	-30.2875	11.5246	-9.59655	2.21541	-3.981	-29.3317	-14.9001	-1.56992	-15.9246	-7.95236	-4.66251	25.6434	92.1965	21.9979	6.42485	3.93802	-16.8846	-3.82698	-11.0779	2.53309	-6.48489	5.07965	-21.5698	1.70003	10.0316	-12.8578	-8.87227	2.56309	-1.04924	38.1186	-10.9798	-8.61898	-17.5589	-2.74353	-49.9893	0.535952	6.28488	-14.8795	-3.01476	-4.56535	-14.0224
F68	UCHL1	3		In-house	-50.0037	-4.66976	-1.16863	-3.89354	-2.01187	2.70288	-15.7905	-15.0159	4.95731	25.4307	-1.4504	-9.06417	-1.34727	-4.68263	-7.69517	6.71855	84.3722	4.2009	-4.95229	10.8062	-16.0021	-2.69983	-6.64133	2.54342	-4.35934	-5.15439	-16.8842	-4.39834	-10.7821	-5.67287	-17.6501	-19.8542	-1.99408	8.87484	-2.43351	4.10372	-9.89208	5.75607	2.87309	-2.27046	2.16114	-2.69036	-0.700564	-8.68737	12.0094
F59	UCHL1; USP10	4		In-house	-49.9439	-1.22783	-7.37226	-24.4797	-14.603	-25.5516	-42.7691	-4.61714	-0.0856915	-1.94409	-27.9719	-17.6383	-21.3679	-0.997939	-3.3341	-10.5926	98.945	-4.85885	0.380003	50.3069	-20.8702	-5.68685	-21.6135	-20.9855	-18.4375	-32.5536	-9.42799	-55.55	-36.6557	-26.5848	-17.9204	-21.3011	-58.4884	17.0439	-15.0112	6.85166	-19.5753	-5.15305	-30.9356	-33.7412	-29.4329	-25.8879	-8.51045	-2.90573	-26.0121
XL_10320_67C	UCHL3; USP30	5		In-house	-1.41979	-19.6511	-27.3142	-50.0776	-40.1769	3.53391	5.63844	-17.3432	-42.6743	-48.0258	-9.70003	-5.64309	-15.1971	-3.74473	-7.97142	25.2389	46.773	61.7279	-8.89677	-2.75147	-36.3254	-27.0171	-30.467	-28.1525	-34.4698	-19.7784	-37.5136	-30.0605	7.97863	-37.0087	-23.1708	-19.1048	-38.8797	61.0876	-5.31506	-16.8067	-46.669	-11.4408	#N/A	20.3921	20.1346	-42.7224	-30.7954	-18.7308	7.01527
F76	UCHL1; UCHL3; USP30	6		In-house	-31.8428	2.13286	-14.279	-76.7434	-9.29196	42.6747	4.70493	-18.0338	-31.7386	6.34363	0.0355003	-3.04587	-14.4423	-9.69136	-4.82396	4.66251	98.3999	97.7122	5.7336	10.3719	-30.0999	-23.3173	-21.1171	-12.247	-5.40816	-10.6368	14.1726	-8.52822	45.2721	-29.7838	-4.9431	-2.44444	27.9322	53.9172	16.8857	-7.66838	-31.9705	-12.0991	-13.745	39.4886	29.5579	-27.7842	-24.6459	34.6535	24.9049
F26	USP28; USP30; USP35; USP7	7		In-house	39.2005	18.4863	11.1666	36.4844	3.95353	21.5517	3.22643	7.31628	9.42071	28.0187	9.34824	19.9141	21.1364	-5.48537	17.7315	33.3028	-29.8417	1.75023	13.6133	45.7608	4.5353	20.0222	1.38853	3.619	-11.5441	33.9596	-12.2502	40.4574	17.2793	15.1883	12.4762	76.7292	3.35247	51.0733	19.6432	11.8827	19.6466	13.7116	100	6.0677	12.3667	6.20172	-5.87516	46.7664	4.08051
WH_9943_188	USP28; USP35	8		In-house	44.3305	-22.7701	-11.0013	-30.7996	-33.287	27.3836	18.5228	5.24567	-25.8013	-34.3608	-14.0318	28.6816	19.9176	-5.18742	-11.114	-18.0028	-1.01988	21.9886	-1.51745	35.6583	-30.5029	-13.6029	-11.7018	-27.3414	-16.1549	-75.9617	-94.5244	-29.4959	-46.5034	-4.57178	14.5279	71.4724	-8.18185	36.6454	-37.1929	-34.83	-22.6788	-67.513	100	-24.039	-33.2085	-27.0325	-15.8424	32.1987	-24.5649
AF132	JOSD1; USP28; USP30	9		In-house	25.1448	-15.0853	-14.0179	-34.7384	-31.2775	62.041	13.0852	-8.76204	-24.0129	-44.731	-16.5287	11.0797	-3.35977	-3.29068	-38.5039	-11.5113	-8.18719	20.7983	-3.14547	28.8244	-27.5839	-10.8091	-17.9699	-21.4326	-11.3603	-23.9863	-69.8404	40.9888	-0.398701	-14.7649	15.8537	63.6303	-12.7356	73.7559	-17.4318	-13.3558	-25.813	-16.2859	-41.1066	-10.9611	-7.79536	-28.2183	-23.1175	38.8284	-7.41643
WH_9943_107C	VCPIP1	10		In-house	-21.8212	-5.97852	-6.53872	-12.0631	-17.4539	34.0552	-33.781	-2.85236	-6.13789	-31.266	-4.58286	-25.6545	-20.2159	-19.3454	4.24517	-10.4569	-4.24257	-15.6399	-7.87427	-1.79923	-8.64928	-14.6556	-36.7387	36.9224	-10.4488	12.5195	1.34338	16.6489	-4.17969	-4.18662	-15.6146	-28.6773	27.4004	29.3973	-23.2643	-31.9134	24.5294	16.9189	-31.8958	4.57339	19.3927	-3.9091	-4.17107	10.6388	1.13499
WH_9943_103C	BAP1; VCPIP1	11		In-house	-15.7396	50.6683	6.59145	-1.75106	-29.0115	19.8623	-18.8395	2.86624	34.5474	5.892	-20.2794	5.82869	-34.5283	8.44182	5.79406	23.9965	-4.16994	1.97256	5.78699	12.1775	11.3354	7.03315	13.0096	17.4785	3.82484	26.2964	17.9417	27.3439	35.3866	13.2746	9.61251	15.4851	30.9516	36.1272	-14.8512	9.07585	-20.1356	3.59313	#N/A	9.27134	11.1741	5.76287	-10.9238	10.4939	-24.2307
XL_10320_062A	JOSD1; USP3; USP30; VCPIP1	12		In-house	-7.10559	35.986	-1.91344	31.2167	10.6004	54.0582	3.36243	0.295318	-12.292	-5.12303	4.4984	-3.96623	5.78347	-9.61398	16.1784	3.62046	-5.05189	1.17479	-6.06	28.0633	5.09501	-0.326232	3.3575	44.809	13.5558	49.3962	12.0258	24.4797	32.0242	-0.638254	1.41068	9.54239	60.1621	60.9591	11.739	0.850593	26.5862	14.941	3.54405	19.8386	37.8028	0.740095	16.4233	35.8108	13.329
815687	USP3; USP35	13		Ubiquigent, https://www.ubiquigent.com/collaborative-drug-discovery/dub-compound-libraries/	-4.62139	11.5378	-4.47705	12.5328	-5.50404	22.5906	5.86505	4.03443	1.30331	12.6579	2.88758	0.108592	8.30445	-9.81158	2.33957	2.40364	12.31	1.88585	11.3942	-22.1	6.84995	17.3897	9.01261	1.59061	-5.94727	45.8251	-6.51012	0.829137	47.131	9.15447	0.382476	0.394062	71.9445	37.1408	25.2119	0.394146	7.66409	24.4384	100	29.1592	48.5188	19.0357	-6.56074	0.484054	13.2814
510381	USP3	14		Ubiquigent, https://www.ubiquigent.com/collaborative-drug-discovery/dub-compound-libraries/	-4.01046	-0.153966	-4.69474	-15.4739	5.67116	27.3724	-7.65656	-8.29018	10.7755	4.7385	8.86149	-0.285797	1.79708	16.8617	12.631	7.36824	-29.1262	3.55865	7.23455	-13.4876	-1.16748	-14.227	-6.37376	-10.0045	-0.647651	-2.67143	15.03	17.1906	43.7081	-2.05369	9.84181	-4.55808	79.7256	39.0866	6.93127	-6.99342	2.70069	30.6944	22.9482	29.425	28.1389	2.52171	-0.429588	8.15935	24.9577
XL_9872_163		15		In-house	-22.2289	-6.44443	-15.1889	-8.63952	-6.27492	36.6136	-12.9808	-12.2663	-8.4617	-12.0303	-12.0095	-7.6504	-1.52416	-10.6745	4.87265	-4.35645	4.25818	4.51142	-10.4014	-9.47227	-1.22726	-3.67472	-5.21564	-3.02074	1.86458	-44.3737	-8.78611	-14.6147	21.1037	-4.2612	-9.74785	-5.65318	38.0115	47.7355	7.29543	-9.5581	-2.07143	10.5225	-136.187	18.8443	19.6097	9.28983	-9.31527	8.9062	5.59583
XL_9872_126A	USP3	16		In-house	-5.56278	-7.16652	0.2687	0.507548	-8.26106	1.5981	-19.6232	-5.36159	-10.2716	4.75641	11.0751	-1.65062	-2.92006	-9.87925	-7.20747	-7.09304	-2.72592	8.24102	0.949538	2.75742	-10.3927	1.45497	-46.1052	-18.3076	-10.5068	-19.3698	-11.3206	-1.24216	39.393	-7.41634	-4.43837	4.45879	52.3772	21.0886	5.61953	-11.7655	-1.60385	-6.15351	14.2217	16.7783	0.579969	-12.664	-10.7013	-6.0894	6.39874
XL_9872_123A	USP22; USP3	17		In-house	-16.3399	-21.8614	-6.62064	-9.47079	-7.27936	21.7096	-13.3659	-8.35767	-16.0578	0.912607	15.3756	-4.60343	-3.29294	-14.0753	-1.04428	-6.97087	-2.47161	3.50809	-2.28599	-1.62475	-5.56719	-6.78468	-22.7227	-11.9761	-7.30831	-15.5795	-10.7395	-18.5605	50.3838	-2.02542	-6.54352	3.85564	76.8715	49.9268	14.928	-7.98774	-3.20745	14.0398	-2.14094	23.843	-15.5743	1.92998	-22.4072	-1.11111	18.1363
AF-11010-112	USP21; USP35	18		In-house	28.2321	-1.45465	11.3912	33.9303	8.74509	32.4466	35.8631	25.3791	28.4881	28.3365	16.0293	10.1606	24.4605	31.7135	6.78243	13.4144	5.92035	-14.3324	17.2332	7.30309	-5.61883	33.7777	15.748	-3.94775	-8.33988	19.5288	-2.60699	59.5998	21.5894	-0.158455	25.9831	15.2308	33.8922	-0.853328	49.4458	18.1086	38.4263	20.2181	100	10.7905	23.5453	3.78752	6.33691	19.9721	31.5285
F45	USP21	19		In-house	9.79195	10.8731	4.06494	18.677	-17.7817	-2.63193	-10.6217	16.966	10.0472	3.86318	-0.756417	0.750951	-1.03475	4.19866	-2.60915	3.96485	11.6247	12.3438	14.0426	-12.1608	-0.99889	14.6658	14.2752	-5.99991	-4.97613	19.3371	-37.4074	51.9668	11.0592	9.25809	3.42171	5.45496	11.8404	4.39234	8.44892	-1.99511	-8.89423	8.01805	32.7481	5.52337	16.7053	10.3289	-4.43174	-4.16651	-5.69752
WH_9943_119C	USP48	20		In-house	5.48986	-1.23604	-1.75468	-7.69659	-7.80024	15.7352	-5.01976	2.29702	-12.7668	-7.25296	-9.17575	-6.06517	-5.6517	-2.77771	-5.51773	-2.53279	-0.174414	10.1509	-1.35598	-1.80273	0.324786	-0.21834	-6.74685	-11.9571	-8.0623	-18.8437	-28.0875	-20.9564	24.4682	-1.65266	-5.29137	7.04202	49.27	41.5454	12.8123	-7.63096	-11.5477	8.11501	-7.62598	12.4731	26.3947	-4.7652	-3.73359	37.9764	9.79681
AC19	USP30	21		In-house	19.8245	4.05734	5.44814	7.03689	2.12295	38.2373	9.42825	4.49684	0.323777	14.0512	6.20961	3.00138	11.1121	-4.86642	3.18927	-0.337222	-6.65577	-5.23757	-1.01872	1.19318	6.71529	5.57788	-0.450549	13.5491	-1.15483	10.6541	22.4472	10.5258	36.3106	13.2589	3.38792	1.49783	#N/A	57.5472	18.4009	0.158494	12.8508	18.6884	7.05918	22.1741	36.9464	9.00941	-1.57954	26.3899	9.6119
F46	JOSD1; JOSD2; USP10; USP20; USP22; USP25; USP28; USP30; USP37; USP47; USP48; USP7	22		In-house	47.9563	16.966	22.4136	-22.6986	0.164348	65.7551	65.8022	12.1453	9.75098	15.1596	13.8786	31.4266	12.6557	9.48723	43.8733	34.558	42.5983	35.1117	23.3466	62.9405	-6.67502	4.1599	0.942516	30.3273	18.4988	21.458	75.7176	35.9112	50.5808	34.3912	53.1739	67.1817	27.258	78.1307	27.1588	18.3819	30.132	4.07689	30.4595	33.8806	53.3266	2.25557	1.5871	45.7543	30.2226
AF124	ATXN3; JOSD1; JOSD2; OTUD4; UCHL3; USP10; USP21; USP25; USP28; USP30; USP40; USP47; VCPIP1	23		In-house	62.8031	19.0693	22.0711	13.2896	-13.7835	85.8744	69.014	12.2064	34.1931	25.7023	17.7653	52.0614	25.7535	31.9266	11.3882	34.2017	33.6526	58.1729	33.4595	54.9683	-2.90382	42.5029	19.8868	10.8964	9.47706	24.386	1.19358	94.2326	40.07	15.0526	52.3973	79.7352	36.7101	87.1377	17.156	45.312	30.5999	42.1692	9.00726	27.7648	35.5197	4.07829	7.46642	63.7837	37.8954
XL_9872_111B	JOSD1; USP30	24		In-house	-4.98522	-3.27624	-5.01804	1.74035	2.92464	73.7877	0.108109	-1.65095	-4.09512	-24.6673	-6.34978	-11.4652	-17.5191	-4.00076	-13.5205	-12.8357	-13.9557	-12.1716	-2.68576	9.20276	2.4949	0.733776	-5.45997	12.7018	-1.0011	11.3282	6.24997	4.5204	29.694	-6.2059	-7.32475	1.91226	35.9012	63.0175	-6.1807	7.9134	-5.55488	-7.6254	0.479504	10.5973	12.6748	-1.52895	3.05648	28.3308	6.822
[truncated: 11 more columns]
