# Supplementary material for: Accelerating inhibitor discovery for deubiquitinating enzymes
Source: Nat Commun. 2023 Feb 8;14:686. doi: 10.1038/s41467-023-36246-0 (PMC9908924; doi:10.1038/s41467-023-36246-0)
Supplement: Supplementary file 6 — Supplementary Dataset 4 [file 41467_2023_36246_MOESM6_ESM.xlsx]

## Sheet: Supplementary_Data_4
Accession	Description	# of spectra	# Unique Peptides	DMSO Rep1	DMSO Rep 2	5uM F-70 Rep 1	5uM F-70 Rep 2	5uM F-70 Rep 3	25uM F-70 Rep 1	25uM F-70 Rep 2	25uM F-70 Rep 3	100uM F-70 Rep 1	100uM F-70 Rep 2	100uM F-70 Rep 3	DMSO AVE	5uM AVE	25uM AVE	100uM AVE	DMSO/100uM Average
DESI2	Desumoylating isopeptidase 2 OS=Homo sapiens GN=DESI2 PE=1 SV=1	2	2	48248	55634	14622	14177	14111	9309	10326	8518	7655	8178	7171	51941	14303.3	9384.33	7668	6.77374
UCHL1	Ubiquitin carboxyl-terminal hydrolase isozyme L1 OS=Homo sapiens GN=UCHL1 PE=1 SV=2	10	10	496727	583167	395148	419030	379474	207948	247138	207019	113359	116051	110652	539947	397884	220702	113354	4.76337
NIT2	Omega-amidase NIT2 OS=Homo sapiens GN=NIT2 PE=1 SV=1	12	12	370736	408342	136911	143863	124868	96798	105068	87674	88433	91422	82680	389539	135214	96513.3	87511.7	4.45128
NIT1	Nitrilase homolog 1 OS=Homo sapiens GN=NIT1 PE=1 SV=2	7	6	165108	71604	50415	51744	46332	37837	42582	36531	34660	41141	42090	118356	49497	38983.3	39297	3.01183
ISOC1	Isochorismatase domain-containing protein 1 OS=Homo sapiens GN=ISOC1 PE=1 SV=3	5	5	86986	65486	53320	51893	51217	35942	37553	33773	32455	32521	31610	76236	52143.3	35756	32195.3	2.36792
CLASP2	CLIP-associating protein 2 OS=Homo sapiens GN=CLASP2 PE=1 SV=2	2	2	1663	3067	1471	1974	1479	1551	1218	1425	1162	1046	1171	2365	1641.33	1398	1126.33	2.09973
ATG4B	Cysteine protease ATG4B OS=Homo sapiens GN=ATG4B PE=1 SV=2	6	3	24865	25220	21226	21784	21271	15715	18660	16234	12368	12174	11911	25042.5	21427	16869.7	12151	2.06094
S100A6	Protein S100 (Fragment) OS=Homo sapiens GN=S100A6 PE=1 SV=1	5	3	95553	108705	81351	92662	86292	73489	90097	76180	51293	53463	53603	102129	86768.3	79922	52786.3	1.93476
ALDH3A2	Fatty aldehyde dehydrogenase OS=Homo sapiens GN=ALDH3A2 PE=1 SV=1	6	6	45813	48761	35279	37623	36033	26763	29899	25650	22630	26885	24068	47287	36311.7	27437.3	24527.7	1.9279
PTER	Phosphotriesterase-related protein OS=Homo sapiens GN=PTER PE=1 SV=1	10	9	124025	130259	115740	114092	108529	94571	108559	95488	70073	68483	67401	127142	112787	99539.3	68652.3	1.85197
ALDH1A2	Retinal dehydrogenase 2 OS=Homo sapiens GN=ALDH1A2 PE=1 SV=1	10	6	42870	51358	30305	30737	32386	27900	33244	26267	25274	29476	24814	47114	31142.7	29137	26521.3	1.77646
ATG4C	Cysteine protease ATG4C OS=Homo sapiens GN=ATG4C PE=1 SV=1	4	3	12644	13110	11250	11236	11555	9452	11436	9022	7998	8135	6747	12877	11347	9970	7626.67	1.68842
RDH11	Retinol dehydrogenase 11 OS=Homo sapiens GN=RDH11 PE=1 SV=2	2	2	5923	2281	2729	2650	2619	2403	1972	1987	2400	2794	2165	4102	2666	2120.67	2453	1.67224
HMOX2	Heme oxygenase 2 OS=Homo sapiens GN=HMOX2 PE=1 SV=1	11	9	116207	121578	103129	109007	104406	86761	103974	91250	76183	74031	69772	118892	105514	93995	73328.7	1.62136
BZW2	Basic leucine zipper and W2 domain-containing protein 2 (Fragment) OS=Homo sapiens GN=BZW2 PE=1 SV=1	6	5	45265	47379	44739	44086	45794	37066	42494	39569	28434	29123	30155	46322	44873	39709.7	29237.3	1.58434
PRDX3	Thioredoxin-dependent peroxide reductase, mitochondrial OS=Homo sapiens GN=PRDX3 PE=1 SV=3	4	4	59297	63071	49800	53598	47657	38913	46789	39085	36628	38673	41358	61184	50351.7	41595.7	38886.3	1.57341
LAMTOR1	Ragulator complex protein LAMTOR1 (Fragment) OS=Homo sapiens GN=LAMTOR1 PE=1 SV=1	5	3	30181	29352	27804	28157	26713	23179	26835	23518	19939	18660	19022	29766.5	27558	24510.7	19207	1.54977
PPAT	Amidophosphoribosyltransferase OS=Homo sapiens GN=PPAT PE=1 SV=1	13	13	159663	122227	114252	112688	110865	110953	118420	92877	91166	94264	92096	140945	112602	107417	92508.7	1.52359
FLG2	Filaggrin-2 OS=Homo sapiens GN=FLG2 PE=1 SV=1	2	2	17798	6266	7457	4477	4517	4434	4957	3203	5426	3665	14737	12032	5483.67	4198	7942.67	1.51486
SNW1	SNW domain-containing protein 1 OS=Homo sapiens GN=SNW1 PE=1 SV=1	3	3	8814	9649	8500	8643	8170	6699	8221	7806	6503	6466	5766	9231.5	8437.67	7575.33	6245	1.47822
ACAA2	3-ketoacyl-CoA thiolase, mitochondrial OS=Homo sapiens GN=ACAA2 PE=1 SV=1	15	12	107576	119633	102067	107124	104381	91984	107065	89819	76462	78378	76111	113604	104524	96289.3	76983.7	1.4757
TYMS	Thymidylate synthase OS=Homo sapiens GN=TYMS PE=1 SV=3	11	10	205705	229101	202116	206852	192738	171371	205290	175410	146850	146022	149525	217403	200569	184024	147466	1.47426
RBBP4	Histone-binding protein RBBP4 OS=Homo sapiens GN=RBBP4 PE=1 SV=3	2	2	6709	7748	5806	6428	5675	5516	5594	5228	4973	4903	4996	7228.5	5969.67	5446	4957.33	1.45814
C19orf54	UPF0692 protein C19orf54 OS=Homo sapiens GN=C19orf54 PE=1 SV=2	2	2	17187	19006	16669	17139	16456	13436	15198	13601	13594	12404	12856	18096.5	16754.7	14078.3	12951.3	1.39727
ACAT1	Acetyl-CoA acetyltransferase, mitochondrial OS=Homo sapiens GN=ACAT1 PE=1 SV=1	12	12	100245	102057	90933	93941	92689	81144	92135	79287	71893	75058	73666	101151	92521	84188.7	73539	1.37547
RPS28	40S ribosomal protein S28 OS=Homo sapiens GN=RPS28 PE=1 SV=1	2	2	22943	22430	23016	20812	23402	24296	21805	25051	20653	15312	13803	22686.5	22410	23717.3	16589.3	1.36754
IFT27	Intraflagellar transport protein 27 homolog OS=Homo sapiens GN=IFT27 PE=1 SV=1	2	2	6634	8035	6672	7739	6329	5475	6759	5802	5209	5773	5550	7334.5	6913.33	6012	5510.67	1.33096
ISOC2	Isochorismatase domain-containing protein 2 OS=Homo sapiens GN=ISOC2 PE=1 SV=1	6	5	27397	28914	25123	26058	24474	23296	26676	23618	21700	21277	20719	28155.5	25218.3	24530	21232	1.32609
NT5DC1	5'-nucleotidase domain-containing protein 1 OS=Homo sapiens GN=NT5DC1 PE=1 SV=1	3	2	27663	32733	25769	32040	27593	23772	29203	24559	23613	23554	21690	30198	28467.3	25844.7	22952.3	1.31568
TRIM65	Tripartite motif-containing protein 65 OS=Homo sapiens GN=TRIM65 PE=1 SV=3	9	8	45849	47864	40327	42701	41730	37808	43631	36993	38819	35546	33790	46856.5	41586	39477.3	36051.7	1.2997
ZW10	Centromere/kinetochore protein zw10 homolog OS=Homo sapiens GN=ZW10 PE=1 SV=3	2	2	2188	2200	1869	2416	1934	2099	2119	1440	1603	1778	1702	2194	2073	1886	1694.33	1.2949
TNPO1	Transportin-1 OS=Homo sapiens GN=TNPO1 PE=1 SV=2	6	5	20394	20218	16587	16264	17609	17361	18770	16597	13460	16461	17243	20306	16820	17576	15721.3	1.29162
NHP2L1	NHP2-like protein 1 OS=Homo sapiens GN=SNU13 PE=1 SV=1	2	2	24754	24540	23430	22749	23448	21223	21139	20773	17047	18695	21510	24647	23209	21045	19084	1.2915
EDC4	Enhancer of mRNA-decapping protein 4 OS=Homo sapiens GN=EDC4 PE=1 SV=1	4	4	18265	18157	15902	16931	17672	14890	17004	15274	14001	14265	14174	18211	16835	15722.7	14146.7	1.2873
USP28	Ubiquitin carboxyl-terminal hydrolase 28 OS=Homo sapiens GN=USP28 PE=1 SV=1	7	7	14442	15960	15411	13968	14784	13593	16272	13367	11547	11808	12209	15201	14721	14410.7	11854.7	1.28228
PARK7	Protein deglycase DJ-1 OS=Homo sapiens GN=PARK7 PE=1 SV=2	14	11	488480	552169	503940	512736	481166	457733	518578	430299	377789	414947	431412	520324	499281	468870	408049	1.27515
ADSL	Adenylosuccinate lyase OS=Homo sapiens GN=ADSL PE=1 SV=1	4	4	24523	26609	23071	23691	22662	21520	24688	22387	19445	20744	20122	25566	23141.3	22865	20103.7	1.27171
ATXN3	Ataxin-3 OS=Homo sapiens GN=ATXN3 PE=1 SV=1	6	6	35163	40638	35989	38152	35422	32520	36930	30579	28596	32365	29002	37900.5	36521	33343	29987.7	1.26387
HMGCL	Hydroxymethylglutaryl-CoA lyase, mitochondrial OS=Homo sapiens GN=HMGCL PE=1 SV=2	4	3	20720	21542	18571	19302	20352	16969	20300	18091	16122	16885	17221	21131	19408.3	18453.3	16742.7	1.2621
S100A4	Protein S100-A4 OS=Homo sapiens GN=S100A4 PE=1 SV=1	9	4	109646	122088	99522	104488	102231	94291	115273	101452	92998	90856	92560	115867	102080	103672	92138	1.25754
PSMD12	26S proteasome non-ATPase regulatory subunit 12 OS=Homo sapiens GN=PSMD12 PE=1 SV=3	5	4	10338	9830	9092	8482	8652	8902	9049	7453	7791	8740	7549	10084	8742	8468	8026.67	1.25631
ALDH9A1	4-trimethylaminobutyraldehyde dehydrogenase OS=Homo sapiens GN=ALDH9A1 PE=1 SV=3	8	7	73547	70244	65497	65410	63016	62129	65134	60427	59777	56346	56518	71895.5	64641	62563.3	57547	1.24934
TBC1D4	TBC1 domain family member 4 OS=Homo sapiens GN=TBC1D4 PE=1 SV=2	2	2	3244	3594	2689	3390	2773	2886	3058	3022	2603	2910	2745	3419	2950.67	2988.67	2752.67	1.24207
PRDX2	Peroxiredoxin-2 OS=Homo sapiens GN=PRDX2 PE=1 SV=5	11	7	113452	121500	100498	105067	97268	91791	100032	95466	91844	93080	99257	117476	100944	95763	94727	1.24015
OGT	UDP-N-acetylglucosamine--peptide N-acetylglucosaminyltransferase 110 kDa subunit OS=Homo sapiens GN=OGT PE=1 SV=3	2	2	4773	6331	4556	4220	4391	4538	5012	3772	4358	4463	4626	5552	4389	4440.67	4482.33	1.23864
FBXO22	F-box only protein 22 (Fragment) OS=Homo sapiens GN=FBXO22 PE=1 SV=1	2	2	6620	7274	6457	5693	5828	5790	6897	5500	5595	5763	5568	6947	5992.67	6062.33	5642	1.2313
SRM	Spermidine synthase OS=Homo sapiens GN=SRM PE=1 SV=1	4	3	23395	24935	21101	22730	21559	21778	25447	18875	19976	20728	18434	24165	21796.7	22033.3	19712.7	1.22586
SSU72	RNA polymerase II subunit A C-terminal domain phosphatase SSU72 OS=Homo sapiens GN=SSU72 PE=1 SV=1	2	2	4454	4793	3582	3750	3684	3855	4440	3614	3553	3956	3807	4623.5	3672	3969.67	3772	1.22574
SORD	Sorbitol dehydrogenase OS=Homo sapiens GN=SORD PE=1 SV=1	2	2	20944	16961	16433	18105	16906	14443	18457	15223	15910	16067	14474	18952.5	17148	16041	15483.7	1.22403
PFN2	Profilin OS=Homo sapiens GN=PFN2 PE=1 SV=1	9	6	142335	125002	111328	118632	105332	118152	120625	100993	113622	112489	102237	133668	111764	113257	109449	1.22128
TAB1	TGF-beta-activated kinase 1 and MAP3K7-binding protein 1 OS=Homo sapiens GN=TAB1 PE=1 SV=1	2	2	2421	2497	2187	1769	1904	1978	1746	2143	2211	2118	1713	2459	1953.33	1955.67	2014	1.22095
EXOSC6	Exosome complex component MTR3 OS=Homo sapiens GN=EXOSC6 PE=1 SV=1	3	2	3581	3918	3803	3259	3587	3524	3546	3695	3199	2966	3054	3749.5	3549.67	3588.33	3073	1.22014
PRDX1	Peroxiredoxin-1 OS=Homo sapiens GN=PRDX1 PE=1 SV=1	7	6	202466	206586	171479	192213	166758	155369	173824	156077	160145	164665	178514	204526	176817	161757	167775	1.21905
USP11	Ubiquitin carboxyl-terminal hydrolase 11 OS=Homo sapiens GN=USP11 PE=1 SV=1	2	2	2001	2734	2268	2495	2713	2280	2606	2275	2520	1572	1785	2367.5	2492	2387	1959	1.20852
ACTR10	Actin-related protein 10 OS=Homo sapiens GN=ACTR10 PE=1 SV=1	2	2	8474	8477	8936	6397	8268	8121	7614	7966	6191	7301	7606	8475.5	7867	7900.33	7032.67	1.20516
HSPD1	60 kDa heat shock protein, mitochondrial OS=Homo sapiens GN=HSPD1 PE=1 SV=2	25	25	379163	411061	374094	375972	362475	340459	391437	351611	311291	335655	341136	395112	370847	361169	329361	1.19963
UBR7	Putative E3 ubiquitin-protein ligase UBR7 OS=Homo sapiens GN=UBR7 PE=1 SV=2	4	4	26777	27296	24032	23993	24360	24876	27687	24182	23361	22510	22150	27036.5	24128.3	25581.7	22673.7	1.19242
CTPS1	CTP synthase 1 OS=Homo sapiens GN=CTPS1 PE=1 SV=2	3	3	17589	17907	15019	15287	15760	13578	18501	13779	13978	16516	14164	17748	15355.3	15286	14886	1.19226
IDE	Insulin-degrading enzyme OS=Homo sapiens GN=IDE PE=1 SV=4	3	2	9310	9983	8951	8787	8257	7842	9483	7807	8138	8481	7661	9646.5	8665	8377.33	8093.33	1.19191
KRT1	Keratin, type II cytoskeletal 1 OS=Homo sapiens GN=KRT1 PE=1 SV=6	25	23	691249	837512	761334	461908	351764	580187	440617	275945	444831	333736	1148470	764380	525002	432250	642346	1.18998
ABCE1	ATP-binding cassette sub-family E member 1 OS=Homo sapiens GN=ABCE1 PE=1 SV=1	5	5	35717	33213	30772	32930	30948	28914	30199	29162	27676	30197	29049	34465	31550	29425	28974	1.18951
ACAA1	3-ketoacyl-CoA thiolase, peroxisomal OS=Homo sapiens GN=ACAA1 PE=1 SV=2	8	8	28698	29296	28630	28362	28640	26603	29798	26402	24694	23732	24805	28997	28544	27601	24410.3	1.1879
NDUFV1	NADH dehydrogenase (Ubiquinone) flavoprotein 1, 51kDa, isoform CRA_c OS=Homo sapiens GN=NDUFV1 PE=1 SV=1	2	2	14349	14693	15422	13483	14342	14058	14753	14048	11926	11567	13183	14521	14415.7	14286.3	12225.3	1.18778
ANP32B	Acidic leucine-rich nuclear phosphoprotein 32 family member B OS=Homo sapiens GN=ANP32B PE=1 SV=1	2	2	15001	17171	14752	15513	14543	13727	16356	13962	12873	13624	14170	16086	14936	14681.7	13555.7	1.18666
NCAPD2	Condensin complex subunit 1 (Fragment) OS=Homo sapiens GN=NCAPD2 PE=1 SV=2	2	2	6859	6366	6991	6320	5420	6068	7074	6024	5254	6041	5447	6612.5	6243.67	6388.67	5580.67	1.18489
NME3	Nucleoside diphosphate kinase 3 OS=Homo sapiens GN=NME3 PE=1 SV=2	7	6	71910	76598	69991	73580	75510	71428	79693	71696	58024	64242	65805	74254	73027	74272.3	62690.3	1.18446
PC	Pyruvate carboxylase, mitochondrial OS=Homo sapiens GN=PC PE=1 SV=2	17	15	148118	124590	109949	112972	108349	118958	128945	105175	119610	118532	107577	136354	110423	117693	115240	1.18322
CNN2	Calponin OS=Homo sapiens GN=CNN2 PE=1 SV=1	2	2	4628	5869	4399	4979	4903	4542	5085	4491	4913	4236	4159	5248.5	4760.33	4706	4436	1.18316
CAPZB	Capping protein (Actin filament) muscle Z-line, beta, isoform CRA_a OS=Homo sapiens GN=CAPZB PE=1 SV=1	2	2	21389	21526	21943	19609	20421	22098	20420	22063	17241	18451	18750	21457.5	20657.7	21527	18147.3	1.18241
ALDH1B1	Aldehyde dehydrogenase X, mitochondrial OS=Homo sapiens GN=ALDH1B1 PE=1 SV=3	6	6	41900	47987	43265	43167	40943	39131	47595	39859	37110	38721	38666	44943.5	42458.3	42195	38165.7	1.17759
GLRX	Glutaredoxin-1 OS=Homo sapiens GN=GLRX PE=1 SV=2	2	2	3935	4246	3629	4309	3413	3320	5029	3336	3361	3575	3490	4090.5	3783.67	3895	3475.33	1.17701
KRT77	Keratin, type II cytoskeletal 1b OS=Homo sapiens GN=KRT77 PE=2 SV=3	2	2	14337	7899	7282	5273	5193	5469	6860	4763	6779	6487	15094	11118	5916	5697.33	9453.33	1.17609
RNH1	Ribonuclease inhibitor OS=Homo sapiens GN=RNH1 PE=1 SV=2	13	12	144467	155585	134956	143306	138616	126125	149388	128547	127097	128251	127858	150026	138959	134687	127735	1.17451
APEH	Acylamino-acid-releasing enzyme OS=Homo sapiens GN=APEH PE=1 SV=1	7	7	37942	40009	36662	35729	34090	34280	40170	32201	34023	34088	31567	38975.5	35493.7	35550.3	33226	1.17304
BLVRB	Flavin reductase (NADPH) OS=Homo sapiens GN=BLVRB PE=1 SV=3	2	2	10090	8678	8079	9739	8537	7794	9059	8900	8386	7726	7934	9384	8785	8584.33	8015.33	1.17076
RPN1	Dolichyl-diphosphooligosaccharide--protein glycosyltransferase subunit 1 OS=Homo sapiens GN=RPN1 PE=1 SV=1	9	6	28161	42230	33756	29856	29532	31434	29360	28072	28809	28796	32604	35195.5	31048	29622	30069.7	1.17047
VDAC2	Voltage-dependent anion-selective channel protein 2 OS=Homo sapiens GN=VDAC2 PE=1 SV=2	11	9	147300	127530	122733	127216	120798	121028	126929	117846	122562	116448	113452	137415	123582	121934	117487	1.16962
CIAPIN1	Anamorsin OS=Homo sapiens GN=CIAPIN1 PE=1 SV=1	2	2	14049	14486	12968	14271	13961	11828	14563	11933	11001	11662	13934	14267.5	13733.3	12774.7	12199	1.16956
KIF2C	Kinesin-like protein KIF2C OS=Homo sapiens GN=KIF2C PE=1 SV=2	2	2	3203	3115	3022	3276	2752	2456	3410	2606	3184	2733	2190	3159	3016.67	2824	2702.33	1.16899
PREP	Prolyl endopeptidase OS=Homo sapiens GN=PREP PE=1 SV=2	6	6	35201	28418	26769	28798	26661	25318	27559	24933	27110	28258	26401	31809.5	27409.3	25936.7	27256.3	1.16705
CKB	Creatine kinase B-type OS=Homo sapiens GN=CKB PE=1 SV=1	15	9	141955	148805	141348	143419	135489	129040	143886	133978	115258	124806	133818	145380	140085	135635	124627	1.16652
WDR77	Methylosome protein 50 OS=Homo sapiens GN=WDR77 PE=1 SV=1	4	3	15869	13643	12686	13829	13421	13475	14602	11563	12832	12082	13118	14756	13312	13213.3	12677.3	1.16397
HK1	Hexokinase-1 OS=Homo sapiens GN=HK1 PE=1 SV=3	16	16	154937	154733	141797	147928	144158	137237	155309	135142	133490	132577	133017	154835	144628	142563	133028	1.16393
HSP90AB1	Heat shock protein HSP 90-beta OS=Homo sapiens GN=HSP90AB1 PE=1 SV=4	18	18	278191	279240	265221	270939	264674	263725	279371	259161	236418	243351	240512	278716	266945	267419	240094	1.16086
PDDC1	Parkinson disease 7 domain-containing protein 1 (Fragment) OS=Homo sapiens GN=PDDC1 PE=1 SV=1	2	2	18658	19731	16873	17959	18153	17414	21175	18400	15514	17352	16789	19194.5	17661.7	18996.3	16551.7	1.15967
PHGDH	D-3-phosphoglycerate dehydrogenase OS=Homo sapiens GN=PHGDH PE=1 SV=4	18	18	277907	296993	273280	272934	265718	248361	288170	251665	231843	253562	258479	287450	270644	262732	247961	1.15925
ALDH6A1	Methylmalonate-semialdehyde dehydrogenase [acylating], mitochondrial OS=Homo sapiens GN=ALDH6A1 PE=1 SV=1	2	2	15507	15457	17692	16995	15456	16067	15234	14427	12966	14725	12497	15482	16714.3	15242.7	13396	1.15572
PTGES3	Prostaglandin E synthase 3 OS=Homo sapiens GN=PTGES3 PE=1 SV=1	8	5	89586	98491	88640	93631	82543	78782	87920	77797	76915	80041	87198	94038.5	88271.3	81499.7	81384.7	1.15548
SFXN1	Sideroflexin-1 OS=Homo sapiens GN=SFXN1 PE=1 SV=1	3	2	9714	10003	8657	8157	8587	8663	10045	8187	8937	8851	7842	9858.5	8467	8965	8543.33	1.15394
MID1	E3 ubiquitin-protein ligase Midline-1 OS=Homo sapiens GN=MID1 PE=1 SV=1	4	4	6209	10435	5508	6451	7187	6408	6887	6101	7905	7318	6459	8322	6382	6465.33	7227.33	1.15146
ZNF346	Zinc finger protein 346 OS=Homo sapiens GN=ZNF346 PE=1 SV=1	8	6	33782	36012	33571	35169	33735	30191	35372	29485	28848	32023	30073	34897	34158.3	31682.7	30314.7	1.15116
PDIA4	Protein disulfide-isomerase A4 OS=Homo sapiens GN=PDIA4 PE=1 SV=2	19	18	135154	150061	130167	136636	129769	123185	145494	127338	124342	122747	124557	142608	132191	132006	123882	1.15116
MDH2	Malate dehydrogenase, mitochondrial OS=Homo sapiens GN=MDH2 PE=1 SV=3	22	18	582484	636240	554280	585058	539178	515707	613859	531429	525325	527330	535868	609362	559505	553665	529508	1.15081
UBA3	NEDD8-activating enzyme E1 catalytic subunit OS=Homo sapiens GN=UBA3 PE=1 SV=2	2	2	4902	5628	4442	5477	4524	4210	6176	4111	4535	5087	4116	5265	4814.33	4832.33	4579.33	1.14973
PSMD10	26S proteasome non-ATPase regulatory subunit 10 OS=Homo sapiens GN=PSMD10 PE=1 SV=1	3	3	21036	22358	19874	20434	20459	19216	23259	19687	19957	18173	18487	21697	20255.7	20720.7	18872.3	1.14967
ZYX	Zyxin (Fragment) OS=Homo sapiens GN=ZYX PE=1 SV=1	8	3	11101	11511	9226	10141	9954	9434	12682	9462	9251	10254	10076	11306	9773.67	10526	9860.33	1.14661
ANXA6	Annexin A6 OS=Homo sapiens GN=ANXA6 PE=1 SV=3	11	11	62809	62959	60281	59355	57597	56889	62571	55920	53535	54471	56614	62884	59077.7	58460	54873.3	1.14598
NAPA	Alpha-soluble NSF attachment protein OS=Homo sapiens GN=NAPA PE=1 SV=1	4	4	14662	16430	14466	13734	12855	13350	13588	11321	12440	13350	14926	15546	13685	12753	13572	1.14545
SEC61B	Protein transport protein Sec61 subunit beta OS=Homo sapiens GN=SEC61B PE=1 SV=2	3	2	10948	10118	9996	10437	9180	9704	10583	9330	8703	9804	9111	10533	9871	9872.33	9206	1.14415
ST13	Hsc70-interacting protein OS=Homo sapiens GN=ST13 PE=1 SV=1	2	2	12564	11627	10600	11107	9126	11260	11442	9682	11343	9285	11103	12095.5	10277.7	10794.7	10577	1.14357
IMPDH2	Inosine-5'-monophosphate dehydrogenase 2 (Fragment) OS=Homo sapiens GN=IMPDH2 PE=1 SV=1	17	15	222036	238262	209184	220280	207137	197137	231315	197821	182335	207104	214344	230149	212200	208758	201261	1.14354
CXorf38	Uncharacterized protein CXorf38 OS=Homo sapiens GN=CXorf38 PE=1 SV=1	2	2	16825	19144	16152	17264	16226	15788	17862	15980	15415	16043	15783	17984.5	16547.3	16543.3	15747	1.14209
MAPK1	Mitogen-activated protein kinase 1 OS=Homo sapiens GN=MAPK1 PE=1 SV=3	2	2	11846	12086	11650	11978	12102	11821	12513	11434	9953	10636	10859	11966	11910	11922.7	10482.7	1.1415
PPP1CC	Serine/threonine-protein phosphatase OS=Homo sapiens GN=PPP1CC PE=1 SV=1	2	2	15020	15853	14213	14339	13118	14066	15999	13939	13136	13837	13600	15436.5	13890	14668	13524.3	1.14139
PSMA1	Proteasome endopeptidase complex OS=Homo sapiens GN=PSMA1 PE=1 SV=1	7	6	68988	76653	62048	66652	65492	60946	75250	66135	63195	65015	63373	72820.5	64730.7	67443.7	63861	1.1403
GNAS	Guanine nucleotide-binding protein G(s) subunit alpha isoforms XLas OS=Homo sapiens GN=GNAS PE=1 SV=2	2	2	10626	10503	10836	9340	9574	10197	10169	9206	8022	9846	9934	10564.5	9916.67	9857.33	9267.33	1.13997
PMM2	Phosphomannomutase OS=Homo sapiens GN=PMM2 PE=1 SV=1	2	2	3869	4758	3490	3688	3578	3158	3919	3730	3952	4004	3400	4313.5	3585.33	3602.33	3785.33	1.13953
USP9X	Probable ubiquitin carboxyl-terminal hydrolase FAF-X OS=Homo sapiens GN=USP9X PE=1 SV=3	2	2	3295	3807	3406	2412	3319	3144	4078	2549	3396	3162	2798	3551	3045.67	3257	3118.67	1.13863
NANS	Sialic acid synthase OS=Homo sapiens GN=NANS PE=1 SV=2	4	4	77142	83222	77576	77583	69885	67362	78128	71227	67535	72191	71895	80182	75014.7	72239	70540.3	1.13668
GNAI3	Guanine nucleotide-binding protein G(k) subunit alpha OS=Homo sapiens GN=GNAI3 PE=1 SV=3	4	4	41099	34416	39439	35890	34953	38175	34123	34826	32843	33560	33265	37757.5	36760.7	35708	33222.7	1.1365
TBC1D13	TBC1 domain family member 13 OS=Homo sapiens GN=TBC1D13 PE=1 SV=3	4	4	11553	11991	11742	12605	11037	10298	11184	10143	10601	10529	9966	11772	11794.7	10541.7	10365.3	1.13571
USP7	Ubiquitin carboxyl-terminal hydrolase 7 (Fragment) OS=Homo sapiens GN=USP7 PE=1 SV=1	3	3	23389	24050	21879	23133	24149	22550	24169	20028	20158	21920	20594	23719.5	23053.7	22249	20890.7	1.13541
CARS	Cysteine--tRNA ligase, cytoplasmic OS=Homo sapiens GN=CARS PE=1 SV=1	7	7	46116	44773	44750	45310	42508	41055	46240	41644	40864	37865	41482	45444.5	44189.3	42979.7	40070.3	1.13412
GNB2	Guanine nucleotide-binding protein G(I)/G(S)/G(T) subunit beta-2 (Fragment) OS=Homo sapiens GN=GNB2 PE=1 SV=1	2	2	8881	8107	10527	6983	8491	9253	8004	8094	8008	7153	7310	8494	8667	8450.33	7490.33	1.13399
DRG1	Developmentally-regulated GTP-binding protein 1 OS=Homo sapiens GN=DRG1 PE=1 SV=1	4	3	4467	4781	4846	4125	4769	5011	5234	4388	4222	4758	3255	4624	4580	4877.67	4078.33	1.1338
HSP90AA1	Heat shock protein HSP 90-alpha OS=Homo sapiens GN=HSP90AA1 PE=1 SV=5	26	24	367583	389622	354113	362370	345073	328432	394476	339582	326748	337406	337658	378602	353852	354163	333937	1.13375
FABP5	Fatty acid-binding protein, epidermal OS=Homo sapiens GN=FABP5 PE=1 SV=3	4	4	46711	50463	44213	45421	44731	42379	50423	45995	45785	39693	43100	48587	44788.3	46265.7	42859.3	1.13364
THOC3	THO complex subunit 3 OS=Homo sapiens GN=THOC3 PE=1 SV=1	3	3	19845	20386	18626	19213	18215	17198	18635	17495	16628	18079	18603	20115.5	18684.7	17776	17770	1.13199
SPTAN1	Spectrin alpha chain, non-erythrocytic 1 OS=Homo sapiens GN=SPTAN1 PE=1 SV=3	17	17	99841	76833	126231	95077	88541	105702	86949	86321	76270	76899	81125	88337	103283	92990.7	78098	1.1311
XRCC5	X-ray repair cross-complementing protein 5 OS=Homo sapiens GN=XRCC5 PE=1 SV=3	9	9	35033	28125	29356	31033	30401	30361	30622	27909	26870	28912	28084	31579	30263.3	29630.7	27955.3	1.12962
LIN28B	Protein lin-28 homolog B OS=Homo sapiens GN=LIN28B PE=1 SV=1	3	3	4488	5136	4555	3951	3988	4103	4846	4315	4280	4228	4272	4812	4164.67	4421.33	4260	1.12958
PLS3	Plastin-3 OS=Homo sapiens GN=PLS3 PE=1 SV=4	16	13	158567	125798	193724	138031	153443	176988	133306	163806	119110	125492	133025	142182	161733	158033	125876	1.12955
CKAP4	Cytoskeleton-associated protein 4 OS=Homo sapiens GN=CKAP4 PE=1 SV=2	4	4	9197	8954	7860	9176	8580	8021	9081	7952	7095	8025	8989	9075.5	8538.67	8351.33	8036.33	1.12931
TARS2	Threonine--tRNA ligase, mitochondrial OS=Homo sapiens GN=TARS2 PE=1 SV=1	5	5	14188	15514	12670	14389	14823	12812	14814	13256	13768	13111	12600	14851	13960.7	13627.3	13159.7	1.12852
EXD2	Exonuclease 3'-5' domain-containing protein 2 OS=Homo sapiens GN=EXD2 PE=1 SV=2	4	3	5065	5484	4700	5322	5072	4612	5220	5231	4800	4790	4432	5274.5	5031.33	5021	4674	1.12848
PGD	6-phosphogluconate dehydrogenase, decarboxylating OS=Homo sapiens GN=PGD PE=1 SV=3	7	5	49082	49033	49333	47414	45499	43115	46310	42736	45355	41716	43377	49057.5	47415.3	44053.7	43482.7	1.12821
PDIA6	Protein disulfide-isomerase A6 OS=Homo sapiens GN=PDIA6 PE=1 SV=1	12	9	103628	120836	108354	112345	108121	96758	122127	103523	94387	102542	101509	112232	109607	107469	99479.3	1.12819
RPS5	40S ribosomal protein S5 (Fragment) OS=Homo sapiens GN=RPS5 PE=1 SV=1	11	7	98452	94678	102997	89381	101419	104898	91835	99487	80107	84806	91966	96565	97932.3	98740	85626.3	1.12775
SART3	Squamous cell carcinoma antigen recognized by T-cells 3 (Fragment) OS=Homo sapiens GN=SART3 PE=1 SV=1	3	3	12056	12572	12079	11088	12648	11863	14098	12078	11174	11387	10198	12314	11938.3	12679.7	10919.7	1.12769
ASNA1	ATPase ASNA1 OS=Homo sapiens GN=ASNA1 PE=1 SV=1	3	3	12547	11812	11380	11928	11529	11397	13120	10366	10424	11594	10399	12179.5	11612.3	11627.7	10805.7	1.12714
POLRMT	DNA-directed RNA polymerase, mitochondrial OS=Homo sapiens GN=POLRMT PE=1 SV=2	3	2	5003	4024	4511	3459	3880	4144	5203	3939	3435	4584	4012	4513.5	3950	4428.67	4010.33	1.12547
CCT6A	T-complex protein 1 subunit zeta OS=Homo sapiens GN=CCT6A PE=1 SV=3	8	8	84434	78082	74941	78550	74761	74644	77833	76227	73121	70725	72763	81258	76084	76234.7	72203	1.12541
ARIH1	E3 ubiquitin-protein ligase ARIH1 OS=Homo sapiens GN=ARIH1 PE=1 SV=2	2	2	8191	8257	8388	8696	8035	7546	9086	7495	7623	6755	7547	8224	8373	8042.33	7308.33	1.12529
FHL2	Four and a half LIM domains protein 2 OS=Homo sapiens GN=FHL2 PE=1 SV=1	2	2	13359	13633	13083	12927	12831	12488	15307	11866	11504	12120	12409	13496	12947	13220.3	12011	1.12364
SNX5	Sorting nexin-5 (Fragment) OS=Homo sapiens GN=SNX5 PE=1 SV=1	2	2	19537	19558	17955	18968	18548	16421	20651	18931	16558	17634	18019	19547.5	18490.3	18667.7	17403.7	1.12318
PRIM2	DNA primase large subunit OS=Homo sapiens GN=PRIM2 PE=1 SV=2	6	5	29027	32893	29265	28710	29443	27568	31088	28959	27284	29577	25878	30960	29139.3	29205	27579.7	1.12257
ABCF2	ATP-binding cassette sub-family F member 2 OS=Homo sapiens GN=ABCF2 PE=1 SV=2	5	5	42131	41009	41397	38518	44928	42710	40529	40229	36793	37202	37120	41570	41614.3	41156	37038.3	1.12235
ACAD9	Acyl-CoA dehydrogenase family member 9, mitochondrial OS=Homo sapiens GN=ACAD9 PE=1 SV=1	3	3	17587	18076	16404	16573	16062	16056	17054	15464	16901	15623	15154	17831.5	16346.3	16191.3	15892.7	1.122
DLAT	Acetyltransferase component of pyruvate dehydrogenase complex (Fragment) OS=Homo sapiens GN=DLAT PE=1 SV=1	2	2	7041	7665	7781	6379	6192	7197	7705	6720	6506	6637	6524	7353	6784	7207.33	6555.67	1.12163
RAD50	DNA repair protein RAD50 OS=Homo sapiens GN=RAD50 PE=1 SV=1	6	6	24408	22638	23609	24752	22590	21753	23370	21531	20728	21246	20982	23523	23650.3	22218	20985.3	1.12093
PML	Protein PML (Fragment) OS=Homo sapiens GN=PML PE=1 SV=1	3	3	22086	24995	20610	20019	21169	20869	22307	20508	19413	21937	21688	23540.5	20599.3	21228	21012.7	1.1203
PPP1CA	Serine/threonine-protein phosphatase PP1-alpha catalytic subunit OS=Homo sapiens GN=PPP1CA PE=1 SV=1	3	3	29994	32545	30138	29947	28589	26789	30447	26961	26370	28836	28573	31269.5	29558	28065.7	27926.3	1.11971
TARS	Threonine--tRNA ligase, cytoplasmic OS=Homo sapiens GN=TARS PE=1 SV=3	6	6	32830	30684	31076	32621	31362	31244	30930	29529	27983	28896	28276	31757	31686.3	30567.7	28385	1.1188
NSMCE1	Non-structural maintenance of chromosomes element 1 homolog (Fragment) OS=Homo sapiens GN=NSMCE1 PE=1 SV=1	2	2	16694	19588	16075	17799	17406	16647	18333	16776	16948	15606	16098	18141	17093.3	17252	16217.3	1.11862
CSRP2	Cysteine and glycine-rich protein 2 OS=Homo sapiens GN=CSRP2 PE=1 SV=1	6	6	73295	79773	67802	70780	70047	64520	75034	62133	67275	68748	69425	76534	69543	67229	68482.7	1.11757
IPO5	Importin-5 (Fragment) OS=Homo sapiens GN=IPO5 PE=1 SV=1	13	12	67398	67628	66438	64352	66474	61663	73908	65416	58522	61470	61248	67513	65754.7	66995.7	60413.3	1.11752
SLC1A5	Neutral amino acid transporter B(0) OS=Homo sapiens GN=SLC1A5 PE=1 SV=2	4	4	13659	13931	13573	14304	13573	13265	12823	12161	12201	12403	12435	13795	13816.7	12749.7	12346.3	1.11734
ACTN4	Alpha-actinin-4 OS=Homo sapiens GN=ACTN4 PE=1 SV=2	8	8	34382	27620	43912	31622	34014	41084	29383	36645	27335	26520	29384	31001	36516	35704	27746.3	1.1173
ANAPC7	Anaphase-promoting complex subunit 7 OS=Homo sapiens GN=ANAPC7 PE=1 SV=4	3	3	10799	11548	10545	10888	11091	10082	11297	9779	10147	9619	10246	11173.5	10841.3	10386	10004	1.1169
DDX1	ATP-dependent RNA helicase DDX1 OS=Homo sapiens GN=DDX1 PE=1 SV=1	7	6	51439	49499	51262	50632	51954	51594	53192	50229	46055	44815	44704	50469	51282.7	51671.7	45191.3	1.11678
PDHA1	Pyruvate dehydrogenase E1 component subunit alpha, somatic form, mitochondrial OS=Homo sapiens GN=PDHA1 PE=1 SV=3	5	4	37718	37471	35074	35924	36991	34979	38914	33195	33803	34481	32762	37594.5	35996.3	35696	33682	1.11616
PSMD4	26S proteasome non-ATPase regulatory subunit 4 OS=Homo sapiens GN=PSMD4 PE=1 SV=1	4	3	5908	6023	5466	5926	5009	5423	6015	5028	5372	5118	5547	5965.5	5467	5488.67	5345.67	1.11595
PPA1	Inorganic pyrophosphatase OS=Homo sapiens GN=PPA1 PE=1 SV=2	9	9	137265	147771	142393	138775	140188	133603	147394	141528	118457	125741	139148	142518	140452	140842	127782	1.11532
NDUFV2	NADH dehydrogenase [ubiquinone] flavoprotein 2, mitochondrial OS=Homo sapiens GN=NDUFV2 PE=1 SV=1	5	2	15428	16680	14310	15326	14127	13203	15571	13134	12874	15435	14875	16054	14587.7	13969.3	14394.7	1.11527
PSMA4	Proteasome subunit alpha type-4 OS=Homo sapiens GN=PSMA4 PE=1 SV=1	6	6	47257	44962	42196	43875	41471	42805	46244	40643	40236	42245	41579	46109.5	42514	43230.7	41353.3	1.11501
OTUD5	OTU domain-containing protein 5 OS=Homo sapiens GN=OTUD5 PE=1 SV=1	4	4	16809	17518	15582	16893	17405	15979	16899	15273	15134	16283	14766	17163.5	16626.7	16050.3	15394.3	1.11492
RHOB	Rho-related GTP-binding protein RhoB OS=Homo sapiens GN=RHOB PE=1 SV=1	4	3	50783	56764	51052	51976	53406	48421	55127	50254	47299	48751	48679	53773.5	52144.7	51267.3	48243	1.11464
TK1	Thymidine kinase OS=Homo sapiens GN=TK1 PE=1 SV=1	3	2	16245	16027	14287	14204	14268	15192	16612	14040	14866	15097	13475	16136	14253	15281.3	14479.3	1.11442
MYO1B	Unconventional myosin-Ib OS=Homo sapiens GN=MYO1B PE=1 SV=1	5	5	17680	14683	22111	16392	17894	22400	16480	17859	15282	14201	14116	16181.5	18799	18913	14533	1.11343
TRIP12	E3 ubiquitin-protein ligase TRIP12 OS=Homo sapiens GN=TRIP12 PE=1 SV=1	2	2	4255	4795	4684	3942	4373	4569	3910	4605	4160	3613	4423	4525	4333	4361.33	4065.33	1.11307
ALDH5A1	Succinate-semialdehyde dehydrogenase, mitochondrial OS=Homo sapiens GN=ALDH5A1 PE=1 SV=1	2	2	11357	12602	10562	14165	11707	10761	12317	10996	11301	10908	10082	11979.5	12144.7	11358	10763.7	1.11296
LRRC59	Leucine-rich repeat-containing protein 59 OS=Homo sapiens GN=LRRC59 PE=1 SV=1	5	5	48833	52124	46757	47001	45648	42151	49826	44113	42929	45513	47645	50478.5	46468.7	45363.3	45362.3	1.11278
ZNF503	Zinc finger protein 503 OS=Homo sapiens GN=ZNF503 PE=1 SV=1	5	5	25654	23731	21387	22409	22424	21627	25749	20334	20066	24519	22005	24692.5	22073.3	22570	22196.7	1.11244
IDH3B	Isocitrate dehydrogenase [NAD] subunit, mitochondrial OS=Homo sapiens GN=IDH3B PE=1 SV=1	2	2	9955	9320	9401	9441	8638	8385	10365	8701	8417	8853	8729	9637.5	9160	9150.33	8666.33	1.11206
RFC3	Replication factor C subunit 3 OS=Homo sapiens GN=RFC3 PE=1 SV=2	5	3	21609	20992	22530	21934	20671	20408	22633	21029	18103	19934	19433	21300.5	21711.7	21356.7	19156.7	1.11191
NAP1L1	Nucleosome assembly protein 1-like 1 (Fragment) OS=Homo sapiens GN=NAP1L1 PE=1 SV=1	5	2	7556	7391	8110	7055	7631	7460	8582	7283	6540	5941	7699	7473.5	7598.67	7775	6726.67	1.11103
RFC4	Replication factor C subunit 4 OS=Homo sapiens GN=RFC4 PE=1 SV=1	4	4	25136	25965	24557	24826	24015	22667	27944	23166	21393	22819	24795	25550.5	24466	24592.3	23002.3	1.11078
USP5	Ubiquitin carboxyl-terminal hydrolase 5 OS=Homo sapiens GN=USP5 PE=1 SV=2	8	8	58469	60197	56526	56291	57728	53008	61221	53340	54352	55175	50764	59333	56848.3	55856.3	53430.3	1.11047
PSMD13	26S proteasome non-ATPase regulatory subunit 13 OS=Homo sapiens GN=PSMD13 PE=1 SV=2	2	2	10988	10444	10732	10715	9562	9507	10472	9905	9751	9567	9638	10716	10336.3	9961.33	9652	1.11024
EEA1	Early endosome antigen 1 OS=Homo sapiens GN=EEA1 PE=1 SV=2	4	4	6425	6590	5399	6138	7037	5658	6390	5584	5411	6109	6069	6507.5	6191.33	5877.33	5863	1.10993
MIF	Macrophage migration inhibitory factor OS=Homo sapiens GN=MIF PE=1 SV=4	18	4	107753	114841	105754	105238	94379	97464	110680	98466	94579	104273	102032	111297	101790	102203	100295	1.1097
MYBBP1A	Myb-binding protein 1A (Fragment) OS=Homo sapiens GN=MYBBP1A PE=1 SV=1	5	4	33784	34502	34157	31170	35272	33212	34631	33353	31135	30738	30432	34143	33533	33732	30768.3	1.10968
PSMD11	26S proteasome non-ATPase regulatory subunit 11 OS=Homo sapiens GN=PSMD11 PE=1 SV=3	3	3	12686	14116	12649	14109	13415	11611	13317	13742	11394	12748	12102	13401	13391	12890	12081.3	1.10923
GBF1	Golgi-specific brefeldin A-resistance guanine nucleotide exchange factor 1 OS=Homo sapiens GN=GBF1 PE=1 SV=2	3	3	7128	7692	6761	7224	6960	6934	7155	6568	6623	6720	6700	7410	6981.67	6885.67	6681	1.10912
MCM2	DNA helicase (Fragment) OS=Homo sapiens GN=MCM2 PE=1 SV=1	4	4	12876	11102	12190	11073	10126	10676	12395	11885	9814	10645	11977	11989	11129.7	11652	10812	1.10886
PDHB	Pyruvate dehydrogenase E1 component subunit beta, mitochondrial OS=Homo sapiens GN=PDHB PE=1 SV=3	5	4	21141	19806	20658	21075	18089	18271	21245	18367	19686	17351	18361	20473.5	19940.7	19294.3	18466	1.10871
TPM3	Tropomyosin alpha-3 chain OS=Homo sapiens GN=TPM3 PE=1 SV=1	10	10	108055	117604	102853	103993	99330	101116	112622	96243	99949	103212	102156	112830	102059	103327	101772	1.10865
ADSS	Adenylosuccinate synthetase isozyme 2 OS=Homo sapiens GN=ADSS PE=1 SV=3	6	5	26849	28475	27512	27767	25826	24630	28643	23594	24529	24694	25639	27662	27035	25622.3	24954	1.10852
EEF2	Elongation factor 2 OS=Homo sapiens GN=EEF2 PE=1 SV=4	23	23	506883	485472	485201	478950	468797	470785	483177	458420	446978	448793	447886	496178	477649	470794	447886	1.10782
UFD1L	Ubiquitin fusion degradation protein 1 homolog OS=Homo sapiens GN=UFD1L PE=1 SV=3	2	2	10181	9935	9129	9992	9342	8931	10710	9074	8917	9636	8691	10058	9487.67	9571.67	9081.33	1.10755
ARPC3	Actin-related protein 2/3 complex subunit 3 OS=Homo sapiens GN=ARPC3 PE=1 SV=3	3	2	14947	15384	15226	14536	14903	14837	13956	15417	13158	13710	14247	15165.5	14888.3	14736.7	13705	1.10657
TUBB	Tubulin beta chain OS=Homo sapiens GN=TUBB PE=1 SV=2	14	2	119526	117747	117175	119247	104905	102176	111156	102915	101254	103165	117270	118636	113776	105416	107230	1.10638
MDH1	Malate dehydrogenase, cytoplasmic OS=Homo sapiens GN=MDH1 PE=1 SV=4	11	8	83003	87366	79647	85021	78845	72281	86492	77341	75034	77363	78724	85184.5	81171	78704.7	77040.3	1.10571
ETFA	Electron transfer flavoprotein subunit alpha, mitochondrial OS=Homo sapiens GN=ETFA PE=1 SV=1	8	7	43984	46250	42526	43409	43476	42786	45720	42029	40182	41300	40937	45117	43137	43511.7	40806.3	1.10564
CCT8	T-complex protein 1 subunit theta OS=Homo sapiens GN=CCT8 PE=1 SV=4	20	20	251402	260423	243827	249435	234433	229496	255074	229254	230997	232385	231345	255912	242565	237941	231576	1.10509
SNAP23	Synaptosomal-associated protein 23 OS=Homo sapiens GN=SNAP23 PE=1 SV=1	9	9	68707	78540	71307	75163	71543	65934	79790	69738	65971	66872	67220	73623.5	72671	71820.7	66687.7	1.104
FAM213A	Redox-regulatory protein FAM213A OS=Homo sapiens GN=FAM213A PE=1 SV=3	2	2	5324	4810	4264	5366	5400	4459	5214	4078	4233	5010	4541	5067	5010	4583.67	4594.67	1.1028
ACP1	Low molecular weight phosphotyrosine protein phosphatase OS=Homo sapiens GN=ACP1 PE=1 SV=3	6	5	69751	69834	65223	66595	65045	62743	70277	60212	60587	64797	64516	69792.5	65621	64410.7	63300	1.10257
PFAS	Phosphoribosylformylglycinamidine synthase OS=Homo sapiens GN=PFAS PE=1 SV=4	7	7	64198	64136	60451	61055	59885	56267	65421	58907	59776	58622	56331	64167	60463.7	60198.3	58243	1.10171
ESD	S-formylglutathione hydrolase OS=Homo sapiens GN=ESD PE=1 SV=2	4	4	53226	52187	48527	50047	48044	50918	52684	46766	45737	47771	50016	52706.5	48872.7	50122.7	47841.3	1.10169
MRPS23	28S ribosomal protein S23, mitochondrial OS=Homo sapiens GN=MRPS23 PE=1 SV=1	4	4	45133	50131	42110	42379	42346	41268	45491	40527	41892	45432	42398	47632	42278.3	42428.7	43240.7	1.10156
PRPS1	Ribose-phosphate pyrophosphokinase 1 OS=Homo sapiens GN=PRPS1 PE=1 SV=2	5	4	27249	26299	26319	27811	27418	27087	27081	25788	24314	25261	23417	26774	27182.7	26652	24330.7	1.10042
PSMC6	26S protease regulatory subunit 10B OS=Homo sapiens GN=PSMC6 PE=1 SV=1	7	6	38023	38346	34455	36166	37182	34460	40036	34746	35274	35003	33894	38184.5	35934.3	36414	34723.7	1.09967
PPP2R1A	Serine/threonine-protein phosphatase 2A 65 kDa regulatory subunit A alpha isoform OS=Homo sapiens GN=PPP2R1A PE=1 SV=4	7	6	55033	60209	53780	52315	52216	47060	55805	51661	50179	50675	56365	57621	52770.3	51508.7	52406.3	1.0995
KARS	Lysine--tRNA ligase OS=Homo sapiens GN=KARS PE=1 SV=3	5	5	33978	35081	31727	33127	32400	31117	35049	31911	31936	30958	31347	34529.5	32418	32692.3	31413.7	1.09919
HARS	Histidine--tRNA ligase, cytoplasmic OS=Homo sapiens GN=HARS PE=1 SV=2	5	4	31577	32454	30583	31582	29355	28560	30848	30187	28749	28052	30609	32015.5	30506.7	29865	29136.7	1.0988
MYL6	Myosin light polypeptide 6 OS=Homo sapiens GN=MYL6 PE=1 SV=1	5	4	22104	19797	20772	19487	19412	20806	20117	19151	18053	18341	20818	20950.5	19890.3	20024.7	19070.7	1.09857
QARS	Glutamine--tRNA ligase OS=Homo sapiens GN=QARS PE=1 SV=1	3	3	23339	22269	22239	21886	24355	22107	23683	21167	20376	20922	21065	22804	22826.7	22319	20787.7	1.097
PGK1	Phosphoglycerate kinase 1 OS=Homo sapiens GN=PGK1 PE=1 SV=3	13	12	210551	215695	207691	204887	205652	197795	219627	202903	181804	191533	209520	213123	206077	206775	194286	1.09696
PPP6R2	Serine/threonine-protein phosphatase 6 regulatory subunit 2 OS=Homo sapiens GN=PPP6R2 PE=1 SV=2	4	3	5041	5236	4188	5719	5134	4937	6093	4010	5285	4754	4016	5138.5	5013.67	5013.33	4685	1.0968
GOT2	Aspartate aminotransferase, mitochondrial OS=Homo sapiens GN=GOT2 PE=1 SV=3	11	11	92820	98418	91389	89798	88730	82166	95982	85927	85853	81677	94090	95619	89972.3	88025	87206.7	1.09646
SENP8	Sentrin-specific protease 8 OS=Homo sapiens GN=SENP8 PE=1 SV=1	2	2	5539	6052	5144	4891	4923	4750	5747	4905	5319	5672	4867	5795.5	4986	5134	5286	1.09639
ARPC2	Actin-related protein 2/3 complex subunit 2 OS=Homo sapiens GN=ARPC2 PE=1 SV=1	2	2	7944	8261	8207	8434	8807	8751	7884	7493	6933	7458	7796	8102.5	8482.67	8042.67	7395.67	1.09557
RTCB	tRNA-splicing ligase RtcB homolog OS=Homo sapiens GN=RTCB PE=1 SV=1	5	4	28727	28836	30239	28792	32112	29094	29316	27428	22992	27086	28749	28781.5	30381	28612.7	26275.7	1.09537
ECI1	Enoyl-CoA delta isomerase 1, mitochondrial (Fragment) OS=Homo sapiens GN=ECI1 PE=1 SV=1	3	3	17674	18025	17596	17972	16997	15600	18210	18332	15585	16245	17080	17849.5	17521.7	17380.7	16303.3	1.09484
PSMC3	26S protease regulatory subunit 6A OS=Homo sapiens GN=PSMC3 PE=1 SV=1	3	3	9501	9204	10121	9444	9196	10267	10753	9803	7891	8402	9349	9352.5	9587	10274.3	8547.33	1.0942
CLIC1	Chloride intracellular channel protein 1 OS=Homo sapiens GN=CLIC1 PE=1 SV=4	10	8	62086	65037	62465	66450	62073	58569	64767	60320	55387	58882	60046	63561.5	63662.7	61218.7	58105	1.09391
ZNF768	Zinc finger protein 768 OS=Homo sapiens GN=ZNF768 PE=1 SV=2	7	5	35572	33602	33496	35857	33444	32139	37596	30576	30839	31541	32520	34587	34265.7	33437	31633.3	1.09337
USP16	Ubiquitin carboxyl-terminal hydrolase 16 OS=Homo sapiens GN=USP16 PE=1 SV=1	3	3	3655	4392	3680	4235	3867	3306	3893	3072	3759	3718	3570	4023.5	3927.33	3423.67	3682.33	1.09265
CCNB1	G2/mitotic-specific cyclin-B1 OS=Homo sapiens GN=CCNB1 PE=1 SV=1	3	3	18328	19315	18243	15592	17145	17132	18796	18946	15898	17180	18606	18821.5	16993.3	18291.3	17228	1.09249
PPID	Peptidyl-prolyl cis-trans isomerase D OS=Homo sapiens GN=PPID PE=1 SV=3	5	5	33798	37603	35958	36192	34705	34004	37742	33756	30668	34449	32980	35700.5	35618.3	35167.3	32699	1.09179
EIF3D	Eukaryotic translation initiation factor 3 subunit D OS=Homo sapiens GN=EIF3D PE=1 SV=1	4	4	22493	21990	21933	22290	23147	22277	24406	22125	19427	21581	20126	22241.5	22456.7	22936	20378	1.09145
MARS	Methionine--tRNA ligase, cytoplasmic OS=Homo sapiens GN=MARS PE=1 SV=2	10	10	59945	60631	58952	60410	60342	57002	62258	56114	55101	56129	54521	60288	59901.3	58458	55250.3	1.09118
GDI2	Rab GDP dissociation inhibitor beta OS=Homo sapiens GN=GDI2 PE=1 SV=2	6	5	43756	41144	37994	39899	37543	38251	41071	36905	38458	38633	39626	42450	38478.7	38742.3	38905.7	1.0911
DPYSL4	Dihydropyrimidinase-related protein 4 OS=Homo sapiens GN=DPYSL4 PE=1 SV=2	2	2	7869	9722	8327	8489	8831	7851	9187	8006	7771	8442	7972	8795.5	8549	8348	8061.67	1.09103
NDUFS1	NADH-ubiquinone oxidoreductase 75 kDa subunit, mitochondrial OS=Homo sapiens GN=NDUFS1 PE=1 SV=1	6	6	23108	24423	23905	22230	22419	21582	23970	21456	21717	21880	21782	23765.5	22851.3	22336	21793	1.09051
STIP1	Stress-induced-phosphoprotein 1 OS=Homo sapiens GN=STIP1 PE=1 SV=1	6	6	40345	44089	43471	43041	38661	37138	42373	38829	36088	39936	40228	42217	41724.3	39446.7	38750.7	1.08945
EPRS	Bifunctional glutamate/proline--tRNA ligase OS=Homo sapiens GN=EPRS PE=1 SV=5	20	20	155709	162087	146841	155987	148529	140151	164256	144069	149207	148581	139780	158898	150452	149492	145856	1.08942
TMEM109	Transmembrane protein 109 OS=Homo sapiens GN=TMEM109 PE=1 SV=1	2	2	9342	10909	9188	9301	8922	8470	9286	9574	10230	8908	8754	10125.5	9137	9110	9297.33	1.08908
LDHA	L-lactate dehydrogenase A chain OS=Homo sapiens GN=LDHA PE=1 SV=2	8	6	95139	86323	86253	92641	86105	83927	89625	83578	82575	83111	84280	90731	88333	85710	83322	1.08892
TXNRD1	Thioredoxin reductase 1, cytoplasmic OS=Homo sapiens GN=TXNRD1 PE=1 SV=1	2	2	5932	6233	5748	6529	5771	5396	6713	5683	5116	5776	5869	6082.5	6016	5930.67	5587	1.08869
IPO9	Importin-9 OS=Homo sapiens GN=IPO9 PE=1 SV=3	3	3	16126	15114	15078	15351	15510	13991	15899	13418	14269	14905	13875	15620	15313	14436	14349.7	1.08853
DNAJC1	DnaJ homolog subfamily C member 1 OS=Homo sapiens GN=DNAJC1 PE=1 SV=1	2	2	1416	1940	1414	1487	1633	1304	1902	1387	1444	1671	1511	1678	1511.33	1531	1542	1.0882
GLO1	Lactoylglutathione lyase OS=Homo sapiens GN=GLO1 PE=1 SV=4	8	8	166687	195277	174415	175637	164521	159135	182778	157736	156316	168987	173672	180982	171524	166550	166325	1.08812
ATXN10	Ataxin-10 OS=Homo sapiens GN=ATXN10 PE=1 SV=1	9	8	68804	68357	68575	65594	66520	63716	71235	62666	63038	63058	63048	68580.5	66896.3	65872.3	63048	1.08775
ADH5	Alcohol dehydrogenase class-3 OS=Homo sapiens GN=ADH5 PE=1 SV=4	6	6	47182	44545	42214	41807	42303	41861	46808	40345	43773	40776	41949	45863.5	42108	43004.7	42166	1.08769
NSDHL	Sterol-4-alpha-carboxylate 3-dehydrogenase, decarboxylating (Fragment) OS=Homo sapiens GN=NSDHL PE=1 SV=1	2	2	13469	12420	11352	11345	12733	12088	15104	11546	11029	13011	11668	12944.5	11810	12912.7	11902.7	1.08753
NAE1	NEDD8-activating enzyme E1 regulatory subunit OS=Homo sapiens GN=NAE1 PE=1 SV=1	2	2	8039	8329	5964	7632	7602	7440	8083	7021	7926	7207	7447	8184	7066	7514.67	7526.67	1.08733
GPD1L	Glycerol-3-phosphate dehydrogenase 1-like protein OS=Homo sapiens GN=GPD1L PE=1 SV=1	3	3	24941	28002	24803	26165	25118	23976	27734	24755	23499	24096	25498	26471.5	25362	25488.3	24364.3	1.08649
ARL3	ADP-ribosylation factor-like protein 3 OS=Homo sapiens GN=ARL3 PE=1 SV=2	2	2	3351	3382	3336	3038	3296	3029	3708	2834	3514	2947	2835	3366.5	3223.33	3190.33	3098.67	1.08644
FLNA	Filamin-A OS=Homo sapiens GN=FLNA PE=1 SV=1	37	37	297277	303301	305743	309456	286494	277891	296199	272998	280062	276555	272630	300289	300564	282363	276416	1.08637
PTPLAD1	Very-long-chain (3R)-3-hydroxyacyl-CoA dehydratase OS=Homo sapiens GN=HACD3 PE=1 SV=1	3	3	16421	20403	19031	18318	18416	19642	20382	18503	17206	16580	17072	18412	18588.3	19509	16952.7	1.08608
ILF2	Interleukin enhancer-binding factor 2 OS=Homo sapiens GN=ILF2 PE=1 SV=1	5	5	35352	36446	40957	30846	39422	41293	37378	42109	31053	32309	35809	35899	37075	40260	33057	1.08597
SNX6	Sorting nexin OS=Homo sapiens GN=SNX6 PE=1 SV=1	3	3	19053	21924	19219	19679	20937	18140	23130	18997	18584	18719	19330	20488.5	19945	20089	18877.7	1.08533
OAT	Ornithine aminotransferase, mitochondrial OS=Homo sapiens GN=OAT PE=1 SV=1	7	6	65490	66971	62797	65499	65737	60203	67198	58659	59844	61060	62180	66230.5	64677.7	62020	61028	1.08525
TUBB6	Tubulin beta-6 chain OS=Homo sapiens GN=TUBB6 PE=1 SV=1	2	2	7675	7506	7596	7079	7303	7460	7589	6899	6559	7320	7116	7590.5	7326	7316	6998.33	1.08462
ENO1	Alpha-enolase OS=Homo sapiens GN=ENO1 PE=1 SV=2	24	19	628390	731780	641139	657076	620062	592172	701834	618099	618031	633419	629895	680085	639426	637368	627115	1.08447
MCM3	DNA replication licensing factor MCM3 OS=Homo sapiens GN=MCM3 PE=1 SV=3	5	5	25550	21903	22434	23444	21331	22332	25669	22140	21259	23084	21300	23726.5	22403	23380.3	21881	1.08434
CAND1	Cullin-associated NEDD8-dissociated protein 1 OS=Homo sapiens GN=CAND1 PE=1 SV=2	13	13	77564	77805	74689	75533	76087	72165	81724	73296	69054	75484	70394	77684.5	75436.3	75728.3	71644	1.08431
GARS	Glycine--tRNA ligase OS=Homo sapiens GN=GARS PE=1 SV=3	7	7	48463	48729	45442	46979	49026	50014	49473	52759	45944	44444	44090	48596	47149	50748.7	44826	1.0841
LTA4H	Leukotriene A-4 hydrolase OS=Homo sapiens GN=LTA4H PE=1 SV=2	5	5	21069	21015	19894	19342	17944	18913	18934	18533	19563	19390	19279	21042	19060	18793.3	19410.7	1.08404
RNF114	E3 ubiquitin-protein ligase RNF114 (Fragment) OS=Homo sapiens GN=RNF114 PE=1 SV=1	3	3	26263	30217	26920	28446	26210	23886	27230	25405	25473	27190	25489	28240	27192	25507	26050.7	1.08404
FANCI	Fanconi anemia group I protein OS=Homo sapiens GN=FANCI PE=1 SV=1	3	3	9006	9091	8273	8095	8652	7688	8651	7928	7936	9432	7674	9048.5	8340	8089	8347.33	1.084
PSMA6	Proteasome subunit alpha type OS=Homo sapiens GN=PSMA6 PE=1 SV=1	4	3	32052	32121	30211	34545	30508	29771	31387	29130	31136	29725	27952	32086.5	31754.7	30096	29604.3	1.08384
PRAF2	PRA1 family protein 2 OS=Homo sapiens GN=PRAF2 PE=1 SV=1	3	2	9481	9694	9450	9794	9259	9264	9538	8815	8694	9381	8466	9587.5	9501	9205.67	8847	1.0837
COPG2	Coatomer subunit gamma-2 OS=Homo sapiens GN=COPG2 PE=1 SV=1	3	3	13726	15496	14125	15126	15166	14283	14143	13871	13003	14036	13413	14611	14805.7	14099	13484	1.08358
DNM1L	Dynamin-1-like protein OS=Homo sapiens GN=DNM1L PE=1 SV=1	4	4	18646	19833	19646	18743	18644	18357	20849	16986	17515	17760	18026	19239.5	19011	18730.7	17767	1.08288
NASP	Nuclear autoantigenic sperm protein OS=Homo sapiens GN=NASP PE=1 SV=2	9	9	24719	23753	23633	23533	21579	22823	25238	22111	20651	24492	22001	24236	22915	23390.7	22381.3	1.08287
ENAH	Protein enabled homolog OS=Homo sapiens GN=ENAH PE=1 SV=1	2	2	3560	3277	2489	3173	3522	3103	3480	3356	3042	3127	3304	3418.5	3061.33	3313	3157.67	1.0826
TMX1	Thioredoxin-related transmembrane protein 1 OS=Homo sapiens GN=TMX1 PE=1 SV=1	4	4	26704	30869	26616	28040	26733	25372	29317	25856	25641	26330	27821	28786.5	27129.7	26848.3	26597.3	1.08231
NKRF	NF-kappa-B-repressing factor OS=Homo sapiens GN=NKRF PE=1 SV=2	3	3	18712	16472	17969	17892	19375	18999	18336	17597	16813	16029	15927	17592	18412	18310.7	16256.3	1.08216
PITPNB	Phosphatidylinositol transfer protein beta isoform OS=Homo sapiens GN=PITPNB PE=1 SV=1	4	4	34447	34873	32728	34695	31631	31022	36497	31847	30965	34222	30927	34660	33018	33122	32038	1.08184
HK2	Hexokinase-2 OS=Homo sapiens GN=HK2 PE=1 SV=1	8	8	35931	34717	35533	37794	33751	30719	36863	31561	32461	32582	32913	35324	35692.7	33047.7	32652	1.08183
DSTN	Destrin OS=Homo sapiens GN=DSTN PE=1 SV=3	7	2	14309	13914	11391	11409	12779	12230	13998	13253	13250	13907	11993	14111.5	11859.7	13160.3	13050	1.08134
IPO4	Importin-4 OS=Homo sapiens GN=IPO4 PE=1 SV=2	8	6	16205	15638	14133	15136	14464	14202	14980	13902	13897	16632	13681	15921.5	14577.7	14361.3	14736.7	1.0804
ACO2	Aconitate hydratase, mitochondrial OS=Homo sapiens GN=ACO2 PE=1 SV=1	13	11	70908	71210	69286	66604	69517	66932	75148	65694	64586	66394	66335	71059	68469	69258	65771.7	1.08039
GMPS	GMP synthase [glutamine-hydrolyzing] OS=Homo sapiens GN=GMPS PE=1 SV=1	10	10	46808	46166	45147	48906	44421	45577	50178	44715	43457	42750	42971	46487	46158	46823.3	43059.3	1.0796
IKBKAP	Elongator complex protein 1 OS=Homo sapiens GN=IKBKAP PE=1 SV=1	3	3	5921	6374	5902	5860	6162	5864	6207	5264	5533	6444	5112	6147.5	5974.67	5778.33	5696.33	1.0792
AAMDC	Mth938 domain-containing protein OS=Homo sapiens GN=AAMDC PE=1 SV=1	4	4	38792	42562	39878	44039	38848	37136	37764	38556	38555	36391	38178	40677	40921.7	37818.7	37708	1.07874
EIF3K	Eukaryotic translation initiation factor 3 subunit K OS=Homo sapiens GN=EIF3K PE=1 SV=1	4	4	49526	54395	51125	49215	47561	44219	52283	46190	48743	45554	50271	51960.5	49300.3	47564	48189.3	1.07826
TRIM28	Transcription intermediary factor 1-beta OS=Homo sapiens GN=TRIM28 PE=1 SV=5	21	21	231617	250374	228801	233942	225796	210546	254972	217601	220014	224451	226141	240996	229513	227706	223535	1.07811
CFL1	Cofilin 1 (Non-muscle), isoform CRA_a OS=Homo sapiens GN=CFL1 PE=1 SV=1	9	7	125014	133366	121874	130772	117221	111286	130361	121483	115908	119536	124144	129190	123289	121043	119863	1.07782
RANGAP1	Ran GTPase-activating protein 1 OS=Homo sapiens GN=RANGAP1 PE=1 SV=1	11	10	55022	58350	55869	54944	54080	50853	58454	52692	48709	53979	55166	56686	54964.3	53999.7	52618	1.07731
ISCA2	Iron-sulfur cluster assembly 2 homolog, mitochondrial OS=Homo sapiens GN=ISCA2 PE=1 SV=2	5	5	35363	42907	36700	36959	36825	34819	42463	35326	34517	38703	35811	39135	36828	37536	36343.7	1.0768
LGALS3BP	Galectin-3-binding protein OS=Homo sapiens GN=LGALS3BP PE=1 SV=1	2	2	7072	7391	6888	6548	7517	6446	7370	6966	6962	7181	6005	7231.5	6984.33	6927.33	6716	1.07676
MRPL37	39S ribosomal protein L37, mitochondrial OS=Homo sapiens GN=MRPL37 PE=1 SV=1	5	5	21300	22892	21347	21836	21445	20658	21688	20681	21095	20231	20270	22096	21542.7	21009	20532	1.07617
FHL1	Four and a half LIM domains protein 1 OS=Homo sapiens GN=FHL1 PE=1 SV=1	7	6	56933	51391	50806	51931	49377	51652	54261	48520	50757	50892	49378	54162	50704.7	51477.7	50342.3	1.07587
TRMT112	Multifunctional methyltransferase subunit TRM112-like protein OS=Homo sapiens GN=TRMT112 PE=1 SV=1	5	2	17603	17764	17706	18560	15400	15545	17475	13734	17108	16870	15335	17683.5	17222	15584.7	16437.7	1.07579
EIF5	Eukaryotic translation initiation factor 5 OS=Homo sapiens GN=EIF5 PE=1 SV=2	3	3	14260	15330	14612	14732	14501	12943	15208	13577	13403	14183	13679	14795	14615	13909.3	13755	1.07561
PTPN1	Tyrosine-protein phosphatase non-receptor type 1 OS=Homo sapiens GN=PTPN1 PE=1 SV=1	2	2	5430	4689	5252	5689	5309	5003	5363	4068	5250	4438	4425	5059.5	5416.67	4811.33	4704.33	1.0755
ALDOA	Fructose-bisphosphate aldolase A OS=Homo sapiens GN=ALDOA PE=1 SV=2	17	16	408225	440513	386553	412995	388432	364893	422024	380938	385662	396437	401905	424369	395993	389285	394668	1.07526
RNPEP	Aminopeptidase B OS=Homo sapiens GN=RNPEP PE=1 SV=2	4	4	10471	11049	10202	10914	9694	9959	10867	8710	9870	11050	9107	10760	10270	9845.33	10009	1.07503
KHSRP	Far upstream element-binding protein 2 OS=Homo sapiens GN=KHSRP PE=1 SV=1	25	23	293870	298236	279125	286424	267180	250659	296326	261927	260787	278498	287012	296053	277576	269637	275432	1.07487
AARS	Alanine--tRNA ligase, cytoplasmic OS=Homo sapiens GN=AARS PE=1 SV=2	9	9	64542	71096	65950	67914	65955	60402	74205	63913	59220	62350	67737	67819	66606.3	66173.3	63102.3	1.07475
PCK2	Phosphoenolpyruvate carboxykinase [GTP], mitochondrial OS=Homo sapiens GN=PCK2 PE=1 SV=1	3	2	5013	4487	5108	4196	5620	5372	5270	5880	4138	4678	4447	4750	4974.67	5507.33	4421	1.07442
NSUN2	tRNA (cytosine(34)-C(5))-methyltransferase OS=Homo sapiens GN=NSUN2 PE=1 SV=2	5	4	18879	17760	19065	18009	18451	17190	18092	17356	15938	18197	17038	18319.5	18508.3	17546	17057.7	1.07397
TPMT	Thiopurine S-methyltransferase OS=Homo sapiens GN=TPMT PE=1 SV=1	2	2	19606	21211	18951	20733	20881	18356	22514	18644	18770	17974	20273	20408.5	20188.3	19838	19005.7	1.07381
XRN2	5'-3' exoribonuclease 2 OS=Homo sapiens GN=XRN2 PE=1 SV=1	4	4	20946	24148	22816	21493	23973	23516	25493	24264	21336	20891	20776	22547	22760.7	24424.3	21001	1.07362
ACAT2	Acetyl-CoA acetyltransferase, cytosolic OS=Homo sapiens GN=ACAT2 PE=1 SV=2	5	5	34890	35549	32923	36697	34926	32628	37167	32897	33680	33633	31117	35219.5	34848.7	34230.7	32810	1.07344
ATP1A1	Sodium/potassium-transporting ATPase subunit alpha-1 OS=Homo sapiens GN=ATP1A1 PE=1 SV=1	10	10	76882	79615	77303	76907	74095	70593	80454	68426	73455	74078	71220	78248.5	76101.7	73157.7	72917.7	1.07311
PCCA	Propionyl-CoA carboxylase alpha chain, mitochondrial OS=Homo sapiens GN=PCCA PE=1 SV=4	31	28	695661	578253	530499	547118	523435	516391	579884	492792	564640	619961	596118	636957	533684	529689	593573	1.07309
ENTHD2	AP-4 complex accessory subunit Tepsin OS=Homo sapiens GN=TEPSIN PE=1 SV=1	3	2	9380	11049	9975	9972	11181	10931	9803	10447	10233	8539	9786	10214.5	10376	10393.7	9519.33	1.07303
IPO7	Importin-7 OS=Homo sapiens GN=IPO7 PE=1 SV=1	7	7	27424	27952	25856	26907	26407	25448	29151	25329	26428	26468	24521	27688	26390	26642.7	25805.7	1.07294
UCHL3	Ubiquitin carboxyl-terminal hydrolase isozyme L3 OS=Homo sapiens GN=UCHL3 PE=1 SV=1	3	3	12734	12400	10967	12452	11705	10753	12439	11029	11535	11954	11653	12567	11708	11407	11714	1.07282
ARIH2	E3 ubiquitin-protein ligase ARIH2 OS=Homo sapiens GN=ARIH2 PE=1 SV=1	3	3	25709	26983	22659	24205	23176	23414	25692	21473	24223	24223	25231	26346	23346.7	23526.3	24559	1.07276
MYH9	Myosin-9 OS=Homo sapiens GN=MYH9 PE=1 SV=4	23	23	108179	105359	109026	113709	105763	102185	105739	100754	106981	95235	96654	106769	109499	102893	99623.3	1.07173
METAP1	Methionine aminopeptidase 1 OS=Homo sapiens GN=METAP1 PE=1 SV=2	4	3	24924	24919	25084	25750	24218	24570	25325	25080	20968	24748	24051	24921.5	25017.3	24991.7	23255.7	1.07163
PSMC2	26S protease regulatory subunit 7 OS=Homo sapiens GN=PSMC2 PE=1 SV=3	11	10	59688	59627	55358	57142	57345	54946	60860	56661	55415	55308	56323	59657.5	56615	57489	55682	1.0714
SRP72	Signal recognition particle subunit SRP72 OS=Homo sapiens GN=SRP72 PE=1 SV=3	7	7	36016	32940	35271	32245	34844	32819	32996	33035	32069	31787	32689	34478	34120	32950	32181.7	1.07136
HADHA	Trifunctional enzyme subunit alpha, mitochondrial OS=Homo sapiens GN=HADHA PE=1 SV=2	13	13	90674	85461	82951	85237	83338	82565	89179	81122	85163	83203	78269	88067.5	83842	84288.7	82211.7	1.07123
XPNPEP1	Xaa-Pro aminopeptidase 1 OS=Homo sapiens GN=XPNPEP1 PE=1 SV=1	5	5	13714	13461	12477	13794	12896	12571	14337	11606	13281	13568	11219	13587.5	13055.7	12838	12689.3	1.07078
ATIC	Bifunctional purine biosynthesis protein PURH OS=Homo sapiens GN=ATIC PE=1 SV=3	9	8	33245	28817	30134	27924	30089	29135	31242	30010	29148	29247	28546	31031	29382.3	30129	28980.3	1.07076
SMARCC1	SWI/SNF complex subunit SMARCC1 OS=Homo sapiens GN=SMARCC1 PE=1 SV=3	3	3	22713	24007	22761	23235	22956	22401	23299	23945	20712	20850	23891	23360	22984	23215	21817.7	1.07069
KPNB1	Importin subunit beta-1 OS=Homo sapiens GN=KPNB1 PE=1 SV=2	10	9	98526	99771	99109	96252	98783	92713	102994	95673	91476	94055	92329	99148.5	98048	97126.7	92620	1.07049
LAP3	Cytosol aminopeptidase OS=Homo sapiens GN=LAP3 PE=1 SV=3	5	5	22838	26277	23445	23933	24189	22240	26045	23122	22725	22645	23456	24557.5	23855.7	23802.3	22942	1.07042
SPTBN1	Spectrin beta chain, non-erythrocytic 1 OS=Homo sapiens GN=SPTBN1 PE=1 SV=1	12	12	55920	45685	72978	52710	56720	64303	47818	60629	47469	45938	48979	50802.5	60802.7	57583.3	47462	1.07038
GOT1	Aspartate aminotransferase, cytoplasmic OS=Homo sapiens GN=GOT1 PE=1 SV=3	2	2	6453	6320	6006	6631	5787	5833	6450	6089	5792	6170	5941	6386.5	6141.33	6124	5967.67	1.07018
MRPL53	39S ribosomal protein L53, mitochondrial OS=Homo sapiens GN=MRPL53 PE=1 SV=1	2	2	8489	10118	7902	7415	8578	8524	9552	8832	8631	9326	8128	9303.5	7965	8969.33	8695	1.06998
TRIM25	E3 ubiquitin/ISG15 ligase TRIM25 OS=Homo sapiens GN=TRIM25 PE=1 SV=2	3	3	11239	11554	11805	11352	11020	10253	11437	10460	10373	10903	10696	11396.5	11392.3	10716.7	10657.3	1.06936
TRMT10C	Mitochondrial ribonuclease P protein 1 OS=Homo sapiens GN=TRMT10C PE=1 SV=2	2	2	2199	2349	1949	1913	2910	2207	2196	2298	2308	2039	2035	2274	2257.33	2233.67	2127.33	1.06894
PFKL	ATP-dependent 6-phosphofructokinase, liver type OS=Homo sapiens GN=PFKL PE=1 SV=6	2	2	9811	9959	11324	9546	11050	9927	9388	8632	9662	8563	9518	9885	10640	9315.67	9247.67	1.06892
CCT4	T-complex protein 1 subunit delta OS=Homo sapiens GN=CCT4 PE=1 SV=4	12	10	116108	116160	118239	115863	117317	112179	119332	117460	106888	106289	112939	116134	117140	116324	108705	1.06834
SMC2	Structural maintenance of chromosomes protein 2 OS=Homo sapiens GN=SMC2 PE=1 SV=2	2	2	4620	4293	4405	4247	4325	4197	3736	3836	4217	4334	3966	4456.5	4325.67	3923	4172.33	1.06811
CORO1C	Coronin OS=Homo sapiens GN=CORO1C PE=1 SV=1	3	3	4521	4844	4385	4088	3651	4484	5194	4558	5018	4403	3735	4682.5	4041.33	4745.33	4385.33	1.06776
VPS35	Vacuolar protein sorting-associated protein 35 OS=Homo sapiens GN=VPS35 PE=1 SV=2	4	4	12732	11562	12933	12123	11955	11826	12648	11691	11382	11199	11556	12147	12337	12055	11379	1.06749
DDB1	DNA damage-binding protein 1 OS=Homo sapiens GN=DDB1 PE=1 SV=1	6	6	39696	39304	40853	38100	37866	37968	38252	35478	37410	37276	36388	39500	38939.7	37232.7	37024.7	1.06686
PSMD1	26S proteasome non-ATPase regulatory subunit 1 OS=Homo sapiens GN=PSMD1 PE=1 SV=1	6	6	29629	31015	30428	31198	28689	28016	29146	27898	27585	29278	28404	30322	30105	28353.3	28422.3	1.06684
POFUT1	GDP-fucose protein O-fucosyltransferase 1 OS=Homo sapiens GN=POFUT1 PE=1 SV=1	2	2	5088	4562	5001	4972	4919	4409	4832	4290	4661	4497	4415	4825	4964	4510.33	4524.33	1.06646
SAE1	SUMO-activating enzyme subunit 1 (Fragment) OS=Homo sapiens GN=SAE1 PE=1 SV=1	2	2	15406	18504	14755	16380	16778	15320	18475	16928	15768	17135	14793	16955	15971	16907.7	15898.7	1.06644
RPSA	40S ribosomal protein SA OS=Homo sapiens GN=RPSA PE=1 SV=1	9	9	77186	71142	82441	67879	81637	88417	76799	89447	62896	65914	79865	74164	77319	84887.7	69558.3	1.06621
YWHAZ	14-3-3 protein zeta/delta OS=Homo sapiens GN=YWHAZ PE=1 SV=1	8	6	65876	66528	63559	67020	63394	60601	64201	62735	59003	63822	63538	66202	64657.7	62512.3	62121	1.06569
ZFAND6	AN1-type zinc finger protein 6 OS=Homo sapiens GN=ZFAND6 PE=1 SV=2	2	2	6993	8522	6836	7174	7247	7374	8630	6607	7302	7563	6974	7757.5	7085.67	7537	7279.67	1.06564
LARS2	Probable leucine--tRNA ligase, mitochondrial OS=Homo sapiens GN=LARS2 PE=1 SV=1	3	3	13196	13740	12361	12876	13183	12657	12564	12175	12888	13245	11802	13468	12806.7	12465.3	12645	1.06509
RNF220	E3 ubiquitin-protein ligase RNF220 OS=Homo sapiens GN=RNF220 PE=1 SV=1	3	2	10490	12111	11211	11631	10953	10496	11483	10519	10868	10507	10458	11300.5	11265	10832.7	10611	1.06498
GART	Trifunctional purine biosynthetic protein adenosine-3 OS=Homo sapiens GN=GART PE=1 SV=1	5	5	15955	16461	13987	15170	15843	13591	17101	14278	15557	15325	14779	16208	15000	14990	15220.3	1.06489
HSDL2	Hydroxysteroid dehydrogenase-like protein 2 OS=Homo sapiens GN=HSDL2 PE=1 SV=1	2	2	14358	14329	13176	13863	13171	13982	14146	14523	12835	13705	13869	14343.5	13403.3	14217	13469.7	1.06487
CCT3	T-complex protein 1 subunit gamma OS=Homo sapiens GN=CCT3 PE=1 SV=4	14	13	104576	101301	97033	98338	104522	99235	109953	104286	90775	98933	100351	102938	99964.3	104491	96686.3	1.06466
TUFM	Elongation factor Tu, mitochondrial OS=Homo sapiens GN=TUFM PE=1 SV=2	13	13	104621	100925	97954	105706	98796	94472	99849	97278	96958	96591	96101	102773	100819	97199.7	96550	1.06445
PGP	Glycerol-3-phosphate phosphatase OS=Homo sapiens GN=PGP PE=1 SV=1	8	8	58801	66026	60435	60243	61033	56730	64419	59765	56652	59327	59927	62413.5	60570.3	60304.7	58635.3	1.06443
TCEA1	Transcription elongation factor A protein 1 OS=Homo sapiens GN=TCEA1 PE=1 SV=2	5	5	25068	28973	25716	26067	25166	24721	29079	24527	24322	26983	24879	27020.5	25649.7	26109	25394.7	1.06402
CDC37	Hsp90 co-chaperone Cdc37 OS=Homo sapiens GN=CDC37 PE=1 SV=1	5	4	31052	34386	30881	30294	30518	28363	34449	32630	31889	30637	29741	32719	30564.3	31814	30755.7	1.06384
MYH10	Myosin-10 OS=Homo sapiens GN=MYH10 PE=1 SV=3	10	10	44262	39698	46092	43452	43673	42255	41855	40611	38604	40592	39206	41980	44405.7	41573.7	39467.3	1.06366
PITRM1	Presequence protease, mitochondrial OS=Homo sapiens GN=PITRM1 PE=1 SV=3	7	6	42819	46903	42099	44888	41227	38954	46964	40966	40621	42813	43118	44861	42738	42294.7	42184	1.06346
TPI1	Triosephosphate isomerase OS=Homo sapiens GN=TPI1 PE=1 SV=3	17	13	207629	233356	208496	212927	195539	196174	215466	195160	195549	204709	221753	220492	205654	202267	207337	1.06345
HNRNPD	Heterogeneous nuclear ribonucleoprotein D0 (Fragment) OS=Homo sapiens GN=HNRNPD PE=1 SV=8	5	5	69875	74303	70990	67934	69050	68101	72087	71198	62261	69424	71684	72089	69324.7	70462	67789.7	1.06342
HSPA4L	Heat shock 70 kDa protein 4L OS=Homo sapiens GN=HSPA4L PE=1 SV=1	2	2	7988	8465	8146	8620	8449	7946	8178	7705	8301	7409	7504	8226.5	8405	7943	7738	1.06313
CALR	Calreticulin OS=Homo sapiens GN=CALR PE=1 SV=1	2	2	15669	15509	13983	15177	14229	13291	16074	14699	14691	14119	15180	15589	14463	14688	14663.3	1.06313
MAPK3	Mitogen-activated protein kinase 3 OS=Homo sapiens GN=MAPK3 PE=1 SV=4	4	4	26338	29280	27265	26790	27653	27723	28116	26608	25433	27475	25589	27809	27236	27482.3	26165.7	1.0628
ATP6V1A	V-type proton ATPase catalytic subunit A OS=Homo sapiens GN=ATP6V1A PE=1 SV=2	5	5	24222	25268	23138	24712	24497	23801	24161	23275	24329	23726	21806	24745	24115.7	23745.7	23287	1.06261
DFFA	DNA fragmentation factor subunit alpha OS=Homo sapiens GN=DFFA PE=1 SV=1	6	6	34319	36107	35229	35350	32539	30571	36823	30994	32700	33005	33712	35213	34372.7	32796	33139	1.06258
PPP5C	Serine/threonine-protein phosphatase (Fragment) OS=Homo sapiens GN=PPP5C PE=1 SV=1	6	5	34092	37540	32016	35438	33961	30808	34790	33971	35339	32991	32814	35816	33805	33189.7	33714.7	1.06233
DHRS7	Dehydrogenase/reductase SDR family member 7 OS=Homo sapiens GN=DHRS7 PE=1 SV=1	3	3	25821	25860	22833	26059	24596	24431	25683	23363	24357	24384	24273	25840.5	24496	24492.3	24338	1.06173
CASK	Peripheral plasma membrane protein CASK OS=Homo sapiens GN=CASK PE=1 SV=1	2	2	4466	3988	3942	3852	3823	4281	4306	4141	3996	3920	4030	4227	3872.33	4242.67	3982	1.06153
VCP	Transitional endoplasmic reticulum ATPase OS=Homo sapiens GN=VCP PE=1 SV=4	19	18	178005	181158	176623	179683	174330	167003	190199	170558	168172	169909	169445	179582	176879	175920	169175	1.06151
AAMP	Angio-associated migratory cell protein OS=Homo sapiens GN=AAMP PE=1 SV=1	3	3	8951	8578	7722	8215	8636	8700	8388	7672	8771	8438	7572	8764.5	8191	8253.33	8260.33	1.06103
AMOT	Angiomotin OS=Homo sapiens GN=AMOT PE=1 SV=1	4	4	15597	15927	14946	14950	16269	14820	15524	14411	14523	15330	14716	15762	15388.3	14918.3	14856.3	1.06096
PDLIM1	PDZ and LIM domain protein 1 OS=Homo sapiens GN=PDLIM1 PE=1 SV=4	7	7	53531	59909	55909	56849	55702	51570	60894	52977	51535	54317	54545	56720	56153.3	55147	53465.7	1.06087
MRPS27	28S ribosomal protein S27, mitochondrial OS=Homo sapiens GN=MRPS27 PE=1 SV=1	5	4	29934	30193	27823	25514	28538	27056	27554	26189	28681	29267	27068	30063.5	27291.7	26933	28338.7	1.06087
PRPF4	U4/U6 small nuclear ribonucleoprotein Prp4 OS=Homo sapiens GN=PRPF4 PE=1 SV=2	4	4	16839	17865	17237	16543	17906	16286	19268	16715	16481	17000	15600	17352	17228.7	17423	16360.3	1.06061
LYPLA1	Acyl-protein thioesterase 1 OS=Homo sapiens GN=LYPLA1 PE=1 SV=1	3	3	24320	26619	23496	23371	21964	22445	26958	22876	24096	24981	22978	25469.5	22943.7	24093	24018.3	1.06042
EIF4G1	Eukaryotic translation initiation factor 4 gamma 1 OS=Homo sapiens GN=EIF4G1 PE=1 SV=1	8	8	40234	40433	38613	39867	39370	35726	40226	36825	36745	39507	37863	40333.5	39283.3	37592.3	38038.3	1.06034
APRT	Adenine phosphoribosyltransferase (Fragment) OS=Homo sapiens GN=APRT PE=1 SV=1	4	4	35797	35853	32080	32121	34099	33692	37378	34143	32579	34726	34104	35825	32766.7	35071	33803	1.05982
MAP1B	Microtubule-associated protein 1B OS=Homo sapiens GN=MAP1B PE=1 SV=2	3	3	13786	15371	14815	13165	13488	13399	14355	12976	13113	13101	15054	14578.5	13822.7	13576.7	13756	1.05979
FLNB	Filamin-B OS=Homo sapiens GN=FLNB PE=1 SV=2	25	25	182011	171331	215840	191773	179183	187617	177552	177902	162929	170030	167224	176671	195599	181024	166728	1.05964
NT5C	5'(3')-deoxyribonucleotidase, cytosolic type OS=Homo sapiens GN=NT5C PE=1 SV=1	2	2	9274	10927	9277	9678	9746	9155	10518	9124	8856	10116	9631	10100.5	9567	9599	9534.33	1.05938
PSAT1	Phosphoserine aminotransferase OS=Homo sapiens GN=PSAT1 PE=1 SV=2	6	6	57543	56883	56676	58468	55083	52253	59471	51656	55922	54634	51483	57213	56742.3	54460	54013	1.05924
HNRNPK	Heterogeneous nuclear ribonucleoprotein K OS=Homo sapiens GN=HNRNPK PE=1 SV=1	17	16	281505	302556	270763	273254	280441	266108	304400	282771	263770	285455	278049	292030	274819	284426	275758	1.05901
MCM5	DNA replication licensing factor MCM5 OS=Homo sapiens GN=MCM5 PE=1 SV=5	3	3	15599	16524	13556	14778	14322	14789	15202	15569	15597	15140	14780	16061.5	14218.7	15186.7	15172.3	1.0586
ELAC2	ElaC homolog 2 (E. coli), isoform CRA_a OS=Homo sapiens GN=ELAC2 PE=1 SV=1	2	2	4293	4470	5018	4314	4866	4571	4294	3791	4582	3959	3876	4381.5	4732.67	4218.67	4139	1.05859
FKBP4	Peptidyl-prolyl cis-trans isomerase FKBP4 OS=Homo sapiens GN=FKBP4 PE=1 SV=3	10	10	76477	76523	69532	74987	74155	71535	80194	72621	72357	74049	70396	76500	72891.3	74783.3	72267.3	1.05857
NELFB	Negative elongation factor B OS=Homo sapiens GN=NELFB PE=1 SV=1	4	3	8724	9358	8808	8984	9185	7612	9432	8437	8447	8888	8288	9041	8992.33	8493.67	8541	1.05854
RANBP1	Ran-specific GTPase-activating protein OS=Homo sapiens GN=RANBP1 PE=1 SV=1	2	2	14504	15109	16203	14812	15745	16323	16546	16123	13082	13140	15746	14806.5	15586.7	16330.7	13989.3	1.05841
RHOA	Transforming protein RhoA OS=Homo sapiens GN=RHOA PE=1 SV=1	5	2	68649	74125	65944	70044	66229	65272	74999	66356	65468	67249	69668	71387	67405.7	68875.7	67461.7	1.05819
MTAP	Purine nucleoside phosphorylase OS=Homo sapiens GN=MTAP PE=1 SV=1	4	3	15746	14742	13632	15584	13934	13876	14985	13329	15349	14688	13191	15244	14383.3	14063.3	14409.3	1.05793
DARS	Aspartate--tRNA ligase, cytoplasmic OS=Homo sapiens GN=DARS PE=1 SV=2	3	3	13760	12968	13244	13094	12151	12172	12916	11558	12469	13852	11587	13364	12829.7	12215.3	12636	1.05761
FAM49B	Protein FAM49B OS=Homo sapiens GN=FAM49B PE=1 SV=1	2	2	1220	1156	913	1537	1080	1214	1461	1042	922	1535	913	1188	1176.67	1239	1123.33	1.05757
PPIA	Peptidyl-prolyl cis-trans isomerase A OS=Homo sapiens GN=PPIA PE=1 SV=2	11	10	258717	280012	254062	259256	245149	233725	274843	237724	243193	259387	261862	269364	252822	248764	254814	1.0571
HSPA9	Stress-70 protein, mitochondrial OS=Homo sapiens GN=HSPA9 PE=1 SV=2	15	15	108782	108151	105807	106463	116762	105698	168620	108770	95568	101967	110289	108466	109677	127696	102608	1.0571
EXOSC5	Exosome complex component RRP46 OS=Homo sapiens GN=EXOSC5 PE=1 SV=1	3	2	7139	8207	7452	9298	8271	8007	8170	7605	6994	7352	7442	7673	8340.33	7927.33	7262.67	1.0565
BANF1	Barrier-to-autointegration factor OS=Homo sapiens GN=BANF1 PE=1 SV=1	8	4	51823	53091	48923	47320	50373	49318	54124	48585	46729	52137	50099	52457	48872	50675.7	49655	1.05643
FARSB	Phenylalanine--tRNA ligase beta subunit OS=Homo sapiens GN=FARSB PE=1 SV=3	6	6	42178	40645	43018	43247	39502	41559	40549	40366	36621	39636	41390	41411.5	41922.3	40824.7	39215.7	1.05599
PPP6R3	Serine/threonine-protein phosphatase 6 regulatory subunit 3 (Fragment) OS=Homo sapiens GN=PPP6R3 PE=1 SV=1	2	2	6551	6008	6819	6519	5615	5669	6536	6137	5689	6271	5880	6279.5	6317.67	6114	5946.67	1.05597
STAU1	Double-stranded RNA-binding protein Staufen homolog 1 OS=Homo sapiens GN=STAU1 PE=1 SV=1	2	2	3963	3684	3505	3573	3284	3505	3364	4370	4083	3781	3008	3823.5	3454	3746.33	3624	1.05505
RPS12	40S ribosomal protein S12 OS=Homo sapiens GN=RPS12 PE=1 SV=3	8	7	156133	159322	166786	153553	155421	157660	155890	148294	145608	147041	155869	157728	158587	153948	149506	1.05499
FASTKD2	FAST kinase domain-containing protein 2, mitochondrial OS=Homo sapiens GN=FASTKD2 PE=1 SV=1	2	2	1381	916	1205	1627	1637	1152	1346	969	1277	1228	761	1148.5	1489.67	1155.67	1088.67	1.05496
PSMB7	Proteasome subunit beta type-7 OS=Homo sapiens GN=PSMB7 PE=1 SV=1	9	4	46537	54210	46397	50032	46381	44411	54622	46199	48073	47969	47251	50373.5	47603.3	48410.7	47764.3	1.05463
NARS	Asparagine--tRNA ligase, cytoplasmic OS=Homo sapiens GN=NARS PE=1 SV=1	2	2	17191	17024	16157	18819	16701	16951	17401	17486	15510	15678	17487	17107.5	17225.7	17279.3	16225	1.05439
GLDC	Glycine dehydrogenase (decarboxylating), mitochondrial OS=Homo sapiens GN=GLDC PE=1 SV=2	2	2	11968	12245	11799	11226	12120	10852	11115	11289	12078	10842	11530	12106.5	11715	11085.3	11483.3	1.05427
LRPPRC	Leucine-rich PPR motif-containing protein, mitochondrial OS=Homo sapiens GN=LRPPRC PE=1 SV=3	15	13	73497	68526	68767	71832	70650	67764	71861	66212	65943	71024	65138	71011.5	70416.3	68612.3	67368.3	1.05408
SRPRB	Signal recognition particle receptor subunit beta OS=Homo sapiens GN=SRPRB PE=1 SV=3	5	4	12001	12823	13992	12903	12242	12326	13434	11542	10155	13532	11658	12412	13045.7	12434	11781.7	1.0535
TP53	Cellular tumor antigen p53 OS=Homo sapiens GN=TP53 PE=1 SV=1	3	3	25358	24660	27403	25451	25491	27342	25701	25850	23323	24762	23153	25009	26115	26297.7	23746	1.05319
MTHFD1	C-1-tetrahydrofolate synthase, cytoplasmic OS=Homo sapiens GN=MTHFD1 PE=1 SV=3	25	24	234325	243511	239433	232585	236522	225783	241691	230987	219406	224234	236921	238918	236180	232820	226854	1.05318
CS	Citrate synthase OS=Homo sapiens GN=CS PE=1 SV=1	7	6	52061	55488	50053	51719	48100	47301	54972	50012	48678	52252	52355	53774.5	49957.3	50761.7	51095	1.05244
GLRX3	Glutaredoxin-3 OS=Homo sapiens GN=GLRX3 PE=1 SV=2	6	6	68625	80901	73886	78060	70313	66561	79486	67815	66081	71651	75393	74763	74086.3	71287.3	71041.7	1.05238
MAT2B	Methionine adenosyltransferase 2 subunit beta OS=Homo sapiens GN=MAT2B PE=1 SV=1	4	4	17119	17205	15704	16537	16414	16639	17536	15170	16176	17406	15361	17162	16218.3	16448.3	16314.3	1.05196
SPTBN2	Spectrin beta chain, non-erythrocytic 2 OS=Homo sapiens GN=SPTBN2 PE=1 SV=3	5	5	4875	4740	5615	5119	5775	4916	5854	5354	5183	3902	4627	4807.5	5503	5374.67	4570.67	1.05182
PAICS	Multifunctional protein ADE2 (Fragment) OS=Homo sapiens GN=PAICS PE=1 SV=1	10	9	73667	71234	63980	67193	64611	64492	69692	60912	70585	69280	66818	72450.5	65261.3	65032	68894.3	1.05162
SARS	Serine--tRNA ligase, cytoplasmic OS=Homo sapiens GN=SARS PE=1 SV=1	4	4	18770	19397	20316	19356	18039	16075	21139	17470	17795	17762	18888	19083.5	19237	18228	18148.3	1.05153
RAVER1	Ribonucleoprotein PTB-binding 1 OS=Homo sapiens GN=RAVER1 PE=1 SV=1	2	2	4327	3153	4356	3686	3488	4135	3352	3717	3407	3554	3714	3740	3843.33	3734.67	3558.33	1.05105
EMC8	ER membrane protein complex subunit 8 OS=Homo sapiens GN=EMC8 PE=1 SV=1	2	2	13851	13945	14173	12474	14213	15188	14166	16561	13254	12835	13612	13898	13620	15305	13233.7	1.0502
ANXA7	Annexin A7 OS=Homo sapiens GN=ANXA7 PE=1 SV=3	4	4	28620	24121	23119	22795	24022	21763	25541	22871	25359	25014	24972	26370.5	23312	23391.7	25115	1.04999
PTPN11	Tyrosine-protein phosphatase non-receptor type 11 OS=Homo sapiens GN=PTPN11 PE=1 SV=2	5	4	22779	24576	23221	24076	23577	22324	24830	22392	22254	22383	23025	23677.5	23624.7	23182	22554	1.04981
AIP	AH receptor-interacting protein OS=Homo sapiens GN=AIP PE=1 SV=2	3	3	17534	20481	19823	18360	19261	17178	20801	16969	17465	18300	18553	19007.5	19148	18316	18106	1.04979
NFU1	NFU1 iron-sulfur cluster scaffold homolog, mitochondrial (Fragment) OS=Homo sapiens GN=NFU1 PE=1 SV=1	2	2	7069	7650	8693	6700	7908	7238	6959	8057	6267	7411	7356	7359.5	7767	7418	7011.33	1.04966
RRM1	Ribonucleoside-diphosphate reductase large subunit OS=Homo sapiens GN=RRM1 PE=1 SV=1	7	7	32358	29878	32050	31493	29900	29290	29422	29581	30029	29908	29049	31118	31147.7	29431	29662	1.04909
CAPN2	Calpain-2 catalytic subunit OS=Homo sapiens GN=CAPN2 PE=1 SV=6	5	5	26838	25549	27831	27926	25948	24358	27735	25061	24196	24990	25738	26193.5	27235	25718	24974.7	1.0488
LRRC47	Leucine-rich repeat-containing protein 47 OS=Homo sapiens GN=LRRC47 PE=1 SV=1	5	5	13544	13590	14296	13254	14717	13245	14835	14029	13496	13577	11736	13567	14089	14036.3	12936.3	1.04875
CANX	Calnexin OS=Homo sapiens GN=CANX PE=1 SV=2	5	4	41788	39588	39416	42487	39349	37642	38017	43283	37537	37174	41687	40688	40417.3	39647.3	38799.3	1.04868
PPIF	Peptidyl-prolyl cis-trans isomerase F, mitochondrial OS=Homo sapiens GN=PPIF PE=1 SV=1	5	4	36166	38416	35463	34553	33850	32517	38102	33419	34364	37529	34893	37291	34622	34679.3	35595.3	1.04764
RCHY1	RING finger and CHY zinc finger domain-containing protein 1 OS=Homo sapiens GN=RCHY1 PE=1 SV=1	5	5	25301	29969	26160	27036	26038	23849	30445	25748	25804	27130	26203	27635	26411.3	26680.7	26379	1.04761
PCNA	Proliferating cell nuclear antigen OS=Homo sapiens GN=PCNA PE=1 SV=1	9	8	117916	118928	118515	117610	115960	107816	124349	113402	108477	113082	117593	118422	117362	115189	113051	1.04751
ACTR3	Actin-related protein 3 OS=Homo sapiens GN=ACTR3 PE=1 SV=3	9	6	49585	50503	49350	52855	48496	46443	51592	45122	48254	48116	46995	50044	50233.7	47719	47788.3	1.0472
RARS	Arginine--tRNA ligase, cytoplasmic OS=Homo sapiens GN=RARS PE=1 SV=2	13	13	75085	79921	74355	80942	74485	69100	77230	71374	76469	73848	71729	77503	76594	72568	74015.3	1.04712
DNAJC7	DnaJ homolog subfamily C member 7 OS=Homo sapiens GN=DNAJC7 PE=1 SV=2	8	8	56196	64024	60328	57190	60861	56573	64660	59313	53588	58297	60338	60110	59459.7	60182	57407.7	1.04707
IQGAP1	Ras GTPase-activating-like protein IQGAP1 OS=Homo sapiens GN=IQGAP1 PE=1 SV=1	12	12	41460	33112	45277	39251	39249	41748	35143	38413	35577	35129	36146	37286	41259	38434.7	35617.3	1.04685
DNAJA2	DnaJ homolog subfamily A member 2 OS=Homo sapiens GN=DNAJA2 PE=1 SV=1	3	3	22666	23206	20072	21599	22361	21723	23863	22858	22492	21839	21401	22936	21344	22814.7	21910.7	1.0468
CMBL	Carboxymethylenebutenolidase homolog OS=Homo sapiens GN=CMBL PE=1 SV=1	3	2	20398	18979	20430	19648	19068	19798	22433	18982	18291	19844	18293	19688.5	19715.3	20404.3	18809.3	1.04674
GINS1	DNA replication complex GINS protein PSF1 OS=Homo sapiens GN=GINS1 PE=1 SV=1	2	2	12018	13443	11699	12536	11961	11953	11860	11476	12330	12590	11574	12730.5	12065.3	11763	12164.7	1.04651
EFHD2	EF-hand domain-containing protein D2 OS=Homo sapiens GN=EFHD2 PE=1 SV=1	3	2	12228	12745	12890	13093	11955	11136	12342	11910	11719	12093	11984	12486.5	12646	11796	11932	1.04647
NLN	Neurolysin, mitochondrial OS=Homo sapiens GN=NLN PE=1 SV=1	3	3	3632	4253	3391	4474	4179	3704	3984	3753	4216	4075	3013	3942.5	4014.67	3813.67	3768	1.04631
IRF2BP1	Interferon regulatory factor 2-binding protein 1 OS=Homo sapiens GN=IRF2BP1 PE=1 SV=1	7	7	29866	32411	28696	31436	29849	27689	31523	29054	28747	30685	29866	31138.5	29993.7	29422	29766	1.04611
EEF1G	Elongation factor 1-gamma OS=Homo sapiens GN=EEF1G PE=1 SV=3	16	13	238674	251425	224601	235596	227616	219985	251910	225376	229599	237757	235481	245050	229271	232424	234279	1.04597
CLASP1	CLIP-associating protein 1 (Fragment) OS=Homo sapiens GN=CLASP1 PE=1 SV=2	2	2	11937	11418	12132	12637	12093	11968	12494	11480	10262	12174	11065	11677.5	12287.3	11980.7	11167	1.04572
HADHB	Trifunctional enzyme subunit beta, mitochondrial OS=Homo sapiens GN=HADHB PE=1 SV=1	3	2	23334	20548	20642	22599	23228	21950	22940	22217	20022	21878	21049	21941	22156.3	22369	20983	1.04566
SNRPD2	Small nuclear ribonucleoprotein Sm D2 OS=Homo sapiens GN=SNRPD2 PE=1 SV=1	9	5	49849	46453	47412	44845	54088	56262	50487	60047	45316	43768	49112	48151	48781.7	55598.7	46065.3	1.04528
AIMP2	Aminoacyl tRNA synthase complex-interacting multifunctional protein 2 OS=Homo sapiens GN=AIMP2 PE=1 SV=2	5	5	39423	38332	36039	38161	36064	34708	39164	35898	36081	39183	36329	38877.5	36754.7	36590	37197.7	1.04516
P4HB	Protein disulfide-isomerase OS=Homo sapiens GN=P4HB PE=1 SV=3	12	12	186870	204301	186492	196702	188060	174746	205170	182222	182033	185703	193786	195586	190418	187379	187174	1.04494
MPP6	MAGUK p55 subfamily member 6 OS=Homo sapiens GN=MPP6 PE=1 SV=1	3	3	10428	11389	11466	10246	11491	11116	12359	11434	10415	10752	10163	10908.5	11067.7	11636.3	10443.3	1.04454
PRMT5	Protein arginine N-methyltransferase 5 OS=Homo sapiens GN=PRMT5 PE=1 SV=4	4	3	10597	10138	9995	10816	10694	10809	11935	9062	9809	10271	9720	10367.5	10501.7	10602	9933.33	1.04371
PSMA3	Proteasome subunit alpha type-3 OS=Homo sapiens GN=PSMA3 PE=1 SV=2	6	5	61194	65645	58938	61827	60408	60786	66982	61418	58059	60073	64163	63419.5	60391	63062	60765	1.04368
ADK	Adenosine kinase OS=Homo sapiens GN=ADK PE=1 SV=2	2	2	13414	13237	11978	12863	12411	12612	13805	12398	13807	12535	11972	13325.5	12417.3	12938.3	12771.3	1.04339
TALDO1	Transaldolase OS=Homo sapiens GN=TALDO1 PE=1 SV=2	3	3	12013	11184	10797	13228	11712	10459	12911	11769	11485	10903	10965	11598.5	11912.3	11713	11117.7	1.04325
USP14	Ubiquitin carboxyl-terminal hydrolase 14 OS=Homo sapiens GN=USP14 PE=1 SV=2	2	2	4105	4605	4449	4586	4771	4451	4915	3912	3825	4501	4199	4355	4602	4426	4175	1.04311
PRPS2	Ribose-phosphate pyrophosphokinase 2 OS=Homo sapiens GN=PRPS2 PE=1 SV=2	2	2	4908	4276	4146	3753	3683	4400	4635	3611	4423	4919	3865	4592	3860.67	4215.33	4402.33	1.04308
CPSF4	Cleavage and polyadenylation-specificity factor subunit 4 (Fragment) OS=Homo sapiens GN=CPSF4 PE=1 SV=1	2	2	6035	5958	5221	6225	5924	5099	6585	5009	6440	5758	5050	5996.5	5790	5564.33	5749.33	1.04299
KPNA2	Importin subunit alpha-1 OS=Homo sapiens GN=KPNA2 PE=1 SV=1	5	5	16265	15251	15102	13631	15194	16815	17329	15515	14583	14820	15935	15758	14642.3	16553	15112.7	1.0427
WARS	Tryptophan--tRNA ligase, cytoplasmic OS=Homo sapiens GN=WARS PE=1 SV=2	2	2	11494	12538	11634	12046	12005	10852	13321	11473	10702	11111	12768	12016	11895	11882	11527	1.04242
PDIA3	Protein disulfide-isomerase A3 OS=Homo sapiens GN=PDIA3 PE=1 SV=4	15	13	126549	142421	128937	138069	127318	116969	139457	130601	122516	125863	138760	134485	131441	129009	129046	1.04215
PDCD6IP	Programmed cell death 6-interacting protein OS=Homo sapiens GN=PDCD6IP PE=1 SV=1	14	12	103132	105933	103886	102951	99384	98403	107085	99164	96612	101323	103331	104532	102074	101551	100422	1.04093
TCP1	T-complex protein 1 subunit alpha OS=Homo sapiens GN=TCP1 PE=1 SV=1	9	9	58879	56453	56110	58320	54452	54779	57731	55792	56390	54572	55241	57666	56294	56100.7	55401	1.04088
FH	Fumarate hydratase, mitochondrial OS=Homo sapiens GN=FH PE=1 SV=3	3	3	10454	11030	10511	10043	9209	8648	9389	10270	9814	10885	10280	10742	9921	9435.67	10326.3	1.04025
WBP2	WW domain-binding protein 2 OS=Homo sapiens GN=WBP2 PE=1 SV=2	11	5	123946	130586	119121	124700	110718	100522	125299	103843	112262	118716	136060	127266	118180	109888	122346	1.04021
ECHS1	Enoyl-CoA hydratase, mitochondrial OS=Homo sapiens GN=ECHS1 PE=1 SV=4	5	5	38425	38835	36370	37939	37414	36293	40854	37346	34676	37573	39182	38630	37241	38164.3	37143.7	1.04002
CCS	Copper chaperone for superoxide dismutase OS=Homo sapiens GN=CCS PE=1 SV=1	3	3	11320	11020	9665	10328	10470	10688	11952	10061	10920	10423	10896	11170	10154.3	10900.3	10746.3	1.03942
STRAP	Serine-threonine kinase receptor-associated protein OS=Homo sapiens GN=STRAP PE=1 SV=1	4	4	19153	21047	19312	20143	18383	18569	21480	17535	21378	17787	18852	20100	19279.3	19194.7	19339	1.03935
SDHB	Succinate dehydrogenase [ubiquinone] iron-sulfur subunit, mitochondrial OS=Homo sapiens GN=SDHB PE=1 SV=3	6	5	43875	48138	44391	48272	44686	40601	50398	45106	43293	43150	46358	46006.5	45783	45368.3	44267	1.0393
PA2G4	Proliferation-associated protein 2G4 OS=Homo sapiens GN=PA2G4 PE=1 SV=3	10	10	121169	115799	126704	117147	127568	131950	124976	133418	111112	112325	118613	118484	123806	130115	114017	1.03918
NTPCR	Cancer-related nucleoside-triphosphatase OS=Homo sapiens GN=NTPCR PE=1 SV=1	3	3	18745	15286	16002	16477	14626	14195	14367	13486	15176	16042	17917	17015.5	15701.7	14016	16378.3	1.0389
DUSP3	Dual specificity protein phosphatase 3 OS=Homo sapiens GN=DUSP3 PE=1 SV=1	4	4	15824	19792	17689	17178	15950	16903	17894	15026	15615	17860	17973	17808	16939	16607.7	17149.3	1.03841
SF3B2	Splicing factor 3B subunit 2 (Fragment) OS=Homo sapiens GN=SF3B2 PE=1 SV=1	5	3	13452	11687	13201	12374	13283	12644	12316	13213	12452	11476	12397	12569.5	12952.7	12724.3	12108.3	1.03809
TNPO3	Transportin-3 OS=Homo sapiens GN=TNPO3 PE=1 SV=3	2	2	7358	7383	6217	6432	7761	6416	7033	6606	7022	7304	6975	7370.5	6803.33	6685	7100.33	1.03805
PPP1CB	Serine/threonine-protein phosphatase PP1-beta catalytic subunit OS=Homo sapiens GN=PPP1CB PE=1 SV=3	2	2	26806	23733	22913	23044	22973	22590	25395	21716	24777	25376	22890	25269.5	22976.7	23233.7	24347.7	1.03786
IGF2BP3	Insulin-like growth factor 2 mRNA-binding protein 3 OS=Homo sapiens GN=IGF2BP3 PE=1 SV=2	4	4	20828	19265	19687	20796	22726	21494	21325	19513	18442	18952	20560	20046.5	21069.7	20777.3	19318	1.03771
MCMBP	Mini-chromosome maintenance complex-binding protein OS=Homo sapiens GN=MCMBP PE=1 SV=2	10	9	75394	80912	74715	77103	77635	73494	80101	69897	72253	77678	76096	78153	76484.3	74497.3	75342.3	1.03731
CPOX	Oxygen-dependent coproporphyrinogen-III oxidase, mitochondrial OS=Homo sapiens GN=CPOX PE=1 SV=3	2	2	9332	9368	8645	9375	8554	8246	10195	8367	8287	9796	8959	9350	8858	8936	9014	1.03728
PSMB6	Proteasome subunit beta type-6 OS=Homo sapiens GN=PSMB6 PE=1 SV=4	3	3	20814	21659	19102	19798	19858	21011	19464	20192	21336	20201	19902	21236.5	19586	20222.3	20479.7	1.03696
ATP2A2	Sarcoplasmic/endoplasmic reticulum calcium ATPase 2 (Fragment) OS=Homo sapiens GN=ATP2A2 PE=1 SV=1	3	3	15639	14652	15401	15810	13855	13762	14596	13420	15165	14091	14571	15145.5	15022	13926	14609	1.03672
API5	Apoptosis inhibitor 5 OS=Homo sapiens GN=API5 PE=1 SV=3	4	4	20910	22314	20168	20950	20354	20600	21458	22107	20734	19514	22292	21612	20490.7	21388.3	20846.7	1.03671
EIF3E	Eukaryotic translation initiation factor 3 subunit E OS=Homo sapiens GN=EIF3E PE=1 SV=1	3	3	9185	8143	9100	7984	9389	8469	7732	8626	8217	8758	8102	8664	8824.33	8275.67	8359	1.03649
MCCC1	Methylcrotonoyl-CoA carboxylase subunit alpha, mitochondrial (Fragment) OS=Homo sapiens GN=MCCC1 PE=1 SV=1	4	4	13934	12453	13232	11919	13288	13089	13205	11534	12563	13186	12449	13193.5	12813	12609.3	12732.7	1.03619
ETFB	Electron transfer flavoprotein subunit beta OS=Homo sapiens GN=ETFB PE=1 SV=3	4	4	34783	35960	33885	34245	32994	32949	38312	32371	32682	34396	35337	35371.5	33708	34544	34138.3	1.03612
UBA2	SUMO-activating enzyme subunit 2 OS=Homo sapiens GN=UBA2 PE=1 SV=2	6	4	14014	16383	14153	14726	14752	13608	15360	14767	14454	15939	13615	15198.5	14543.7	14578.3	14669.3	1.03607
ZC3HAV1L	Zinc finger CCCH-type antiviral protein 1-like OS=Homo sapiens GN=ZC3HAV1L PE=1 SV=2	2	2	14801	12812	13628	13743	13288	12615	14375	14461	13436	13303	13273	13806.5	13553	13817	13337.3	1.03518
INF2	Inverted formin-2 OS=Homo sapiens GN=INF2 PE=1 SV=2	3	3	7336	7613	7738	7199	8782	7146	8273	7882	7188	7333	7148	7474.5	7906.33	7767	7223	1.03482
ANXA11	Annexin A11 OS=Homo sapiens GN=ANXA11 PE=1 SV=1	6	5	20021	20149	20427	20673	20898	20257	20868	19271	18854	19195	20182	20085	20666	20132	19410.3	1.03476
TRIM33	E3 ubiquitin-protein ligase TRIM33 (Fragment) OS=Homo sapiens GN=TRIM33 PE=1 SV=1	2	2	5654	4260	4810	5213	4627	4667	5196	4587	4638	4899	4841	4957	4883.33	4816.67	4792.67	1.03429
S100A11	Protein S100-A11 OS=Homo sapiens GN=S100A11 PE=1 SV=2	4	3	28959	30288	25996	26970	27200	27230	31174	26154	26064	30662	29203	29623.5	26722	28186	28643	1.03423
MRPS18A	28S ribosomal protein S18a, mitochondrial (Fragment) OS=Homo sapiens GN=MRPS18A PE=1 SV=9	5	4	36571	38145	34526	36144	34743	35095	39066	37008	36419	36839	35153	37358	35137.7	37056.3	36137	1.03379
DCTN1	Dynactin subunit 1 OS=Homo sapiens GN=DCTN1 PE=1 SV=1	3	3	12641	12919	12991	13820	12952	12911	14135	12197	11590	12792	12734	12780	13254.3	13081	12372	1.03298
THOC6	THO complex subunit 6 homolog OS=Homo sapiens GN=THOC6 PE=1 SV=1	3	3	9699	8642	8935	8500	8563	8682	9254	8612	8954	9596	8084	9170.5	8666	8849.33	8878	1.03295
YARS	Tyrosine--tRNA ligase, cytoplasmic OS=Homo sapiens GN=YARS PE=1 SV=4	5	4	33376	32815	31126	35434	32524	31919	37791	33199	30171	33110	32860	33095.5	33028	34303	32047	1.03272
UBE2M	NEDD8-conjugating enzyme Ubc12 OS=Homo sapiens GN=UBE2M PE=1 SV=1	7	5	61405	64428	58232	63898	61357	58031	63005	59775	60707	60108	62000	62916.5	61162.3	60270.3	60938.3	1.03246
MCM6	DNA replication licensing factor MCM6 OS=Homo sapiens GN=MCM6 PE=1 SV=1	9	9	50019	51294	48137	52319	50114	48836	53079	47032	50404	50456	46332	50656.5	50190	49649	49064	1.03246
LDHB	L-lactate dehydrogenase B chain OS=Homo sapiens GN=LDHB PE=1 SV=2	9	9	183638	181504	179512	184145	172227	173975	172809	166324	173361	176377	180917	182571	178628	171036	176885	1.03215
LASP1	LIM and SH3 domain protein 1 OS=Homo sapiens GN=LASP1 PE=1 SV=2	8	7	91651	95250	85161	87084	84659	83735	99917	84725	89585	91653	90467	93450.5	85634.7	89459	90568.3	1.03182
EIF3G	Eukaryotic translation initiation factor 3 subunit G (Fragment) OS=Homo sapiens GN=EIF3G PE=1 SV=8	2	2	13035	11549	12780	12052	13156	11900	12665	12539	11951	11515	12273	12292	12662.7	12368	11913	1.03181
RPL10	60S ribosomal protein L10 OS=Homo sapiens GN=RPL10 PE=1 SV=2	5	5	33885	32601	40256	32131	40915	41708	36379	37743	30280	31029	35378	33243	37767.3	38610	32229	1.03146
CSE1L	Exportin-2 OS=Homo sapiens GN=CSE1L PE=1 SV=3	8	8	52459	49475	52071	54602	48208	48514	52981	47740	50477	49872	47897	50967	51627	49745	49415.3	1.0314
CISD2	CDGSH iron-sulfur domain-containing protein 2 OS=Homo sapiens GN=CISD2 PE=1 SV=1	4	4	26974	32613	28671	28305	27635	27336	33119	30284	28591	29583	28505	29793.5	28203.7	30246.3	28893	1.03117
GAPDH	Glyceraldehyde-3-phosphate dehydrogenase OS=Homo sapiens GN=GAPDH PE=1 SV=3	10	7	156694	151374	142040	151465	142541	145388	163430	156062	156839	143796	147576	154034	145349	154960	149404	1.03099
EPB41L2	Band 4.1-like protein 2 OS=Homo sapiens GN=EPB41L2 PE=1 SV=1	5	5	28625	24211	27946	25267	24002	24529	24189	21946	25437	23229	28221	26418	25738.3	23554.7	25629	1.03079
GANAB	Neutral alpha-glucosidase AB OS=Homo sapiens GN=GANAB PE=1 SV=3	9	9	53204	52921	52466	55861	53303	50337	54052	50609	49887	50659	53893	53062.5	53876.7	51666	51479.7	1.03075
UBA1	Ubiquitin-like modifier-activating enzyme 1 OS=Homo sapiens GN=UBA1 PE=1 SV=3	19	19	180957	183915	181184	185688	177327	165013	185966	168562	170722	179756	180620	182436	181400	173180	177033	1.03052
UBA6	Ubiquitin-like modifier-activating enzyme 6 OS=Homo sapiens GN=UBA6 PE=1 SV=1	2	2	4716	3638	4627	4554	6302	3884	5173	3546	3673	4191	4304	4177	5161	4201	4056	1.02983
TXNDC5	Thioredoxin domain-containing protein 5 OS=Homo sapiens GN=TXNDC5 PE=1 SV=2	5	5	42940	43808	41401	43991	42858	40537	44631	40037	41997	41230	43133	43374	42750	41735	42120	1.02977
HSPA4	Heat shock 70 kDa protein 4 OS=Homo sapiens GN=HSPA4 PE=1 SV=4	12	11	77589	71283	74801	76248	73731	69915	74942	71668	71461	71841	73628	74436	74926.7	72175	72310	1.0294
AGPS	Alkylglycerone-phosphate synthase (Fragment) OS=Homo sapiens GN=AGPS PE=1 SV=1	2	2	9950	8988	9248	8641	9745	9044	8786	9688	8195	9424	9983	9469	9211.33	9172.67	9200.67	1.02916
HPRT1	Hypoxanthine-guanine phosphoribosyltransferase OS=Homo sapiens GN=HPRT1 PE=1 SV=2	5	5	47226	47167	42570	47193	43419	42218	47468	42802	44303	46215	47132	47196.5	44394	44162.7	45883.3	1.02862
PRDX6	Peroxiredoxin-6 OS=Homo sapiens GN=PRDX6 PE=1 SV=3	10	6	58724	59407	57122	57486	56028	53912	57554	54745	55251	58610	58413	59065.5	56878.7	55403.7	57424.7	1.02857
TAGLN2	Transgelin-2 (Fragment) OS=Homo sapiens GN=TAGLN2 PE=1 SV=1	11	10	210785	227978	211676	215186	205877	199422	235918	205377	210341	210497	219099	219382	210913	213572	213312	1.02845
43717	Septin-9 (Fragment) OS=Homo sapiens GN=SEPT9 PE=1 SV=1	4	4	19993	19484	18600	21526	20105	19550	19923	19716	19882	18829	18885	19738.5	20077	19729.7	19198.7	1.02812
CBR1	Carbonyl reductase [NADPH] 1 OS=Homo sapiens GN=CBR1 PE=1 SV=3	4	3	18807	19808	18843	19328	18922	15855	22144	18409	18622	18516	19217	19307.5	19031	18802.7	18785	1.02781
SHMT2	Serine hydroxymethyltransferase, mitochondrial OS=Homo sapiens GN=SHMT2 PE=1 SV=3	6	6	22162	23061	21243	22403	22048	19749	21994	20910	21141	22462	22410	22611.5	21898	20884.3	22004.3	1.02759
RTFDC1	Protein RTF2 homolog OS=Homo sapiens GN=RTFDC1 PE=1 SV=1	3	2	4423	3781	4081	3743	4040	3713	4372	3859	4043	4061	3872	4102	3954.67	3981.33	3992	1.02756
AHNAK	Neuroblast differentiation-associated protein AHNAK OS=Homo sapiens GN=AHNAK PE=1 SV=2	3	3	19126	20187	18618	19959	18530	18374	18142	17464	18101	20244	19047	19656.5	19035.7	17993.3	19130.7	1.02749
CCT7	T-complex protein 1 subunit eta OS=Homo sapiens GN=CCT7 PE=1 SV=2	9	9	58032	55792	55594	56311	52727	55692	57193	52700	56590	56494	53156	56912	54877.3	55195	55413.3	1.02705
HAT1	Histone acetyltransferase type B catalytic subunit OS=Homo sapiens GN=HAT1 PE=1 SV=1	2	2	3589	3119	3559	4642	4494	3377	3883	3401	3192	3419	3188	3354	4231.67	3553.67	3266.33	1.02684
SLC25A5	ADP/ATP translocase 2 OS=Homo sapiens GN=SLC25A5 PE=1 SV=7	4	2	24308	22107	24583	23935	21849	23795	21704	22310	19699	23025	25080	23207.5	23455.7	22603	22601.3	1.02682
GHDC	GH3 domain-containing protein OS=Homo sapiens GN=GHDC PE=1 SV=2	5	5	20324	21210	19858	20052	20220	18280	22954	19559	21131	19249	20300	20767	20043.3	20264.3	20226.7	1.02671
FASN	Fatty acid synthase OS=Homo sapiens GN=FASN PE=1 SV=1	27	27	194949	198105	186746	202697	189213	178346	197022	176597	198330	192612	183414	196527	192885	183988	191452	1.02651
PPM1G	Protein phosphatase 1G OS=Homo sapiens GN=PPM1G PE=1 SV=1	9	9	58435	62657	60424	58895	57407	55958	65102	58379	57038	60695	59261	60546	58908.7	59813	58998	1.02624
CNN3	Calponin-3 OS=Homo sapiens GN=CNN3 PE=1 SV=1	2	2	6300	7289	5917	5941	6794	8090	6965	6431	6079	6522	7265	6794.5	6217.33	7162	6622	1.02605
POLD1	DNA polymerase OS=Homo sapiens GN=POLD1 PE=1 SV=1	2	2	3388	3703	3660	4338	3338	3650	3388	3595	3405	3728	3234	3545.5	3778.67	3544.33	3455.67	1.026
ATP6V1H	V-type proton ATPase subunit H OS=Homo sapiens GN=ATP6V1H PE=1 SV=1	3	3	6239	4803	5039	5555	5709	5318	5021	5156	5764	4821	5561	5521	5434.33	5165	5382	1.02583
RUVBL1	RuvB-like 1 OS=Homo sapiens GN=RUVBL1 PE=1 SV=1	10	8	30498	30162	31909	29582	30053	29557	32566	29516	28806	29685	30241	30330	30514.7	30546.3	29577.3	1.02545
CDK4	Cyclin-dependent kinase 4 OS=Homo sapiens GN=CDK4 PE=1 SV=1	2	2	6764	6303	7426	7397	6577	6319	6005	5738	5718	6293	7109	6533.5	7133.33	6020.67	6373.33	1.02513
ERO1L	ERO1-like protein alpha OS=Homo sapiens GN=ERO1A PE=1 SV=2	3	3	15374	18694	18208	18112	16796	16249	18951	16231	16023	17439	16394	17034	17705.3	17143.7	16618.7	1.02499
CCT5	T-complex protein 1 subunit epsilon OS=Homo sapiens GN=CCT5 PE=1 SV=1	7	7	87094	84882	83478	89574	85381	83411	86790	82605	79475	85161	87133	85988	86144.3	84268.7	83923	1.02461
GSTM3	Glutathione S-transferase OS=Homo sapiens GN=GSTM3 PE=1 SV=1	8	4	16822	16624	17182	16299	15350	14967	17982	14912	15850	17091	16026	16723	16277	15953.7	16322.3	1.02455
SRSF3	Serine/arginine-rich splicing factor 3 OS=Homo sapiens GN=SRSF3 PE=1 SV=1	7	6	115976	126270	120033	115345	123871	119959	129366	131938	115814	114474	124435	121123	119750	127088	118241	1.02437
DCD	Dermcidin OS=Homo sapiens GN=DCD PE=1 SV=2	4	4	64717	23531	40175	18312	24122	14668	17152	50371	83318	19268	26642	44124	27536.3	27397	43076	1.02433
MYO6	Unconventional myosin-VI OS=Homo sapiens GN=MYO6 PE=1 SV=1	10	10	47399	40886	60121	48777	49535	50425	44481	47129	43622	42436	43226	44142.5	52811	47345	43094.7	1.02431
RPS21	40S ribosomal protein S21 OS=Homo sapiens GN=RPS21 PE=1 SV=1	3	3	70853	72757	76671	67643	76111	75653	76472	82670	66531	70239	73534	71805	73475	78265	70101.3	1.0243
ACLY	ATP-citrate synthase OS=Homo sapiens GN=ACLY PE=1 SV=3	12	11	63036	57739	60489	62347	58504	55374	60944	57152	61911	57018	57947	60387.5	60446.7	57823.3	58958.7	1.02423
CAD	CAD protein OS=Homo sapiens GN=CAD PE=1 SV=1	9	9	60937	62228	59374	63572	59292	56104	60836	52705	61150	60561	58672	61582.5	60746	56548.3	60127.7	1.0242
PGM1	Phosphoglucomutase-1 OS=Homo sapiens GN=PGM1 PE=1 SV=3	3	3	16287	16498	15218	16068	16366	14934	17047	15888	15765	15645	16606	16392.5	15884	15956.3	16005.3	1.02419
RPS3A	40S ribosomal protein S3a OS=Homo sapiens GN=RPS3A PE=1 SV=1	8	7	129326	119127	161720	106056	187580	188368	137534	214139	106836	110262	146837	124226	151785	180014	121312	1.02403
TATDN1	Putative deoxyribonuclease TATDN1 (Fragment) OS=Homo sapiens GN=TATDN1 PE=1 SV=1	3	3	16725	17514	16164	17294	16375	16717	18301	15925	16395	16264	17506	17119.5	16611	16981	16721.7	1.02379
TES	Testin OS=Homo sapiens GN=TES PE=1 SV=1	4	4	22586	21048	20129	23471	24788	22129	23725	20730	21624	21938	20379	21817	22796	22194.7	21313.7	1.02362
RNF20	E3 ubiquitin-protein ligase BRE1A OS=Homo sapiens GN=RNF20 PE=1 SV=2	4	4	15520	16231	16587	16312	16294	14949	16351	13689	14159	15564	16813	15875.5	16397.7	14996.3	15512	1.02343
ATP5A1	ATP synthase subunit alpha, mitochondrial OS=Homo sapiens GN=ATP5A1 PE=1 SV=1	15	14	132403	128506	125336	127903	124584	126140	133180	135099	128613	125669	128145	130454	125941	131473	127476	1.02337
NCBP1	Nuclear cap-binding protein subunit 1 OS=Homo sapiens GN=NCBP1 PE=1 SV=1	2	2	12682	13920	13840	12983	12617	13607	15669	12266	12500	13523	12973	13301	13146.7	13847.3	12998.7	1.02326
LARS	Leucine--tRNA ligase, cytoplasmic OS=Homo sapiens GN=LARS PE=1 SV=2	11	9	59259	59803	58672	62007	59030	57146	61684	54018	57114	60471	57007	59531	59903	57616	58197.3	1.02292
UQCRFS1	Cytochrome b-c1 complex subunit Rieske, mitochondrial OS=Homo sapiens GN=UQCRFS1 PE=1 SV=2	5	4	26966	27950	27206	26358	27103	26635	27722	26595	27117	26868	26548	27458	26889	26984	26844.3	1.02286
PARP1	Poly [ADP-ribose] polymerase 1 OS=Homo sapiens GN=PARP1 PE=1 SV=4	11	10	83907	77239	87213	86279	85746	88648	86488	86599	76377	77456	82531	80573	86412.7	87245	78788	1.02266
IARS2	Isoleucine--tRNA ligase, mitochondrial OS=Homo sapiens GN=IARS2 PE=1 SV=2	2	2	13154	14155	12918	16087	13933	13494	14955	13117	12642	14066	13351	13654.5	14312.7	13855.3	13353	1.02258
EEF1A1	Putative elongation factor 1-alpha-like 3 OS=Homo sapiens GN=EEF1A1P5 PE=5 SV=1	8	8	117410	107254	108071	113635	110631	112084	111751	109143	113051	106332	110214	112332	110779	110993	109866	1.02245
TRAPPC3	Trafficking protein particle complex subunit 3 OS=Homo sapiens GN=TRAPPC3 PE=1 SV=1	2	2	6108	6343	6161	6491	6464	6516	6935	6802	6162	6027	6079	6225.5	6372	6751	6089.33	1.02236
LMNB1	Lamin-B1 OS=Homo sapiens GN=LMNB1 PE=1 SV=1	3	3	18624	18455	18569	18992	18497	18764	20665	18302	16571	18921	18918	18539.5	18686	19243.7	18136.7	1.02221
NAA15	N-alpha-acetyltransferase 15, NatA auxiliary subunit OS=Homo sapiens GN=NAA15 PE=1 SV=1	7	7	49066	48533	51941	49460	51106	46381	54988	50150	46886	46989	49344	48799.5	50835.7	50506.3	47739.7	1.0222
MSH2	DNA mismatch repair protein Msh2 OS=Homo sapiens GN=MSH2 PE=1 SV=1	6	6	33802	33525	33354	33326	34196	32162	31436	29424	34550	33402	30912	33663.5	33625.3	31007.3	32954.7	1.02151
HDLBP	High density lipoprotein binding protein (Vigilin), isoform CRA_a OS=Homo sapiens GN=HDLBP PE=1 SV=1	5	5	21545	21479	24223	20934	23413	22769	22442	21205	20244	21201	21739	21512	22856.7	22138.7	21061.3	1.0214
HSPA5	78 kDa glucose-regulated protein OS=Homo sapiens GN=HSPA5 PE=1 SV=2	20	18	225018	224894	228398	223608	222128	219309	228580	231521	202132	216747	241889	224956	224711	226470	220256	1.02134
PHF5A	PHD finger-like domain-containing protein 5A OS=Homo sapiens GN=PHF5A PE=1 SV=1	2	2	21217	26405	21122	21131	21280	21204	24447	21569	24304	22640	23004	23811	21177.7	22406.7	23316	1.02123
PSMB1	Proteasome subunit beta type-1 OS=Homo sapiens GN=PSMB1 PE=1 SV=2	3	2	26178	27715	25860	28067	25235	24289	27747	25538	26817	24931	27412	26946.5	26387.3	25858	26386.7	1.02122
GNL3	Guanine nucleotide-binding protein-like 3 OS=Homo sapiens GN=GNL3 PE=1 SV=2	3	3	12566	8806	15680	10506	12702	14539	11121	12107	9243	10964	11185	10686	12962.7	12589	10464	1.02122
TXN	Thioredoxin OS=Homo sapiens GN=TXN PE=1 SV=3	8	5	104473	129022	108303	113526	100618	94642	125043	108707	102785	113726	126466	116748	107482	109464	114326	1.02118
ERP44	Endoplasmic reticulum resident protein 44 OS=Homo sapiens GN=ERP44 PE=1 SV=1	3	2	10640	10997	9127	9494	10202	10511	12285	10204	10617	10353	10819	10818.5	9607.67	11000	10596.3	1.02097
PSMD9	26S proteasome non-ATPase regulatory subunit 9 OS=Homo sapiens GN=PSMD9 PE=1 SV=1	3	3	10462	10795	9550	10214	10330	9482	10696	10273	10906	10045	10294	10628.5	10031.3	10150.3	10415	1.0205
PPIH	Peptidyl-prolyl cis-trans isomerase (Fragment) OS=Homo sapiens GN=PPIH PE=1 SV=1	5	2	17247	18744	17490	17805	16900	16620	19234	16423	16808	17961	18136	17995.5	17398.3	17425.7	17635	1.02044
PRKDC	DNA-dependent protein kinase catalytic subunit OS=Homo sapiens GN=PRKDC PE=1 SV=3	56	56	432441	431804	417378	456223	408218	392826	424232	382013	430941	433469	406317	432122	427273	399690	423576	1.02018
PDXP	Pyridoxal phosphate phosphatase OS=Homo sapiens GN=PDXP PE=1 SV=2	6	6	28148	31236	29287	28842	28401	28051	30606	29333	28348	29471	29499	29692	28843.3	29330	29106	1.02013
COX5B	Cytochrome c oxidase subunit 5B, mitochondrial OS=Homo sapiens GN=COX5B PE=1 SV=2	3	3	18424	19649	19016	21529	19046	18583	20046	17409	18001	18836	19151	19036.5	19863.7	18679.3	18662.7	1.02003
PRDX5	Peroxiredoxin-5, mitochondrial OS=Homo sapiens GN=PRDX5 PE=1 SV=4	4	4	22564	24712	23206	22686	21492	22236	25534	21152	21516	24377	23641	23638	22461.3	22974	23178	1.01985
FAM98B	Protein FAM98B OS=Homo sapiens GN=FAM98B PE=1 SV=1	3	3	11732	12587	11693	12631	10860	10510	12174	10256	10943	12668	12163	12159.5	11728	10980	11924.7	1.01969
SSB	Lupus La protein OS=Homo sapiens GN=SSB PE=1 SV=2	6	6	21657	19480	20129	19128	21947	22050	22740	25383	19133	20079	21314	20568.5	20401.3	23391	20175.3	1.01949
COPG1	Coatomer subunit gamma-1 OS=Homo sapiens GN=COPG1 PE=1 SV=1	8	7	27259	27368	24809	24754	25249	24676	26933	24477	29269	26781	24367	27313.5	24937.3	25362	26805.7	1.01894
LONP1	Lon protease homolog, mitochondrial OS=Homo sapiens GN=LONP1 PE=1 SV=1	3	3	15355	16023	14955	14473	15377	13923	16112	15419	16093	15979	14131	15689	14935	15151.3	15401	1.0187
HSD17B12	Very-long-chain 3-oxoacyl-CoA reductase (Fragment) OS=Homo sapiens GN=HSD17B12 PE=1 SV=1	2	2	21106	19563	20197	21599	20449	20276	21841	20152	20649	19771	19470	20334.5	20748.3	20756.3	19963.3	1.01859
GSTP1	Glutathione S-transferase P OS=Homo sapiens GN=GSTP1 PE=1 SV=2	11	7	67547	70908	69303	71014	62895	62553	67778	62000	64595	68651	70649	69227.5	67737.3	64110.3	67965	1.01858
DDX6	Probable ATP-dependent RNA helicase DDX6 OS=Homo sapiens GN=DDX6 PE=1 SV=2	2	2	9156	9560	9423	9825	8931	9187	10051	9549	9812	9162	8591	9358	9393	9595.67	9188.33	1.01847
CAPZA1	F-actin-capping protein subunit alpha-1 OS=Homo sapiens GN=CAPZA1 PE=1 SV=3	4	3	11506	10221	11659	11380	11173	10815	10245	10413	11456	9704	10842	10863.5	11404	10491	10667.3	1.01839
FUBP1	Far upstream element-binding protein 1 OS=Homo sapiens GN=FUBP1 PE=1 SV=1	4	4	31049	34986	30074	32684	29705	27955	33273	28900	31038	31625	34640	33017.5	30821	30042.7	32434.3	1.01798
HNRNPDL	Heterogeneous nuclear ribonucleoprotein D-like OS=Homo sapiens GN=HNRNPDL PE=1 SV=1	3	2	16157	16402	14975	15488	14615	14682	14559	14832	16118	15644	16217	16279.5	15026	14691	15993	1.01791
PSMC4	26S protease regulatory subunit 6B OS=Homo sapiens GN=PSMC4 PE=1 SV=2	3	3	14018	14355	16558	16007	14435	14872	16434	14003	12669	14558	14589	14186.5	15666.7	15103	13938.7	1.01778
PABPC1	Polyadenylate-binding protein OS=Homo sapiens GN=PABPC1 PE=1 SV=1	2	2	10888	10952	11754	11857	11657	11869	12139	12178	10585	10527	11087	10920	11756	12062	10733	1.01742
GNG12	Guanine nucleotide-binding protein G(I)/G(S)/G(O) subunit gamma-12 OS=Homo sapiens GN=GNG12 PE=1 SV=3	2	2	8689	7488	9790	7025	9490	10019	8583	11791	7610	8124	8116	8088.5	8768.33	10131	7950	1.01742
UQCRC2	Cytochrome b-c1 complex subunit 2, mitochondrial OS=Homo sapiens GN=UQCRC2 PE=1 SV=1	3	3	9301	9786	11264	10170	9844	9144	10842	9547	8988	9609	9544	9543.5	10426	9844.33	9380.33	1.01739
SF3B3	Splicing factor 3B subunit 3 OS=Homo sapiens GN=SF3B3 PE=1 SV=4	3	3	16072	15951	16003	16203	18698	16885	16387	16098	15476	16242	15496	16011.5	16968	16456.7	15738	1.01738
MPRIP	Myosin phosphatase Rho-interacting protein (Fragment) OS=Homo sapiens GN=MPRIP PE=1 SV=3	3	3	5072	3830	5053	4934	5256	4259	4790	3960	4279	4363	4484	4451	5081	4336.33	4375.33	1.01729
SYNCRIP	Heterogeneous nuclear ribonucleoprotein Q OS=Homo sapiens GN=SYNCRIP PE=1 SV=2	9	7	37813	37607	45281	38783	46352	44984	40141	46427	34294	35119	41809	37710	43472	43850.7	37074	1.01715
SLC25A3	Phosphate carrier protein, mitochondrial OS=Homo sapiens GN=SLC25A3 PE=1 SV=2	2	2	27450	24163	26619	27657	26597	26279	25105	24600	25203	25595	25320	25806.5	26957.7	25328	25372.7	1.0171
CRKL	Crk-like protein OS=Homo sapiens GN=CRKL PE=1 SV=1	3	3	10057	9799	9956	10562	9403	10063	9133	8831	9649	10038	9610	9928	9973.67	9342.33	9765.67	1.01662
RANBP2	E3 SUMO-protein ligase RanBP2 OS=Homo sapiens GN=RANBP2 PE=1 SV=2	3	3	9266	10721	8975	10400	10609	9961	11837	9073	9796	9675	10026	9993.5	9994.67	10290.3	9832.33	1.01639
NPLOC4	Nuclear protein localization protein 4 homolog OS=Homo sapiens GN=NPLOC4 PE=1 SV=3	2	2	10506	10963	10768	10904	10263	9335	10747	9787	10037	10517	11131	10734.5	10645	9956.33	10561.7	1.01636
DUT	Deoxyuridine 5'-triphosphate nucleotidohydrolase, mitochondrial OS=Homo sapiens GN=DUT PE=1 SV=1	7	5	23928	24934	22644	24288	24711	22567	26457	22989	23608	24665	23855	24431	23881	24004.3	24042.7	1.01615
XPO1	Exportin-1 OS=Homo sapiens GN=XPO1 PE=1 SV=1	7	7	35431	34728	35093	36828	34479	32781	35281	32751	35970	34773	32865	35079.5	35466.7	33604.3	34536	1.01574
NDRG3	NDRG family member 3, isoform CRA_c OS=Homo sapiens GN=NDRG3 PE=1 SV=1	2	2	8873	9340	10055	9245	8984	8714	8886	8539	8894	8581	9426	9106.5	9428	8713	8967	1.01556
ACIN1	Apoptotic chromatin condensation inducer in the nucleus OS=Homo sapiens GN=ACIN1 PE=1 SV=1	8	6	34871	33340	35256	32242	36884	39954	33337	35967	32945	32774	35042	34105.5	34794	36419.3	33587	1.01544
FTO	Alpha-ketoglutarate-dependent dioxygenase FTO OS=Homo sapiens GN=FTO PE=1 SV=1	2	2	9228	9277	8606	8891	9303	8212	9306	8058	8874	9816	8646	9252.5	8933.33	8525.33	9112	1.01542
EIF3H	Eukaryotic translation initiation factor 3 subunit H OS=Homo sapiens GN=EIF3H PE=1 SV=1	3	3	12771	11301	12488	12496	12806	13661	12802	12333	12168	10615	12786	12036	12596.7	12932	11856.3	1.01515
ARPC1A	Actin-related protein 2/3 complex subunit 1A OS=Homo sapiens GN=ARPC1A PE=1 SV=2	2	2	15443	14647	14997	13533	14982	16150	16405	14726	14836	15257	14397	15045	14504	15760.3	14830	1.0145
TTC4	Tetratricopeptide repeat protein 4 OS=Homo sapiens GN=TTC4 PE=1 SV=3	3	3	18328	20852	18806	20561	19256	19757	21470	17924	18118	20799	19018	19590	19541	19717	19311.7	1.01441
SND1	Staphylococcal nuclease domain-containing protein 1 OS=Homo sapiens GN=SND1 PE=1 SV=1	11	10	99029	91031	105761	100196	107807	110590	96139	110916	92450	90674	97919	95030	104588	105882	93681	1.0144
VBP1	Prefoldin subunit 3 OS=Homo sapiens GN=VBP1 PE=1 SV=1	4	3	14166	14420	12849	13747	12990	12813	13858	11954	13402	14917	13962	14293	13195.3	12875	14093.7	1.01414
FUBP3	Far upstream element-binding protein 3 OS=Homo sapiens GN=FUBP3 PE=1 SV=2	2	2	14067	15975	15254	15552	16262	15834	17127	14652	14755	14769	14939	15021	15689.3	15871	14821	1.01349
DBN1	Drebrin OS=Homo sapiens GN=DBN1 PE=1 SV=4	9	7	28957	27444	37942	27082	29649	33969	30021	32214	26648	27945	28903	28200.5	31557.7	32068	27832	1.01324
ASNS	Asparagine synthetase [glutamine-hydrolyzing] OS=Homo sapiens GN=ASNS PE=1 SV=4	5	4	14214	11000	12937	11446	11018	10618	10826	10993	12742	12850	11762	12607	11800.3	10812.3	12451.3	1.0125
LRRC40	Leucine-rich repeat-containing protein 40 OS=Homo sapiens GN=LRRC40 PE=1 SV=1	3	3	11062	13032	13093	11755	12339	12995	12716	11472	11717	12456	11524	12047	12395.7	12394.3	11899	1.01244
GALK1	Galactokinase OS=Homo sapiens GN=GALK1 PE=1 SV=1	6	5	23384	23508	22132	23027	21285	21409	24014	20945	23251	24110	22151	23446	22148	22122.7	23170.7	1.01188
FANCD2	Fanconi anemia group D2 protein (Fragment) OS=Homo sapiens GN=FANCD2 PE=1 SV=1	2	2	4864	4534	4530	4414	5101	4203	4801	4474	4720	4773	4443	4699	4681.67	4492.67	4645.33	1.01155
RPL12	60S ribosomal protein L12 OS=Homo sapiens GN=RPL12 PE=1 SV=1	8	6	53565	46874	66211	48157	66199	69032	52706	81207	45680	45620	57660	50219.5	60189	67648.3	49653.3	1.0114
CCT2	T-complex protein 1 subunit beta OS=Homo sapiens GN=CCT2 PE=1 SV=4	11	11	92102	93110	90337	90294	96143	87619	95138	92843	86459	91757	96531	92606	92258	91866.7	91582.3	1.01118
GCN1L1	eIF-2-alpha kinase activator GCN1 OS=Homo sapiens GN=GCN1 PE=1 SV=6	14	14	46616	48023	46451	47819	47193	43644	48793	45113	47239	47971	45187	47319.5	47154.3	45850	46799	1.01112
EEF1B2	Elongation factor 1-beta OS=Homo sapiens GN=EEF1B2 PE=1 SV=3	5	3	40335	45803	40671	44391	39173	39796	45202	42108	39802	43614	44372	43069	41411.7	42368.7	42596	1.0111
DPF2	Zinc finger protein ubi-d4 OS=Homo sapiens GN=DPF2 PE=1 SV=1	8	5	29966	34093	31496	33128	30812	29893	31616	29865	31723	32186	31140	32029.5	31812	30458	31683	1.01094
IARS	Isoleucine--tRNA ligase, cytoplasmic OS=Homo sapiens GN=IARS PE=1 SV=2	9	9	55414	50431	53323	55056	52937	51847	54554	52509	53602	51619	51867	52922.5	53772	52970	52362.7	1.01069
FAM120A	Constitutive coactivator of PPAR-gamma-like protein 1 OS=Homo sapiens GN=FAM120A PE=1 SV=2	8	7	23808	23586	24215	24148	24224	23159	25946	23152	22623	25200	22537	23697	24195.7	24085.7	23453.3	1.01039
YTHDC2	Probable ATP-dependent RNA helicase YTHDC2 OS=Homo sapiens GN=YTHDC2 PE=1 SV=2	4	4	21609	22542	24032	22648	25772	24534	23575	23393	20678	22702	22216	22075.5	24150.7	23834	21865.3	1.00961
NUP155	Nuclear pore complex protein Nup155 OS=Homo sapiens GN=NUP155 PE=1 SV=1	3	3	13290	13249	12797	13069	12760	12859	13044	11928	13976	13484	12003	13269.5	12875.3	12610.3	13154.3	1.00876
LMNA	Prelamin-A/C OS=Homo sapiens GN=LMNA PE=1 SV=1	3	3	11342	10464	10113	9870	11285	10800	11247	10239	10345	11022	11064	10903	10422.7	10762	10810.3	1.00857
C14orf166	UPF0568 protein C14orf166 OS=Homo sapiens GN=C14orf166 PE=1 SV=1	2	2	11624	9931	11518	10800	12115	10388	12526	10973	9198	9902	12969	10777.5	11477.7	11295.7	10689.7	1.00822
FKBP3	Peptidyl-prolyl cis-trans isomerase FKBP3 OS=Homo sapiens GN=FKBP3 PE=1 SV=1	2	2	13007	11891	13488	13111	13167	12837	12917	13163	11810	12340	12896	12449	13255.3	12972.3	12348.7	1.00813
C8orf33	UPF0488 protein C8orf33 OS=Homo sapiens GN=C8orf33 PE=1 SV=1	3	3	9006	9216	8860	8993	8420	8573	9623	8875	9194	8271	9649	9111	8757.67	9023.67	9038	1.00808
SLC16A1	Monocarboxylate transporter 1 OS=Homo sapiens GN=SLC16A1 PE=1 SV=3	2	2	5689	6139	5889	5363	5697	5699	6055	5201	6153	5659	5788	5914	5649.67	5651.67	5866.67	1.00807
FKBP5	Peptidyl-prolyl cis-trans isomerase FKBP5 OS=Homo sapiens GN=FKBP5 PE=1 SV=2	3	3	10744	9982	11847	12332	11297	10058	10752	8623	10690	10421	9734	10363	11825.3	9811	10281.7	1.00791
MAEA	Macrophage erythroblast attacher OS=Homo sapiens GN=MAEA PE=1 SV=1	4	3	8553	11383	10241	9919	8571	9076	11022	8901	9912	10690	9069	9968	9577	9666.33	9890.33	1.00785
PRPF6	Pre-mRNA-processing factor 6 OS=Homo sapiens GN=PRPF6 PE=1 SV=1	5	5	34633	35177	36299	35102	37156	37164	37238	35755	32637	35335	35969	34905	36185.7	36719	34647	1.00745
NUP43	Nucleoporin Nup43 OS=Homo sapiens GN=NUP43 PE=1 SV=1	4	3	10983	11020	10100	12207	10752	9163	12329	10214	10481	11127	11168	11001.5	11019.7	10568.7	10925.3	1.00697
CSDE1	Cold shock domain-containing protein E1 OS=Homo sapiens GN=CSDE1 PE=1 SV=2	9	9	44470	49086	45306	45889	45711	45553	47017	44792	47518	46870	44980	46778	45635.3	45787.3	46456	1.00693
DHX36	ATP-dependent RNA helicase DHX36 (Fragment) OS=Homo sapiens GN=DHX36 PE=1 SV=1	2	2	7265	7481	8379	6985	7492	8159	8166	7287	6705	8156	7106	7373	7618.67	7870.67	7322.33	1.00692
EXOSC10	Exosome component 10 OS=Homo sapiens GN=EXOSC10 PE=1 SV=2	4	4	17115	16944	17541	16890	17476	17739	16985	17829	17107	16997	16637	17029.5	17302.3	17517.7	16913.7	1.00685
ZFAND1	AN1-type zinc finger protein 1 OS=Homo sapiens GN=ZFAND1 PE=1 SV=1	2	2	11156	12376	10742	12569	11257	9299	13228	11217	11201	12209	11648	11766	11522.7	11248	11686	1.00685
RRP12	RRP12-like protein OS=Homo sapiens GN=RRP12 PE=1 SV=2	3	3	19917	17661	19195	20153	20688	20179	20099	19423	17590	19653	18750	18789	20012	19900.3	18664.3	1.00668
SF1	Splicing factor 1 OS=Homo sapiens GN=SF1 PE=1 SV=4	3	3	6075	6168	5663	6176	6207	5924	6249	5362	6116	6439	5688	6121.5	6015.33	5845	6081	1.00666
HIBADH	3-hydroxyisobutyrate dehydrogenase, mitochondrial OS=Homo sapiens GN=HIBADH PE=1 SV=2	2	2	6780	6194	7187	6574	6272	6266	6277	6636	6175	6502	6657	6487	6677.67	6393	6444.67	1.00657
RAP1GDS1	Rap1 GTPase-GDP dissociation stimulator 1 OS=Homo sapiens GN=RAP1GDS1 PE=1 SV=3	6	6	14883	15879	16031	14925	15124	15668	17322	14703	13694	16509	15643	15381	15360	15897.7	15282	1.00648
ZNF207	BUB3-interacting and GLEBS motif-containing protein ZNF207 OS=Homo sapiens GN=ZNF207 PE=1 SV=1	2	2	15634	13857	14500	14517	15096	14663	16060	13993	14322	15212	14419	14745.5	14704.3	14905.3	14651	1.00645
SH3GLB1	Endophilin-B1 OS=Homo sapiens GN=SH3GLB1 PE=1 SV=1	3	3	11644	12251	11521	11788	10913	11022	11738	10598	10349	13697	11570	11947.5	11407.3	11119.3	11872	1.00636
RTN4	Reticulon OS=Homo sapiens GN=RTN4 PE=1 SV=1	2	2	8748	8132	8187	8224	8218	8616	9022	7712	8175	8608	8385	8440	8209.67	8450	8389.33	1.00604
LPCAT1	Lysophosphatidylcholine acyltransferase 1 OS=Homo sapiens GN=LPCAT1 PE=1 SV=2	3	3	5139	5046	4581	4968	5033	5063	5173	4361	5078	5382	4726	5092.5	4860.67	4865.67	5062	1.00603
COMT	Catechol O-methyltransferase OS=Homo sapiens GN=COMT PE=1 SV=2	4	4	13030	13940	13037	14090	12841	11731	15012	11882	13656	14048	12570	13485	13322.7	12875	13424.7	1.00449
MTHFD2	Bifunctional methylenetetrahydrofolate dehydrogenase/cyclohydrolase, mitochondrial OS=Homo sapiens GN=MTHFD2 PE=1 SV=2	2	2	7258	6445	7114	7654	6914	7489	8129	7034	6640	7262	6563	6851.5	7227.33	7550.67	6821.67	1.00437
RFC2	Replication factor C subunit 2 OS=Homo sapiens GN=RFC2 PE=1 SV=3	3	3	21595	22537	21955	20976	22694	23413	24083	20503	19102	23719	23089	22066	21875	22666.3	21970	1.00437
AASDHPPT	L-aminoadipate-semialdehyde dehydrogenase-phosphopantetheinyl transferase OS=Homo sapiens GN=AASDHPPT PE=1 SV=2	3	2	3729	2913	3860	3285	3447	3278	3218	3222	3406	3399	3115	3321	3530.67	3239.33	3306.67	1.00433
ISYNA1	Inositol-3-phosphate synthase 1 OS=Homo sapiens GN=ISYNA1 PE=1 SV=1	2	2	9118	10206	10438	10307	9909	10133	10999	9797	9074	10948	8847	9662	10218	10309.7	9623	1.00405
THOP1	Thimet oligopeptidase OS=Homo sapiens GN=THOP1 PE=1 SV=2	8	7	31737	34656	30270	31429	30049	29763	33982	30922	33364	33694	32137	33196.5	30582.7	31555.7	33065	1.00398
TBCA	Tubulin-specific chaperone A OS=Homo sapiens GN=TBCA PE=1 SV=1	3	3	32499	31783	31084	32254	31857	31016	32416	30833	32764	31315	31963	32141	31731.7	31421.7	32014	1.00397
DDX5	Probable ATP-dependent RNA helicase DDX5 OS=Homo sapiens GN=DDX5 PE=1 SV=1	14	14	134484	117255	150101	119822	152289	157591	129115	151172	115221	122178	138794	125870	140737	145959	125398	1.00376
ELAVL1	ELAV-like protein 1 OS=Homo sapiens GN=ELAVL1 PE=1 SV=2	4	4	15042	14735	16656	15328	16945	16152	16353	15833	14520	15183	14801	14888.5	16309.7	16112.7	14834.7	1.00363
CCDC117	Coiled-coil domain-containing protein 117 OS=Homo sapiens GN=CCDC117 PE=1 SV=1	2	2	13226	13505	13335	14334	12489	13087	14053	12619	12688	13103	14162	13365.5	13386	13253	13317.7	1.00359
RPLP0	60S acidic ribosomal protein P0 OS=Homo sapiens GN=RPLP0 PE=1 SV=1	8	8	73525	69224	86322	63068	82230	96951	68630	91448	63329	67477	82563	71374.5	77206.7	85676.3	71123	1.00354
TTLL12	Tubulin--tyrosine ligase-like protein 12 OS=Homo sapiens GN=TTLL12 PE=1 SV=2	3	3	5752	5979	5522	5539	7387	5976	6325	5123	5416	6119	6004	5865.5	6149.33	5808	5846.33	1.00328
UCHL5	Ubiquitin carboxyl-terminal hydrolase isozyme L5 OS=Homo sapiens GN=UCHL5 PE=1 SV=3	4	4	20004	21989	20863	21995	21703	21574	22951	20380	19185	21978	21636	20996.5	21520.3	21635	20933	1.00303
AK2	Adenylate kinase 2, mitochondrial OS=Homo sapiens GN=AK2 PE=1 SV=1	6	6	56926	70366	62780	66536	60664	57722	66598	57738	58908	66440	65054	63646	63326.7	60686	63467.3	1.00282
PSMD3	26S proteasome non-ATPase regulatory subunit 3 OS=Homo sapiens GN=PSMD3 PE=1 SV=2	3	3	8294	7826	9179	8386	8466	7987	9524	9328	7885	7899	8332	8060	8677	8946.33	8038.67	1.00265
ARMC8	Armadillo repeat containing 8, isoform CRA_g OS=Homo sapiens GN=ARMC8 PE=1 SV=1	3	3	8969	9618	8439	9602	8821	8417	9016	8382	10243	8893	8676	9293.5	8954	8605	9270.67	1.00246
MRPS21	28S ribosomal protein S21, mitochondrial OS=Homo sapiens GN=MRPS21 PE=1 SV=1	2	2	4289	3832	3758	3813	3935	3652	4842	3672	3816	4035	4302	4060.5	3835.33	4055.33	4051	1.00235
ASMTL	N-acetylserotonin O-methyltransferase-like protein OS=Homo sapiens GN=ASMTL PE=1 SV=3	2	2	5648	4781	4873	4968	4819	4491	5632	4540	5685	5340	4582	5214.5	4886.67	4887.67	5202.33	1.00234
IGF2BP1	Insulin-like growth factor 2 mRNA-binding protein 1 OS=Homo sapiens GN=IGF2BP1 PE=1 SV=2	11	9	52713	49254	61925	48594	64214	63388	55027	67875	45640	49226	57758	50983.5	58244.3	62096.7	50874.7	1.00214
RCC1	Regulator of chromosome condensation (Fragment) OS=Homo sapiens GN=RCC1 PE=1 SV=1	3	3	15175	14985	14977	14678	14765	15829	14970	14186	15831	14657	14656	15080	14806.7	14995	15048	1.00213
AARS2	Alanine--tRNA ligase, mitochondrial OS=Homo sapiens GN=AARS2 PE=1 SV=1	5	5	21843	25212	22421	24491	23445	21134	25284	21212	23481	23633	23357	23527.5	23452.3	22543.3	23490.3	1.00158
YWHAE	14-3-3 protein epsilon OS=Homo sapiens GN=YWHAE PE=1 SV=1	5	4	49452	49617	46958	52040	49060	46816	52653	46740	51115	50081	47175	49534.5	49352.7	48736.3	49457	1.00157
PRKAR2A	cAMP-dependent protein kinase type II-alpha regulatory subunit OS=Homo sapiens GN=PRKAR2A PE=1 SV=2	2	2	10810	11990	10725	11367	10853	11261	12270	11297	12063	10845	11241	11400	10981.7	11609.3	11383	1.00149
FAM76A	Protein FAM76A OS=Homo sapiens GN=FAM76A PE=2 SV=1	3	2	13025	14822	13896	14126	14690	12737	13883	13175	13661	13646	14403	13923.5	14237.3	13265	13903.3	1.00145
HSPB1	Heat shock protein beta-1 OS=Homo sapiens GN=HSPB1 PE=1 SV=2	4	4	23803	24493	21986	23626	24874	24421	25943	24775	22396	24370	25593	24148	23495.3	25046.3	24119.7	1.00117
MYO1C	Unconventional myosin-Ic OS=Homo sapiens GN=MYO1C PE=1 SV=1	10	10	38862	29555	52289	36346	38664	48799	36037	41227	33760	33520	35237	34208.5	42433	42021	34172.3	1.00106
OTUD6B	OTU domain containing 6B, isoform CRA_b OS=Homo sapiens GN=OTUD6B PE=1 SV=1	3	2	7138	7684	7089	7281	6609	6434	7371	6697	8016	7188	7006	7411	6993	6834	7403.33	1.00104
COPA	Coatomer subunit alpha OS=Homo sapiens GN=COPA PE=1 SV=2	7	7	36769	36596	38203	39008	38031	37332	40402	36627	36110	38414	35433	36682.5	38414	38120.3	36652.3	1.00082
CLIC4	Chloride intracellular channel protein 4 OS=Homo sapiens GN=CLIC4 PE=1 SV=4	4	4	15557	16329	15721	16149	15591	14209	16137	15623	16254	15931	15614	15943	15820.3	15323	15933	1.00063
EGLN1	Egl nine homolog 1 OS=Homo sapiens GN=EGLN1 PE=1 SV=1	2	2	6700	8065	6179	7126	6678	6762	8324	7213	8485	6977	6674	7382.5	6661	7433	7378.67	1.00052
NUDC	Nuclear migration protein nudC OS=Homo sapiens GN=NUDC PE=1 SV=1	5	5	23892	27624	23541	25064	26295	26246	28404	27648	25755	26031	25485	25758	24966.7	27432.7	25757	1.00004
CAPN1	Calpain-1 catalytic subunit OS=Homo sapiens GN=CAPN1 PE=1 SV=1	3	3	16793	15823	17104	16881	16702	15924	18038	15931	15791	16200	16944	16308	16895.7	16631	16311.7	0.999775
COPB1	Coatomer subunit beta OS=Homo sapiens GN=COPB1 PE=1 SV=3	4	4	27991	27277	28649	28124	27388	26922	27298	27518	28459	26874	27613	27634	28053.7	27246	27648.7	0.99947
LIMA1	LIM domain and actin-binding protein 1 OS=Homo sapiens GN=LIMA1 PE=1 SV=1	4	4	14656	12751	17610	12604	16330	17458	13475	18677	13383	12772	14987	13703.5	15514.7	16536.7	13714	0.999234
STUB1	E3 ubiquitin-protein ligase CHIP OS=Homo sapiens GN=STUB1 PE=1 SV=2	5	5	25752	24445	26800	27291	26497	24481	27498	24727	25957	25205	24199	25098.5	26862.7	25568.7	25120.3	0.999131
ADAR	Double-stranded RNA-specific adenosine deaminase (Fragment) OS=Homo sapiens GN=ADAR PE=1 SV=1	4	4	19396	20056	19479	20088	18871	20406	21313	19710	19438	20103	19692	19726	19479.3	20476.3	19744.3	0.999071
VDAC1	Voltage-dependent anion-selective channel protein 1 OS=Homo sapiens GN=VDAC1 PE=1 SV=2	5	3	21901	18942	18609	20343	19468	19862	20357	21860	21682	19968	19679	20421.5	19473.3	20693	20443	0.998948
ATP6V1B2	V-type proton ATPase subunit B, brain isoform (Fragment) OS=Homo sapiens GN=ATP6V1B2 PE=1 SV=1	2	2	10249	10777	9193	9588	9153	9349	11727	9788	11772	10217	9590	10513	9311.33	10288	10526.3	0.998733
LMAN1	Protein ERGIC-53 OS=Homo sapiens GN=LMAN1 PE=1 SV=2	3	3	15633	16058	15262	15668	15807	14060	15793	13842	15814	16966	14836	15845.5	15579	14565	15872	0.99833
MATR3	Matrin-3 OS=Homo sapiens GN=MATR3 PE=1 SV=1	11	11	79164	83790	82795	81445	84713	82884	84970	88089	80550	79891	84400	81477	82984.3	85314.3	81613.7	0.998325
NDUFS3	NADH dehydrogenase [ubiquinone] iron-sulfur protein 3, mitochondrial OS=Homo sapiens GN=NDUFS3 PE=1 SV=1	5	5	20444	20980	18237	20975	18660	18880	21973	18380	21048	21189	20005	20712	19290.7	19744.3	20747.3	0.998297
PGLS	6-phosphogluconolactonase (Fragment) OS=Homo sapiens GN=PGLS PE=1 SV=1	4	3	14837	15873	15769	16340	16290	15487	15552	15099	14899	16070	15176	15355	16133	15379.3	15381.7	0.998266
HNRNPH1	Heterogeneous nuclear ribonucleoprotein H OS=Homo sapiens GN=HNRNPH1 PE=1 SV=1	8	4	61645	59131	61163	58142	61618	61284	61583	59319	59228	61883	60580	60388	60307.7	60728.7	60563.7	0.997099
KRT5	Keratin, type II cytoskeletal 5 OS=Homo sapiens GN=KRT5 PE=1 SV=3	3	3	32611	33032	33800	31008	25231	30751	28627	23483	27879	28111	42772	32821.5	30013	27620.3	32920.7	0.996988
CLTC	Clathrin heavy chain OS=Homo sapiens GN=CLTC PE=1 SV=1	18	18	99076	97945	99366	107504	97799	91602	99996	89815	100511	98217	97700	98510.5	101556	93804.3	98809.3	0.996976
LIMD1	LIM domain-containing protein 1 OS=Homo sapiens GN=LIMD1 PE=1 SV=1	5	5	22980	26272	24717	27172	24877	23173	25714	23799	25361	24985	23762	24626	25588.7	24228.7	24702.7	0.996896
SF3B1	Splicing factor 3B subunit 1 OS=Homo sapiens GN=SF3B1 PE=1 SV=3	9	9	32949	33041	35313	32068	35535	34790	34681	36313	30817	32997	35513	32995	34305.3	35261.3	33109	0.996557
SERBP1	Plasminogen activator inhibitor 1 RNA-binding protein OS=Homo sapiens GN=SERBP1 PE=1 SV=2	7	6	33165	35462	31399	31288	32744	34633	34761	34492	33447	34813	35038	34313.5	31810.3	34628.7	34432.7	0.996539
TRAP1	Heat shock protein 75 kDa, mitochondrial OS=Homo sapiens GN=TRAP1 PE=1 SV=3	3	3	11448	9830	11399	10615	10758	11675	12001	11080	11284	10590	10187	10639	10924	11585.3	10687	0.995509
MDN1	Midasin OS=Homo sapiens GN=MDN1 PE=1 SV=2	2	2	2078	2731	2225	1924	2635	2546	2823	2502	2628	2134	2487	2404.5	2261.33	2623.67	2416.33	0.995103
NAA50	N-alpha-acetyltransferase 50 OS=Homo sapiens GN=NAA50 PE=1 SV=1	2	2	11807	12058	11837	10510	12042	12205	11891	13090	12368	11550	12065	11932.5	11463	12395.3	11994.3	0.994845
DSP	Desmoplakin OS=Homo sapiens GN=DSP PE=1 SV=3	4	4	11403	14266	12537	13215	10763	13022	13254	11374	12117	12309	14280	12834.5	12171.7	12550	12902	0.994768
KIF5B	Kinesin-1 heavy chain OS=Homo sapiens GN=KIF5B PE=1 SV=1	4	4	16972	16651	16198	17742	17200	15283	17259	16307	16658	17651	16413	16811.5	17046.7	16283	16907.3	0.994332
HLTF	Helicase-like transcription factor OS=Homo sapiens GN=HLTF PE=1 SV=1	3	3	11165	9752	10353	9974	12863	11764	10748	10645	10399	10376	10784	10458.5	11063.3	11052.3	10519.7	0.994185
XRCC6	X-ray repair cross-complementing protein 6 OS=Homo sapiens GN=XRCC6 PE=1 SV=2	13	12	74910	68597	76726	78979	75612	73799	77765	79862	70618	69422	76641	71753.5	77105.7	77142	72227	0.993444
PRKCSH	Glucosidase 2 subunit beta OS=Homo sapiens GN=PRKCSH PE=1 SV=1	3	3	13098	11216	11420	11806	10833	12136	11744	11911	12701	11887	12124	12157	11353	11930.3	12237.3	0.993435
GLRX5	Glutaredoxin-related protein 5, mitochondrial OS=Homo sapiens GN=GLRX5 PE=1 SV=2	4	2	19454	21851	21782	21760	19654	20114	22232	20771	18527	21945	21897	20652.5	21065.3	21039	20789.7	0.993402
CKAP5	Cytoskeleton-associated protein 5 OS=Homo sapiens GN=CKAP5 PE=1 SV=3	7	7	26095	29526	29610	27352	28012	28618	27952	29201	27477	29101	27420	27810.5	28324.7	28590.3	27999.3	0.993256
XAB2	Pre-mRNA-splicing factor SYF1 OS=Homo sapiens GN=XAB2 PE=1 SV=2	3	3	8849	9450	8825	8548	9580	8328	9979	8730	8848	9460	9327	9149.5	8984.33	9012.33	9211.67	0.993251
SSSCA1	Sjoegren syndrome/scleroderma autoantigen 1 (Fragment) OS=Homo sapiens GN=SSSCA1 PE=1 SV=1	2	2	7745	8600	6835	7064	6874	6703	8250	7012	9213	7787	7687	8172.5	6924.33	7321.67	8229	0.993134
YWHAQ	14-3-3 protein theta OS=Homo sapiens GN=YWHAQ PE=1 SV=1	7	6	28405	26194	25912	25631	26560	25750	26578	25999	27615	28369	26482	27299.5	26034.3	26109	27488.7	0.993118
XPO5	Exportin-5 OS=Homo sapiens GN=XPO5 PE=1 SV=1	4	4	13751	14177	14743	16316	14139	12355	14688	11794	14594	13700	13898	13964	15066	12945.7	14064	0.99289
ILKAP	Integrin-linked kinase-associated serine/threonine phosphatase 2C OS=Homo sapiens GN=ILKAP PE=1 SV=1	2	2	13103	14883	14091	14606	15922	14530	15021	16071	13741	15059	13497	13993	14873	15207.3	14099	0.992482
SLC25A13	Calcium-binding mitochondrial carrier protein Aralar2 OS=Homo sapiens GN=SLC25A13 PE=1 SV=2	3	2	2990	2642	2383	2641	3438	2658	2777	2835	3135	2846	2531	2816	2820.67	2756.67	2837.33	0.992481
VCL	Vinculin OS=Homo sapiens GN=VCL PE=1 SV=4	7	7	37319	38295	36529	37967	37691	35974	39594	37112	36303	37524	40491	37807	37395.7	37560	38106	0.992153
KLF16	Krueppel-like factor 16 OS=Homo sapiens GN=KLF16 PE=1 SV=1	3	3	4548	4779	4428	4294	4546	3758	4556	4555	4934	5445	3723	4663.5	4422.67	4289.67	4700.67	0.992093
FHOD1	FH1/FH2 domain-containing protein 1 OS=Homo sapiens GN=FHOD1 PE=1 SV=3	3	2	2742	3147	3047	2516	2800	2903	3496	2887	2854	3372	2679	2944.5	2787.67	3095.33	2968.33	0.991971
VDAC3	Voltage-dependent anion-selective channel protein 3 OS=Homo sapiens GN=VDAC3 PE=1 SV=1	2	2	9793	10269	10233	7758	11049	9474	9926	11793	10290	9498	10555	10031	9680	10397.7	10114.3	0.991761
CHCHD4	Mitochondrial intermembrane space import and assembly protein 40 OS=Homo sapiens GN=CHCHD4 PE=1 SV=1	4	3	21111	24829	22484	22723	20787	19042	25758	21051	21909	23422	24204	22970	21998	21950.3	23178.3	0.991012
ATXN2	Ataxin-2 (Fragment) OS=Homo sapiens GN=ATXN2 PE=1 SV=1	2	2	5167	5608	5594	5301	5074	5636	5730	5653	5971	5351	4991	5387.5	5323	5673	5437.67	0.990774
RRM2	Ribonucleoside-diphosphate reductase subunit M2 OS=Homo sapiens GN=RRM2 PE=1 SV=1	3	3	17709	11905	13192	13284	14006	17999	13352	12794	13394	16498	14961	14807	13494	14715	14951	0.990369
PRMT1	Protein arginine N-methyltransferase 1 OS=Homo sapiens GN=PRMT1 PE=1 SV=1	5	3	20293	19004	19926	21058	20132	18019	19616	19719	20843	19372	19305	19648.5	20372	19118	19840	0.990348
NOSIP	Nitric oxide synthase-interacting protein OS=Homo sapiens GN=NOSIP PE=1 SV=1	6	6	22958	25002	24970	26103	23101	23222	25964	21951	25149	23548	23954	23980	24724.7	23712.3	24217	0.990213
TMED10	Transmembrane emp24 domain-containing protein 10 OS=Homo sapiens GN=TMED10 PE=1 SV=2	2	2	16152	14620	14279	16292	17142	15516	15196	19636	14828	14830	16979	15386	15904.3	16782.7	15545.7	0.989729
HM13	Minor histocompatibility antigen H13 (Fragment) OS=Homo sapiens GN=HM13 PE=1 SV=1	2	2	3228	2282	3148	3475	3175	3090	3218	3073	3065	2719	2568	2755	3266	3127	2784	0.989583
GNL2	Nucleolar GTP-binding protein 2 OS=Homo sapiens GN=GNL2 PE=1 SV=1	2	2	7098	5794	7870	6272	8173	8939	6420	7842	6959	6457	6131	6446	7438.33	7733.67	6515.67	0.989308
EIF4A3	Eukaryotic initiation factor 4A-III OS=Homo sapiens GN=EIF4A3 PE=1 SV=4	4	3	27554	24395	28850	27978	30275	31457	26687	32674	25525	24647	28633	25974.5	29034.3	30272.7	26268.3	0.988814
APEX1	DNA-(apurinic or apyrimidinic site) lyase (Fragment) OS=Homo sapiens GN=APEX1 PE=1 SV=1	7	7	61715	58357	59495	61171	59599	60391	63659	61811	63823	58745	59640	60036	60088.3	61953.7	60736	0.988475
CXXC1	CXXC-type zinc finger protein 1 OS=Homo sapiens GN=CXXC1 PE=1 SV=2	2	2	9445	9765	8893	10973	8748	8802	10479	8462	10201	9841	9111	9605	9538	9247.67	9717.67	0.988406
CARHSP1	Calcium-regulated heat-stable protein 1 OS=Homo sapiens GN=CARHSP1 PE=1 SV=2	3	3	16421	17959	17393	18748	16707	16316	18756	16261	17120	17534	17529	17190	17616	17111	17394.3	0.988253
TRAFD1	TRAF-type zinc finger domain-containing protein 1 OS=Homo sapiens GN=TRAFD1 PE=1 SV=1	5	5	13864	14273	11860	12150	11564	11253	14128	12555	14637	13116	14955	14068.5	11858	12645.3	14236	0.988234
FAM188A	Ubiquitin carboxyl-terminal hydrolase FAM188A OS=Homo sapiens GN=FAM188A PE=1 SV=1	2	2	3171	2801	3015	3464	3569	3062	3459	3426	3696	2673	2696	2986	3349.33	3315.67	3021.67	0.988196
KHDRBS1	KH domain-containing, RNA-binding, signal transduction-associated protein 1 OS=Homo sapiens GN=KHDRBS1 PE=1 SV=1	2	2	8303	8404	7234	7695	7890	8537	9480	8929	8505	8489	8366	8353.5	7606.33	8982	8453.33	0.98819
PFKP	ATP-dependent 6-phosphofructokinase, platelet type OS=Homo sapiens GN=PFKP PE=1 SV=2	5	5	22608	18696	22401	21475	21401	21113	21128	19005	21802	20531	20387	20652	21759	20415.3	20906.7	0.987819
TXNL1	Thioredoxin-like protein 1 OS=Homo sapiens GN=TXNL1 PE=1 SV=3	2	2	4448	5172	4631	5670	5010	4958	5104	4962	4536	4796	5276	4810	5103.67	5008	4869.33	0.987815
RPL27A	60S ribosomal protein L27a OS=Homo sapiens GN=RPL27A PE=1 SV=1	3	3	43753	35063	53818	34899	62576	68180	42492	69589	35357	37528	46805	39408	50431	60087	39896.7	0.987752
HNRNPR	Heterogeneous nuclear ribonucleoprotein R OS=Homo sapiens GN=HNRNPR PE=1 SV=1	7	7	56230	53675	63918	52074	67132	66907	57083	69281	49743	56455	60712	54952.5	61041.3	64423.7	55636.7	0.987703
SMC1A	Structural maintenance of chromosomes protein 1A OS=Homo sapiens GN=SMC1A PE=1 SV=2	6	6	31468	31168	30723	33436	30910	30186	32833	28724	31256	32532	31390	31318	31689.7	30581	31726	0.98714
HSPA8	Heat shock cognate 71 kDa protein OS=Homo sapiens GN=HSPA8 PE=1 SV=1	14	14	105428	99990	105335	101053	103126	105248	106666	116137	98764	101571	111904	102709	103171	109350	104080	0.986831
GSTO1	Glutathione S-transferase omega-1 OS=Homo sapiens GN=GSTO1 PE=1 SV=2	3	2	15803	17396	15257	16193	16803	16348	17290	15777	16475	17219	16775	16599.5	16084.3	16471.7	16823	0.986715
ANXA5	Annexin OS=Homo sapiens GN=ANXA5 PE=1 SV=1	2	2	10891	9770	11260	10334	10278	11285	11124	10490	9770	10674	10973	10330.5	10624	10966.3	10472.3	0.986456
RPLP2	60S acidic ribosomal protein P2 (Fragment) OS=Homo sapiens GN=RPLP2 PE=1 SV=1	2	2	4370	3092	5226	3012	3253	7752	4956	5160	3537	3128	4684	3731	3830.33	5956	3783	0.986254
ZC3HAV1	Zinc finger CCCH-type antiviral protein 1 OS=Homo sapiens GN=ZC3HAV1 PE=1 SV=3	13	13	61901	60326	60412	61247	62370	59285	64487	62832	65169	62978	57767	61113.5	61343	62201.3	61971.3	0.986158
AGK	Acylglycerol kinase, mitochondrial OS=Homo sapiens GN=AGK PE=1 SV=2	3	3	6690	7085	7485	6672	8241	10380	7046	10382	7438	6887	6640	6887.5	7466	9269.33	6988.33	0.985571
LARP1	La-related protein 1 OS=Homo sapiens GN=LARP1 PE=1 SV=2	8	7	44163	40560	50780	35399	54210	56841	43005	52860	39798	41443	47814	42361.5	46796.3	50902	43018.3	0.984731
IGF2R	Cation-independent mannose-6-phosphate receptor OS=Homo sapiens GN=IGF2R PE=1 SV=3	2	2	7474	7242	7123	6835	6707	6540	7316	7057	7612	7316	7495	7358	6888.33	6971	7474.33	0.984436
PRPF19	Pre-mRNA-processing factor 19 OS=Homo sapiens GN=PRPF19 PE=1 SV=1	6	6	35310	34448	36124	36926	36747	36662	37846	37872	35021	34097	37191	34879	36599	37460	35436.3	0.984272
43710	Septin-2 OS=Homo sapiens GN=SEPT2 PE=1 SV=1	4	4	10610	10450	11074	10958	11780	10330	11615	11134	11149	10798	10160	10530	11270.7	11026.3	10702.3	0.983898
WRNIP1	ATPase WRNIP1 OS=Homo sapiens GN=WRNIP1 PE=1 SV=2	2	2	6612	7517	7390	5927	6869	6825	7277	6617	6906	7404	7231	7064.5	6728.67	6906.33	7180.33	0.983868
COX2	Cytochrome c oxidase subunit 2 OS=Homo sapiens GN=MT-CO2 PE=1 SV=1	6	5	41983	48347	42949	47033	42178	40118	48236	42370	47306	46939	43472	45165	44053.3	43574.7	45905.7	0.983865
PABPC4	Polyadenylate-binding protein OS=Homo sapiens GN=PABPC4 PE=1 SV=1	3	3	12027	10521	11195	11116	11535	10918	11414	11344	11601	11249	11534	11274	11282	11225.3	11461.3	0.983655
BABAM1	BRISC and BRCA1-A complex member 1 (Fragment) OS=Homo sapiens GN=BABAM1 PE=1 SV=1	2	2	11539	11463	12054	10831	12891	12609	12437	13149	11016	11062	13001	11501	11925.3	12731.7	11693	0.98358
ANXA1	Annexin A1 OS=Homo sapiens GN=ANXA1 PE=1 SV=2	6	6	16269	14546	14626	16089	14312	14056	16601	14049	16012	15557	15480	15407.5	15009	14902	15683	0.982433
ZNHIT2	Zinc finger HIT domain-containing protein 2 OS=Homo sapiens GN=ZNHIT2 PE=1 SV=1	3	3	11637	10467	10449	11885	11470	11465	11439	11209	11461	10567	11728	11052	11268	11371	11252	0.982225
CAP1	Adenylyl cyclase-associated protein 1 OS=Homo sapiens GN=CAP1 PE=1 SV=5	3	3	14103	13660	14316	14386	14970	14505	15155	15947	13455	13675	15273	13881.5	14557.3	15202.3	14134.3	0.982112
MPST	3-mercaptopyruvate sulfurtransferase OS=Homo sapiens GN=MPST PE=1 SV=1	4	3	23886	26155	24833	22181	22927	23095	25378	23388	26865	25932	23641	25020.5	23313.7	23953.7	25479.3	0.981992
PCBP2	Poly(rC)-binding protein 2 (Fragment) OS=Homo sapiens GN=PCBP2 PE=1 SV=1	5	2	30944	30654	30204	30444	31580	32232	32736	32550	31378	30929	31791	30799	30742.7	32506	31366	0.981923
FEN1	Flap endonuclease 1 OS=Homo sapiens GN=FEN1 PE=1 SV=1	4	4	26463	25811	26907	28229	28740	26588	26852	29547	25567	26935	27363	26137	27958.7	27662.3	26621.7	0.981794
PLEC	Plectin OS=Homo sapiens GN=PLEC PE=1 SV=3	10	10	31110	27168	36143	31421	32484	35534	30308	35755	29032	30764	29244	29139	33349.3	33865.7	29680	0.981772
CNBP	Cellular nucleic acid-binding protein OS=Homo sapiens GN=CNBP PE=1 SV=1	6	6	87015	95205	76943	85925	76909	71308	88478	75978	97398	92121	88910	91110	79925.7	78588	92809.7	0.981687
FSCN1	Fascin OS=Homo sapiens GN=FSCN1 PE=1 SV=3	3	3	23151	20709	24047	23708	21313	21305	19094	21605	24287	23455	19288	21930	23022.7	20668	22343.3	0.981501
PKM	Pyruvate kinase PKM OS=Homo sapiens GN=PKM PE=1 SV=4	22	22	261999	252810	254166	268780	253543	253868	262258	250279	263963	268207	254693	257404	258830	255468	262288	0.981382
OLA1	Obg-like ATPase 1 OS=Homo sapiens GN=OLA1 PE=1 SV=1	4	4	27065	27883	30227	26959	31448	29006	27200	31237	26460	29178	28355	27474	29544.7	29147.7	27997.7	0.981296
NPEPPS	Puromycin-sensitive aminopeptidase OS=Homo sapiens GN=NPEPPS PE=1 SV=1	4	4	18863	19618	17383	19907	18749	18087	19231	17530	20751	19727	18352	19240.5	18679.7	18282.7	19610	0.981158
HSP90B1	Endoplasmin OS=Homo sapiens GN=HSP90B1 PE=1 SV=1	12	12	88565	84799	88319	96004	88957	85815	92535	87653	84009	87072	93997	86682	91093.3	88667.7	88359.3	0.981017
SRP19	Signal recognition particle 19 kDa protein OS=Homo sapiens GN=SRP19 PE=1 SV=1	3	2	18055	17581	17463	16160	18495	19374	19898	17563	18274	18291	17930	17818	17372.7	18945	18165	0.980897
RPA1	Replication protein A 70 kDa DNA-binding subunit OS=Homo sapiens GN=RPA1 PE=1 SV=2	3	3	8634	8513	9078	8655	8301	9039	8788	9475	9016	8675	8534	8573.5	8678	9100.67	8741.67	0.980763
ANXA2	Annexin A2 OS=Homo sapiens GN=ANXA2 PE=1 SV=2	8	8	55460	49387	51446	43837	43995	50037	45874	40739	45079	41047	74277	52423.5	46426	45550	53467.7	0.980471
PCMT1	Protein-L-isoaspartate O-methyltransferase OS=Homo sapiens GN=PCMT1 PE=1 SV=1	5	4	31183	32046	30256	32881	31731	30639	34861	30608	29826	33693	33222	31614.5	31622.7	32036	32247	0.980386
PHB	Prohibitin OS=Homo sapiens GN=PHB PE=1 SV=1	7	7	37730	39348	35723	41115	38880	38651	42019	39136	37096	40633	40254	38539	38572.7	39935.3	39327.7	0.979946
NSF	Vesicle-fusing ATPase OS=Homo sapiens GN=NSF PE=1 SV=1	6	6	34313	34802	35709	37324	33334	32995	36690	32788	35914	34202	35684	34557.5	35455.7	34157.7	35266.7	0.979891
LBR	Lamin-B receptor OS=Homo sapiens GN=LBR PE=1 SV=2	4	3	18427	17016	19165	18852	19412	19604	18066	17413	17125	19301	17842	17721.5	19143	18361	18089.3	0.979666
HUWE1	E3 ubiquitin-protein ligase HUWE1 OS=Homo sapiens GN=HUWE1 PE=1 SV=3	10	10	28517	28180	28320	29093	29542	26607	29104	28052	29718	29871	27248	28348.5	28985	27921	28945.7	0.979369
GPI	Glucose-6-phosphate isomerase (Fragment) OS=Homo sapiens GN=GPI PE=1 SV=1	7	6	34502	36119	34359	37114	36868	36365	36857	36606	34365	38148	35712	35310.5	36113.7	36609.3	36075	0.978808
MSH6	DNA mismatch repair protein Msh6 OS=Homo sapiens GN=MSH6 PE=1 SV=2	9	9	50997	48178	47135	52000	50549	47223	52591	48243	51235	51823	48969	49587.5	49894.7	49352.3	50675.7	0.978527
KIF2A	Kinesin-like protein KIF2A OS=Homo sapiens GN=KIF2A PE=1 SV=3	2	2	8975	8009	8751	8662	9945	8337	9952	9117	8647	8690	8710	8492	9119.33	9135.33	8682.33	0.978078
ZC3H14	Zinc finger CCCH domain-containing protein 14 OS=Homo sapiens GN=ZC3H14 PE=1 SV=1	5	5	36063	40124	36017	36060	37025	37340	40725	37288	38310	39291	39302	38093.5	36367.3	38451	38967.7	0.977567
SURF2	Surfeit locus protein 2 OS=Homo sapiens GN=SURF2 PE=1 SV=3	2	2	7939	8280	7628	6874	8158	8265	8117	7625	8570	8413	7906	8109.5	7553.33	8002.33	8296.33	0.97748
EIF2S2	Eukaryotic translation initiation factor 2 subunit 2 OS=Homo sapiens GN=EIF2S2 PE=1 SV=2	4	4	23079	28737	25659	24741	25929	26691	27738	29018	26414	28097	25022	25908	25443	27815.7	26511	0.977255
TTC1	Tetratricopeptide repeat protein 1 OS=Homo sapiens GN=TTC1 PE=1 SV=1	3	3	17227	18388	18038	19239	16847	16286	18611	15884	17232	18216	19227	17807.5	18041.3	16927	18225	0.977092
ARHGDIA	Rho GDP-dissociation inhibitor 1 (Fragment) OS=Homo sapiens GN=ARHGDIA PE=1 SV=8	3	3	10770	10424	10538	11632	9623	9442	10786	11042	11203	11346	9988	10597	10597.7	10423.3	10845.7	0.977072
DDX24	ATP-dependent RNA helicase DDX24 OS=Homo sapiens GN=DDX24 PE=1 SV=1	9	8	30055	28484	30568	28694	33124	31591	30102	32181	28641	30099	31130	29269.5	30795.3	31291.3	29956.7	0.977061
AP3D1	AP-3 complex subunit delta-1 OS=Homo sapiens GN=AP3D1 PE=1 SV=1	3	3	4965	4556	5302	5480	5419	5362	4782	4571	5152	4867	4598	4760.5	5400.33	4905	4872.33	0.977047
RAB14	Ras-related protein Rab-14 (Fragment) OS=Homo sapiens GN=RAB14 PE=1 SV=1	2	2	9187	9842	9402	10270	9839	9113	9688	10023	9791	9774	9656	9514.5	9837	9608	9740.33	0.976815
UQCRC1	Cytochrome b-c1 complex subunit 1, mitochondrial OS=Homo sapiens GN=UQCRC1 PE=1 SV=3	7	7	29851	31781	29853	31755	32008	27546	31318	31135	30686	32890	31110	30816	31205.3	29999.7	31562	0.976364
HNRNPL	Heterogeneous nuclear ribonucleoprotein L OS=Homo sapiens GN=HNRNPL PE=1 SV=2	9	7	47968	46109	45979	46103	49282	49159	48942	49409	47652	45519	51414	47038.5	47121.3	49170	48195	0.976004
PRKRA	Interferon-inducible double-stranded RNA-dependent protein kinase activator A OS=Homo sapiens GN=PRKRA PE=1 SV=1	3	3	19281	20343	21297	21101	23065	23281	22233	23080	20013	19902	21002	19812	21821	22864.7	20305.7	0.975688
PGM3	Phosphoacetylglucosamine mutase OS=Homo sapiens GN=PGM3 PE=1 SV=1	3	2	7706	7745	7329	7400	7366	7393	7306	7172	7933	8315	7509	7725.5	7365	7290.33	7919	0.975565
HNRNPU	Heterogeneous nuclear ribonucleoprotein U OS=Homo sapiens GN=HNRNPU PE=1 SV=6	14	13	171868	146265	171295	160504	177653	177720	161386	177341	157696	165039	166532	159066	169817	172149	163089	0.975336
AGL	Glycogen debranching enzyme OS=Homo sapiens GN=AGL PE=1 SV=3	6	6	30332	31538	30579	31534	31532	30149	32441	28704	32073	32186	30912	30935	31215	30431.3	31723.7	0.975139
NACA	Nascent polypeptide-associated complex subunit alpha (Fragment) OS=Homo sapiens GN=NACA PE=1 SV=1	9	2	7001	6266	6807	6036	9338	9114	7528	10835	6812	6466	7133	6633.5	7393.67	9159	6803.67	0.974989
FUS	RNA-binding protein FUS OS=Homo sapiens GN=FUS PE=1 SV=1	3	2	18829	19478	20445	19588	18146	18051	19950	17628	18555	18625	21763	19153.5	19393	18543	19647.7	0.974849
HNRNPM	Heterogeneous nuclear ribonucleoprotein M OS=Homo sapiens GN=HNRNPM PE=1 SV=3	18	18	170965	163530	176549	157934	185378	184962	181195	198692	162191	167353	185300	167248	173287	188283	171615	0.974552
NTMT1	N-terminal Xaa-Pro-Lys N-methyltransferase 1 OS=Homo sapiens GN=NTMT1 PE=1 SV=3	3	3	11562	12490	12015	11642	10603	10320	13032	10667	12750	12249	12025	12026	11420	11339.7	12341.3	0.974449
TLN1	Talin-1 OS=Homo sapiens GN=TLN1 PE=1 SV=3	11	11	40107	43260	40594	41854	41791	39991	41727	42187	43721	42758	41857	41683.5	41413	41301.7	42778.7	0.974399
CA2	Carbonic anhydrase 2 OS=Homo sapiens GN=CA2 PE=1 SV=2	3	3	26236	25168	23515	26813	26662	24424	25503	26850	26981	24253	27901	25702	25663.3	25592.3	26378.3	0.97436
RPS27A	Ubiquitin-40S ribosomal protein S27a OS=Homo sapiens GN=RPS27A PE=1 SV=2	5	2	17562	16600	19106	18178	19185	18837	17981	17662	17246	17645	17727	17081	18823	18160	17539.3	0.973868
SNRPA1	U2 small nuclear ribonucleoprotein A' OS=Homo sapiens GN=SNRPA1 PE=1 SV=2	3	3	13230	11971	12949	13689	13814	13502	13910	13281	13070	12953	12809	12600.5	13484	13564.3	12944	0.973463
PFN1	Profilin-1 OS=Homo sapiens GN=PFN1 PE=1 SV=2	8	7	68840	65136	66435	72571	65577	64555	64467	65670	71859	68321	66277	66988	68194.3	64897.3	68819	0.973394
UGGT1	UDP-glucose:glycoprotein glucosyltransferase 1 OS=Homo sapiens GN=UGGT1 PE=1 SV=3	3	3	11103	10623	12461	11235	12992	11027	11230	11316	11906	11082	10492	10863	12229.3	11191	11160	0.973387
ALDH7A1	Alpha-aminoadipic semialdehyde dehydrogenase OS=Homo sapiens GN=ALDH7A1 PE=1 SV=1	5	5	27711	29499	29358	29905	31023	29074	29618	28820	29481	30390	28350	28605	30095.3	29170.7	29407	0.972728
G6PD	Glucose-6-phosphate 1-dehydrogenase OS=Homo sapiens GN=G6PD PE=1 SV=4	4	4	29841	33049	30194	35189	30347	31051	30641	30586	31171	32553	33260	31445	31910	30759.3	32328	0.972686
AKR1B1	Aldose reductase OS=Homo sapiens GN=AKR1B1 PE=1 SV=1	3	3	24092	21318	21880	23939	22102	22044	22570	20984	24357	23279	22419	22705	22640.3	21866	23351.7	0.972307
RPS25	40S ribosomal protein S25 OS=Homo sapiens GN=RPS25 PE=1 SV=1	3	2	30330	27236	41156	27221	44027	54569	28073	46122	25150	27866	35802	28783	37468	42921.3	29606	0.972202
RBM26	RNA-binding protein 26 OS=Homo sapiens GN=RBM26 PE=1 SV=1	2	2	8682	8772	9181	7736	9288	9082	9165	8780	8556	9577	8799	8727	8735	9009	8977.33	0.972115
PSMD6	26S proteasome non-ATPase regulatory subunit 6 (Fragment) OS=Homo sapiens GN=PSMD6 PE=1 SV=1	2	2	15941	14485	15890	15596	16414	16685	15711	15890	15865	15351	15749	15213	15966.7	16095.3	15655	0.971766
SMC4	Structural maintenance of chromosomes protein 4 OS=Homo sapiens GN=SMC4 PE=1 SV=2	3	3	11147	10717	11358	12404	11625	10462	11415	10620	11271	12272	10209	10932	11795.7	10832.3	11250.7	0.971676
TMPO	Lamina-associated polypeptide 2, isoform alpha OS=Homo sapiens GN=TMPO PE=1 SV=2	6	6	25451	24672	27805	25296	27855	28716	27880	26956	24481	25709	27239	25061.5	26985.3	27850.7	25809.7	0.971012
KTN1	Kinectin OS=Homo sapiens GN=KTN1 PE=1 SV=1	2	2	4865	5490	5768	5290	5511	5921	6420	4442	4675	6002	5326	5177.5	5523	5594.33	5334.33	0.970599
GNL1	Guanine nucleotide-binding protein-like 1 (Fragment) OS=Homo sapiens GN=GNL1 PE=1 SV=1	2	2	1839	2143	1729	2105	2101	2002	1789	2396	2122	2196	1836	1991	1978.33	2062.33	2051.33	0.970588
RNF40	E3 ubiquitin-protein ligase BRE1B OS=Homo sapiens GN=RNF40 PE=1 SV=2	5	5	24236	26710	25261	25529	26123	25407	30180	25417	27100	26542	25093	25473	25637.7	27001.3	26245	0.970585
MAGED2	Melanoma-associated antigen D2 OS=Homo sapiens GN=MAGED2 PE=1 SV=2	2	2	1909	1668	1755	1987	2141	2017	2337	1480	1902	1468	2160	1788.5	1961	1944.67	1843.33	0.970253
GLS	Glutaminase kidney isoform, mitochondrial OS=Homo sapiens GN=GLS PE=1 SV=1	2	2	15389	15604	16175	15883	16045	15132	16954	15805	15349	17184	15398	15496.5	16034.3	15963.7	15977	0.969926
POLA1	DNA polymerase OS=Homo sapiens GN=POLA1 PE=1 SV=1	3	3	8650	8631	8863	8778	8779	8948	10043	8931	9521	8935	8270	8640.5	8806.67	9307.33	8908.67	0.969898
MTHFD1L	Monofunctional C1-tetrahydrofolate synthase, mitochondrial OS=Homo sapiens GN=MTHFD1L PE=1 SV=1	6	5	22074	19924	21593	21623	23281	21531	21927	21807	21738	22698	20537	20999	22165.7	21755	21657.7	0.969587
AMPD2	AMP deaminase 2 (Fragment) OS=Homo sapiens GN=AMPD2 PE=1 SV=1	3	3	23529	24114	25830	22829	25172	25222	27792	26666	24050	25173	24489	23821.5	24610.3	26560	24570.7	0.96951
ZNF703	Zinc finger protein 703 OS=Homo sapiens GN=ZNF703 PE=1 SV=1	5	5	15121	17506	14625	15784	14891	15036	17101	16314	17382	16966	16166	16313.5	15100	16150.3	16838	0.96885
PSMA5	Proteasome subunit alpha type-5 OS=Homo sapiens GN=PSMA5 PE=1 SV=3	4	4	15675	16534	17368	17680	15310	15242	16613	15054	17156	16720	16037	16104.5	16786	15636.3	16637.7	0.967954
RBM15	Putative RNA-binding protein 15 OS=Homo sapiens GN=RBM15 PE=1 SV=1	2	2	1762	870	1283	1375	1722	1568	1525	1449	1574	1339	1166	1316	1460	1514	1359.67	0.967884
DUS3L	tRNA-dihydrouridine(47) synthase [NAD(P)(+)]-like OS=Homo sapiens GN=DUS3L PE=1 SV=2	2	2	4505	3856	3000	4099	2830	2757	3435	3224	4876	4409	3674	4180.5	3309.67	3138.67	4319.67	0.967783
DHX15	Pre-mRNA-splicing factor ATP-dependent RNA helicase DHX15 OS=Homo sapiens GN=DHX15 PE=1 SV=2	10	10	64912	54760	59048	60599	59907	60025	56331	58414	62731	64960	57793	59836	59851.3	58256.7	61828	0.967782
TSN	Translin OS=Homo sapiens GN=TSN PE=1 SV=1	3	3	12441	12633	12547	14113	11971	11989	13342	12989	12927	13106	12890	12537	12877	12773.3	12974.3	0.966292
DDX3X	ATP-dependent RNA helicase DDX3X OS=Homo sapiens GN=DDX3X PE=1 SV=1	4	4	19555	19380	22518	20481	22787	23424	23375	22701	18569	19951	21938	19467.5	21928.7	23166.7	20152.7	0.966001
IDH3A	Isocitrate dehydrogenase [NAD] subunit alpha, mitochondrial OS=Homo sapiens GN=IDH3A PE=1 SV=1	5	4	21603	23633	21661	22641	23124	22725	24962	22228	24629	21669	23945	22618	22475.3	23305	23414.3	0.965989
RPL4	60S ribosomal protein L4 OS=Homo sapiens GN=RPL4 PE=1 SV=5	11	11	106041	97690	144981	95560	148172	163686	104757	151221	97593	104728	114057	101866	129571	139888	105459	0.965922
EIF3L	Eukaryotic translation initiation factor 3 subunit L OS=Homo sapiens GN=EIF3L PE=1 SV=1	3	3	15016	15618	15451	14757	14259	12889	14824	14510	15890	16966	14734	15317	14822.3	14074.3	15863.3	0.96556
HSD17B10	3-hydroxyacyl-CoA dehydrogenase type-2 OS=Homo sapiens GN=HSD17B10 PE=1 SV=3	6	5	20050	18044	19354	19388	17687	18482	19129	17333	19475	19561	20148	19047	18809.7	18314.7	19728	0.965481
PPA2	Inorganic pyrophosphatase 2, mitochondrial OS=Homo sapiens GN=PPA2 PE=1 SV=2	5	4	19883	21883	19902	23190	20256	19648	23691	19624	21301	22942	20655	20883	21116	20987.7	21632.7	0.965346
MAP4	Microtubule-associated protein 4 OS=Homo sapiens GN=MAP4 PE=1 SV=3	9	9	46342	47707	47167	48571	47529	45163	53167	44929	45852	50324	49988	47024.5	47755.7	47753	48721.3	0.965173
MCM7	DNA replication licensing factor MCM7 OS=Homo sapiens GN=MCM7 PE=1 SV=4	5	5	21292	20457	20769	23441	21223	20740	21114	22149	22862	21412	20615	20874.5	21811	21334.3	21629.7	0.965087
EZR	Ezrin OS=Homo sapiens GN=EZR PE=1 SV=3	3	3	4282	4704	4275	4637	4556	4036	6168	3814	4454	4922	4592	4493	4489.33	4672.67	4656	0.964991
OXSR1	Serine/threonine-protein kinase OSR1 OS=Homo sapiens GN=OXSR1 PE=1 SV=1	4	4	16008	17259	15476	16317	17298	16790	17593	17197	17040	17744	16944	16633.5	16363.7	17193.3	17242.7	0.964671
SEC22B	Vesicle-trafficking protein SEC22b OS=Homo sapiens GN=SEC22B PE=1 SV=4	3	3	22525	26557	22968	24163	24211	23562	26907	24785	24811	25850	25677	24541	23780.7	25084.7	25446	0.964434
HELLS	Helicase, lymphoid-specific, isoform CRA_d OS=Homo sapiens GN=HELLS PE=1 SV=1	2	2	7122	7551	6984	8144	8228	7358	8093	6988	7736	7577	7524	7336.5	7785.33	7479.67	7612.33	0.963765
CSNK2B	Casein kinase II subunit beta OS=Homo sapiens GN=CSNK2B PE=1 SV=1	2	2	12751	12074	11828	13231	12269	11421	11777	11199	14390	12172	12084	12412.5	12442.7	11465.7	12882	0.963554
CDC5L	Cell division cycle 5-like protein OS=Homo sapiens GN=CDC5L PE=1 SV=2	6	5	18462	17607	18793	17751	22070	20978	20223	20302	18191	18156	19803	18034.5	19538	20501	18716.7	0.963553
GSN	Gelsolin OS=Homo sapiens GN=GSN PE=1 SV=1	4	4	20037	18710	21017	20293	20212	23058	20003	20995	20482	18958	20903	19373.5	20507.3	21352	20114.3	0.963169
ZFR	Zinc finger RNA-binding protein OS=Homo sapiens GN=ZFR PE=1 SV=2	4	4	25729	22123	26388	23242	26792	26986	25944	26773	25172	23680	25696	23926	25474	26567.7	24849.3	0.962843
DDAH2	N(G),N(G)-dimethylarginine dimethylaminohydrolase 2 (Fragment) OS=Homo sapiens GN=DDAH2 PE=1 SV=1	2	2	2945	2700	2561	2785	2881	2564	2684	2749	2850	3128	2819	2822.5	2742.33	2665.67	2932.33	0.962544
DHX9	ATP-dependent RNA helicase A OS=Homo sapiens GN=DHX9 PE=1 SV=4	20	19	134412	119630	163878	132748	175431	177190	141709	161151	121108	133264	141693	127021	157352	160017	132022	0.962122
DNAJB1	DnaJ homolog subfamily B member 1 OS=Homo sapiens GN=DNAJB1 PE=1 SV=4	3	3	6345	8073	6229	6293	7544	6409	8068	8919	7215	7903	7366	7209	6688.67	7798.67	7494.67	0.961884
HSPBP1	Hsp70-binding protein 1 OS=Homo sapiens GN=HSPBP1 PE=1 SV=1	4	3	4570	5140	5003	5234	5636	5131	5182	4397	5304	5301	4544	4855	5291	4903.33	5049.67	0.96145
EIF3I	Eukaryotic translation initiation factor 3 subunit I OS=Homo sapiens GN=EIF3I PE=1 SV=1	2	2	21854	21935	21446	23249	21413	23218	22139	21661	24575	21402	22366	21894.5	22036	22339.3	22781	0.961086
EIF3B	Eukaryotic translation initiation factor 3 subunit B OS=Homo sapiens GN=EIF3B PE=1 SV=3	5	4	13660	11466	13638	13396	13270	13384	13059	12731	13329	13391	12498	12563	13434.7	13058	13072.7	0.961013
SNRPD3	Small nuclear ribonucleoprotein Sm D3 OS=Homo sapiens GN=SNRPD3 PE=1 SV=1	3	3	10187	10225	11925	11513	11613	12696	11527	12147	10312	10529	11028	10206	11683.7	12123.3	10623	0.960746
U2AF2	Splicing factor U2AF 65 kDa subunit OS=Homo sapiens GN=U2AF2 PE=1 SV=4	8	8	54649	48854	65240	51470	68850	67391	53120	69744	51075	51738	58816	51751.5	61853.3	63418.3	53876.3	0.960561
RPL11	60S ribosomal protein L11 (Fragment) OS=Homo sapiens GN=RPL11 PE=1 SV=1	3	3	56917	45497	78197	48939	87430	89682	55167	103725	45593	44866	69482	51207	71522	82858	53313.7	0.960485
MBNL1	Muscleblind-like protein 1 OS=Homo sapiens GN=MBNL1 PE=1 SV=1	2	2	6028	8008	7087	5211	6501	6344	8640	6382	7693	7652	6578	7018	6266.33	7122	7307.67	0.960361
SMC3	Structural maintenance of chromosomes protein 3 OS=Homo sapiens GN=SMC3 PE=1 SV=2	2	2	4828	5452	5185	5219	4286	3815	4923	4797	5256	5814	4989	5140	4896.67	4511.67	5353	0.960209
DDX17	Probable ATP-dependent RNA helicase DDX17 OS=Homo sapiens GN=DDX17 PE=1 SV=1	13	13	122374	111515	135405	123066	132828	129721	121060	128266	120797	116869	127747	116944	130433	126349	121804	0.960101
SNRNP200	U5 small nuclear ribonucleoprotein 200 kDa helicase OS=Homo sapiens GN=SNRNP200 PE=1 SV=2	11	11	52069	48098	52215	50235	54137	52662	49985	50677	49616	55042	51887	50083.5	52195.7	51108	52181.7	0.959791
DNMT1	DNA (cytosine-5)-methyltransferase 1 OS=Homo sapiens GN=DNMT1 PE=1 SV=2	3	3	9884	10387	10050	11058	10872	9529	12280	9999	10933	11007	9743	10135.5	10660	10602.7	10561	0.95971
EIF2S3	Putative eukaryotic translation initiation factor 2 subunit 3-like protein OS=Homo sapiens GN=EIF2S3L PE=5 SV=2	3	3	12444	11826	13432	13653	12301	13044	11553	12101	12068	12264	13602	12135	13128.7	12232.7	12644.7	0.959693
RPS16	40S ribosomal protein S16 OS=Homo sapiens GN=RPS16 PE=1 SV=1	5	4	51294	45233	70118	47169	83634	84280	51807	91505	43279	46330	61316	48263.5	66973.7	75864	50308.3	0.959354
DCTN2	Dynactin subunit 2 (Fragment) OS=Homo sapiens GN=DCTN2 PE=1 SV=1	2	2	2848	3080	2945	3127	2835	3341	3663	2339	2702	3311	3256	2964	2969	3114.33	3089.67	0.959327
GPS1	COP9 signalosome complex subunit 1 OS=Homo sapiens GN=GPS1 PE=1 SV=2	3	2	6292	6070	6651	6174	6863	6525	6832	7791	6542	6672	6121	6181	6562.67	7049.33	6445	0.959038
GTPBP1	GTP-binding protein 1 OS=Homo sapiens GN=GTPBP1 PE=1 SV=3	2	2	2846	3145	3135	2892	3501	3017	3463	2541	3024	3451	2896	2995.5	3176	3007	3123.67	0.958969
RMND5A	Protein RMD5 homolog A OS=Homo sapiens GN=RMND5A PE=1 SV=1	2	2	9769	10474	10037	9605	10345	8893	10872	9663	10314	11197	10193	10121.5	9995.67	9809.33	10568	0.95775
AHCY	Adenosylhomocysteinase OS=Homo sapiens GN=AHCY PE=1 SV=4	8	7	73741	70583	73156	76907	71893	70527	72433	68985	77447	75855	72821	72162	73985.3	70648.3	75374.3	0.957382
ATG3	Ubiquitin-like-conjugating enzyme ATG3 OS=Homo sapiens GN=ATG3 PE=1 SV=1	2	2	8006	8439	8496	9567	9325	8056	10166	8047	8380	8841	8553	8222.5	9129.33	8756.33	8591.33	0.957069
HECTD1	E3 ubiquitin-protein ligase HECTD1 (Fragment) OS=Homo sapiens GN=HECTD1 PE=1 SV=2	2	2	4155	4489	3927	4686	4139	3904	4492	3859	4992	4200	4357	4322	4250.67	4085	4516.33	0.956971
ALDH18A1	Delta-1-pyrroline-5-carboxylate synthase OS=Homo sapiens GN=ALDH18A1 PE=1 SV=2	7	7	34337	33364	34468	38161	36039	34862	37080	36116	38109	34885	33159	33850.5	36222.7	36019.3	35384.3	0.956652
LYAR	Cell growth-regulating nucleolar protein OS=Homo sapiens GN=LYAR PE=1 SV=2	5	4	13889	14585	17107	12555	17816	18301	15668	17311	14419	14588	15697	14237	15826	17093.3	14901.3	0.955418
DYNC1H1	Cytoplasmic dynein 1 heavy chain 1 OS=Homo sapiens GN=DYNC1H1 PE=1 SV=5	37	37	206933	217981	211316	232720	210551	201170	212583	202943	228256	226236	212791	212457	218196	205565	222428	0.955173
DNAJA1	DnaJ homolog subfamily A member 1 OS=Homo sapiens GN=DNAJA1 PE=1 SV=2	7	6	36530	34739	36538	32703	36151	35106	36125	37723	39531	37664	34737	35634.5	35130.7	36318	37310.7	0.955075
ACACA	Acetyl-CoA carboxylase 1 OS=Homo sapiens GN=ACACA PE=1 SV=2	4	4	15384	15943	14522	15206	14665	13998	16730	14038	16633	17407	15173	15663.5	14797.7	14922	16404.3	0.954839
SCFD1	Sec1 family domain-containing protein 1 OS=Homo sapiens GN=SCFD1 PE=1 SV=4	4	3	4267	4273	4288	4221	4338	4402	4393	3888	4569	5010	3837	4270	4282.33	4227.67	4472	0.95483
SCAF1	Splicing factor, arginine/serine-rich 19 OS=Homo sapiens GN=SCAF1 PE=1 SV=3	7	6	17418	17985	17496	20743	18061	18576	18226	17960	18945	19356	17335	17701.5	18766.7	18254	18545.3	0.954499
PTBP1	Polypyrimidine tract-binding protein 1 OS=Homo sapiens GN=PTBP1 PE=1 SV=1	3	2	4539	4422	4542	4943	4692	4216	4354	4458	4777	4803	4505	4480.5	4725.67	4342.67	4695	0.954313
RPL23	60S ribosomal protein L23 OS=Homo sapiens GN=RPL23 PE=1 SV=1	4	4	28366	26763	32617	26520	33758	33360	27319	36024	29474	27514	29667	27564.5	30965	32234.3	28885	0.954284
DNAJC10	DnaJ homolog subfamily C member 10 OS=Homo sapiens GN=DNAJC10 PE=1 SV=2	2	2	10350	12392	8694	11003	9750	7343	12433	8893	14631	11845	9277	11371	9815.67	9556.33	11917.7	0.95413
RPS2	40S ribosomal protein S2 (Fragment) OS=Homo sapiens GN=RPS2 PE=1 SV=1	6	6	61687	52448	88384	53207	108905	111298	81434	122651	50832	52658	75994	57067.5	83498.7	105128	59828	0.953859
EXOSC4	Exosome complex component RRP41 OS=Homo sapiens GN=EXOSC4 PE=1 SV=3	2	2	13616	14706	13608	13990	13460	14105	13648	14333	16631	13446	14469	14161	13686	14028.7	14848.7	0.953688
TPM4	Tropomyosin alpha-4 chain OS=Homo sapiens GN=TPM4 PE=1 SV=3	2	2	17101	18498	18268	17856	17964	18821	18675	17737	17528	19850	18618	17799.5	18029.3	18411	18665.3	0.953613
RPL24	60S ribosomal protein L24 OS=Homo sapiens GN=RPL24 PE=1 SV=1	7	7	75781	70281	93023	68492	104044	98788	76821	120099	72150	70522	87353	73031	88519.7	98569.3	76675	0.952475
EIF4G2	Eukaryotic translation initiation factor 4 gamma 2 OS=Homo sapiens GN=EIF4G2 PE=1 SV=1	2	2	3615	2984	3580	3473	3441	3243	3588	3433	3399	3773	3221	3299.5	3498	3421.33	3464.33	0.95242
STOML2	Stomatin-like protein 2, mitochondrial OS=Homo sapiens GN=STOML2 PE=1 SV=1	4	3	15411	14676	15312	16134	15566	15004	15002	15219	16282	15878	15240	15043.5	15670.7	15075	15800	0.95212
SRP9	Signal recognition particle 9 kDa protein OS=Homo sapiens GN=SRP9 PE=1 SV=2	3	3	14696	14775	13802	13859	14677	14583	14828	15507	15838	16357	14254	14735.5	14112.7	14972.7	15483	0.951721
KIF11	Kinesin-like protein KIF11 OS=Homo sapiens GN=KIF11 PE=1 SV=2	3	3	15703	15565	15040	17362	14478	14398	16058	14068	17772	16936	14595	15634	15626.7	14841.3	16434.3	0.951301
COG8	Conserved oligomeric Golgi complex subunit 8 OS=Homo sapiens GN=COG8 PE=1 SV=2	2	2	8767	10762	8480	10787	9783	8590	9251	8627	10536	10000	10259	9764.5	9683.33	8822.67	10265	0.951242
RAB3GAP2	Rab3 GTPase-activating protein non-catalytic subunit OS=Homo sapiens GN=RAB3GAP2 PE=1 SV=1	2	2	4909	5811	5186	5811	5951	5503	5570	5205	4660	6069	6189	5360	5649.33	5426	5639.33	0.950467
ZC3H15	Zinc finger CCCH domain-containing protein 15 OS=Homo sapiens GN=ZC3H15 PE=1 SV=1	2	2	11208	12807	12707	12579	11167	11049	13453	10748	13090	12797	12013	12007.5	12151	11750	12633.3	0.950462
IRS4	Insulin receptor substrate 4 OS=Homo sapiens GN=IRS4 PE=1 SV=1	8	8	48224	47953	51407	48817	49960	50353	49919	47526	52967	49666	49173	48088.5	50061.3	49266	50602	0.950328
MAT2A	S-adenosylmethionine synthase isoform type-2 OS=Homo sapiens GN=MAT2A PE=1 SV=1	3	3	11744	11549	12347	13674	10495	10821	12879	11780	12344	13197	11231	11646.5	12172	11826.7	12257.3	0.950166
LUC7L	LUC7-like (S. cerevisiae) OS=Homo sapiens GN=LUC7L PE=1 SV=1	4	3	10173	10196	12581	9643	11513	13490	11776	10960	10118	11385	10662	10184.5	11245.7	12075.3	10721.7	0.949899
RAN	GTP-binding nuclear protein Ran (Fragment) OS=Homo sapiens GN=RAN PE=1 SV=1	6	4	65558	58666	61573	65870	61698	62517	61709	63598	68769	61080	66518	62112	63047	62608	65455.7	0.948917
YWHAB	14-3-3 protein beta/alpha OS=Homo sapiens GN=YWHAB PE=1 SV=3	2	2	6817	6475	6959	6999	6119	6189	7663	6424	6805	7384	6824	6646	6692.33	6758.67	7004.33	0.948841
RAB7A	Ras-related protein Rab-7a OS=Homo sapiens GN=RAB7A PE=1 SV=1	4	4	21918	22966	23156	22706	20130	21145	20854	20832	22624	24208	24171	22442	21997.3	20943.7	23667.7	0.948213
UNK	RING finger protein unkempt homolog (Fragment) OS=Homo sapiens GN=UNK PE=1 SV=1	2	2	13848	14414	14378	15402	14994	13723	16685	15048	14228	14636	15882	14131	14924.7	15152	14915.3	0.947414
NUMA1	Nuclear mitotic apparatus protein 1 OS=Homo sapiens GN=NUMA1 PE=1 SV=1	3	3	12746	12071	11425	12565	12430	11450	14059	11827	13417	13443	12441	12408.5	12140	12445.3	13100.3	0.94719
CDK5	Cyclin-dependent-like kinase 5 OS=Homo sapiens GN=CDK5 PE=1 SV=3	2	2	4351	4117	4665	5039	4916	4886	5119	4399	4554	4903	3957	4234	4873.33	4801.33	4471.33	0.946921
PPIB	Peptidyl-prolyl cis-trans isomerase B OS=Homo sapiens GN=PPIB PE=1 SV=2	3	3	31808	30013	31577	31418	31768	31975	32119	33501	33907	31489	32541	30910.5	31587.7	32531.7	32645.7	0.946848
SUB1	Activated RNA polymerase II transcriptional coactivator p15 OS=Homo sapiens GN=SUB1 PE=1 SV=3	2	2	8409	6838	8112	6721	12356	13159	7622	14554	6882	7379	9903	7623.5	9063	11778.3	8054.67	0.94647
LAS1L	Ribosomal biogenesis protein LAS1L OS=Homo sapiens GN=LAS1L PE=1 SV=2	2	2	9656	10675	10919	10473	10199	9984	10575	10216	10432	11481	10325	10165.5	10530.3	10258.3	10746	0.94598
KIAA1524	Protein CIP2A OS=Homo sapiens GN=KIAA1524 PE=1 SV=1	3	3	16472	15277	18947	17242	19817	19393	18934	20370	15686	16484	18175	15874.5	18668.7	19565.7	16781.7	0.945943
YWHAH	14-3-3 protein eta OS=Homo sapiens GN=YWHAH PE=1 SV=4	6	3	16851	17725	17476	20063	15723	17958	17108	17191	17999	18054	18775	17288	17754	17419	18276	0.94594
ATXN2L	Ataxin-2-like protein OS=Homo sapiens GN=ATXN2L PE=1 SV=1	4	3	11285	11027	11368	11613	13414	11928	12818	12638	11537	11292	12562	11156	12131.7	12461.3	11797	0.945664
PDS5A	Sister chromatid cohesion protein PDS5 homolog A OS=Homo sapiens GN=PDS5A PE=1 SV=1	7	6	15535	17493	16622	17285	17529	16791	16889	15659	18231	17603	16571	16514	17145.3	16446.3	17468.3	0.945368
SRP68	Signal recognition particle subunit SRP68 OS=Homo sapiens GN=SRP68 PE=1 SV=2	3	3	13266	11829	13777	12950	13776	13560	13667	11879	11434	15179	13215	12547.5	13501	13035.3	13276	0.945127
ENO2	Gamma-enolase OS=Homo sapiens GN=ENO2 PE=1 SV=3	3	3	6333	6753	7793	8390	5778	6097	7858	6227	7257	7187	6342	6543	7320.33	6727.33	6928.67	0.944338
NOP56	Nucleolar protein 56 (Fragment) OS=Homo sapiens GN=NOP56 PE=1 SV=1	2	2	12092	12560	14177	11223	16777	15389	13826	15940	12766	13216	13197	12326	14059	15051.7	13059.7	0.943822
PCBP1	Poly(rC)-binding protein 1 OS=Homo sapiens GN=PCBP1 PE=1 SV=2	5	5	54653	58456	55034	62356	56714	55004	60638	53840	60510	60978	58412	56554.5	58034.7	56494	59966.7	0.943099
DPYSL2	Dihydropyrimidinase-related protein 2 OS=Homo sapiens GN=DPYSL2 PE=1 SV=1	2	2	3444	4193	4291	4169	3520	3536	3508	3800	3957	3859	4332	3818.5	3993.33	3614.67	4049.33	0.942995
ENDOD1	Endonuclease domain-containing 1 protein OS=Homo sapiens GN=ENDOD1 PE=1 SV=2	6	6	19726	20407	21434	20865	19970	19592	18536	18858	23005	19893	20954	20066.5	20756.3	18995.3	21284	0.942797
MAPRE1	Microtubule-associated protein RP/EB family member 1 OS=Homo sapiens GN=MAPRE1 PE=1 SV=3	4	4	25184	25931	25519	26515	27099	24964	26613	26510	26166	27422	27743	25557.5	26377.7	26029	27110.3	0.942722
YWHAG	14-3-3 protein gamma OS=Homo sapiens GN=YWHAG PE=1 SV=2	3	2	11088	9289	10596	11932	11587	10977	10577	11038	10980	11456	9990	10188.5	11371.7	10864	10808.7	0.942623
VIM	Vimentin OS=Homo sapiens GN=VIM PE=1 SV=4	19	17	219256	176032	359436	187917	286687	327915	194253	470693	180174	161178	288226	197644	278013	330954	209859	0.941793
CDC42	Cell division control protein 42 homolog OS=Homo sapiens GN=CDC42 PE=1 SV=2	4	3	34792	37060	32868	38306	32345	34730	33849	35179	39833	39478	35132	35926	34506.3	34586	38147.7	0.941761
BCAP31	B-cell receptor-associated protein 31 OS=Homo sapiens GN=BCAP31 PE=1 SV=3	2	2	16166	15421	15296	15868	17066	16421	17441	18748	15015	16197	19121	15793.5	16076.7	17536.7	16777.7	0.941341
TKT	Transketolase OS=Homo sapiens GN=TKT PE=1 SV=1	10	10	104615	100335	98886	107893	100779	103844	107186	102380	109569	110888	106431	102475	102519	104470	108963	0.94046
SLC9A3R1	Na(+)/H(+) exchange regulatory cofactor NHE-RF1 OS=Homo sapiens GN=SLC9A3R1 PE=1 SV=4	3	3	7177	7626	8193	7586	7161	6711	8745	6941	7764	8729	7130	7401.5	7646.67	7465.67	7874.33	0.939953
EIF3F	Eukaryotic translation initiation factor 3 subunit F OS=Homo sapiens GN=EIF3F PE=1 SV=1	3	3	4363	4011	5390	3998	4377	4852	4951	4733	4176	4821	4367	4187	4588.33	4845.33	4454.67	0.939913
DBNL	Drebrin-like protein (Fragment) OS=Homo sapiens GN=DBNL PE=1 SV=1	3	2	6912	7778	7408	6851	7345	6331	7251	6890	8930	7822	6718	7345	7201.33	6824	7823.33	0.938858
DHX16	Putative pre-mRNA-splicing factor ATP-dependent RNA helicase DHX16 OS=Homo sapiens GN=DHX16 PE=1 SV=2	2	2	6477	7010	7767	7881	8152	7225	6016	6494	7974	6895	6682	6743.5	7933.33	6578.33	7183.67	0.938727
PEF1	Peflin OS=Homo sapiens GN=PEF1 PE=1 SV=1	3	3	25031	25340	24012	26120	25357	24822	27748	24902	26478	26821	27243	25185.5	25163	25824	26847.3	0.938101
ANXA4	Annexin OS=Homo sapiens GN=ANXA4 PE=1 SV=1	3	3	13079	13102	13711	13166	12641	12877	14275	13499	13658	15095	13115	13090.5	13172.7	13550.3	13956	0.937984
ACADVL	Very long-chain specific acyl-CoA dehydrogenase, mitochondrial OS=Homo sapiens GN=ACADVL PE=1 SV=1	4	4	6063	7988	6423	7330	7928	7116	7112	5887	7600	8244	6632	7025.5	7227	6705	7492	0.937734
SRPK2	SRSF protein kinase 2 OS=Homo sapiens GN=SRPK2 PE=1 SV=3	3	2	4936	5082	5044	5401	4979	5118	5262	5692	5502	5593	4945	5009	5141.33	5357.33	5346.67	0.936845
MARCKS	Myristoylated alanine-rich C-kinase substrate OS=Homo sapiens GN=MARCKS PE=1 SV=4	6	6	16218	17736	16430	16873	16055	16151	17994	17438	19320	16582	18473	16977	16452.7	17194.3	18125	0.936662
ILF3	Interleukin enhancer-binding factor 3 OS=Homo sapiens GN=ILF3 PE=1 SV=3	10	10	76271	67453	98904	72507	99384	107381	80733	109788	70258	73450	86530	71862	90265	99300.7	76746	0.936362
RPS17	40S ribosomal protein S17 OS=Homo sapiens GN=RPS17 PE=1 SV=1	5	4	22756	19431	28642	18418	30640	33541	20466	36174	19120	21909	26556	21093.5	25900	30060.3	22528.3	0.93631
CYCS	Cytochrome c (Fragment) OS=Homo sapiens GN=CYCS PE=1 SV=1	2	2	9346	8699	10789	9491	9426	8931	9996	9023	10342	9298	9274	9022.5	9902	9316.67	9638	0.936138
SUGT1	Protein SGT1 homolog OS=Homo sapiens GN=SUGT1 PE=1 SV=3	2	2	7571	7456	6927	8151	6726	6741	7759	6475	8340	8246	7494	7513.5	7268	6991.67	8026.67	0.936067
CECR5	Cat eye syndrome critical region protein 5 OS=Homo sapiens GN=CECR5 PE=1 SV=1	3	2	10078	10881	11254	10786	10803	10526	11246	11171	12004	10107	11481	10479.5	10947.7	10981	11197.3	0.935892
RPL19	Ribosomal protein L19 OS=Homo sapiens GN=RPL19 PE=1 SV=1	4	3	43594	40941	51669	42064	54173	64875	47852	54629	42599	46400	46751	42267.5	49302	55785.3	45250	0.934088
LGALS1	Galectin-1 OS=Homo sapiens GN=LGALS1 PE=1 SV=2	6	5	50799	53934	51032	56803	51037	49472	56284	50861	58832	55231	54166	52366.5	52957.3	52205.7	56076.3	0.933843
GEMIN4	Gem-associated protein 4 OS=Homo sapiens GN=GEMIN4 PE=1 SV=1	2	2	3457	1975	6006	2603	8344	8222	3104	10415	2315	2402	4017	2716	5651	7247	2911.33	0.932906
ZCCHC3	Zinc finger CCHC domain-containing protein 3 OS=Homo sapiens GN=ZCCHC3 PE=1 SV=1	2	2	5218	4043	5546	4445	5908	6003	4760	5369	4544	5087	5265	4630.5	5299.67	5377.33	4965.33	0.932566
PRPF8	Pre-mRNA-processing-splicing factor 8 OS=Homo sapiens GN=PRPF8 PE=1 SV=2	8	6	27515	26890	31034	31671	30405	29754	29198	30166	31287	27426	28814	27202.5	31036.7	29706	29175.7	0.932369
LSM14A	Protein LSM14 homolog A (Fragment) OS=Homo sapiens GN=LSM14A PE=1 SV=1	2	2	5420	5449	5432	4479	5475	5822	6011	5175	6054	6327	5110	5434.5	5128.67	5669.33	5830.33	0.932108
PSMC5	26S protease regulatory subunit 8 OS=Homo sapiens GN=PSMC5 PE=1 SV=1	6	6	20075	21084	21510	21814	21058	23063	22504	23860	21361	22575	22331	20579.5	21460.7	23142.3	22089	0.931663
ALDOC	Fructose-bisphosphate aldolase C OS=Homo sapiens GN=ALDOC PE=1 SV=2	10	3	17850	16397	16650	16949	17504	16569	18277	16768	19072	18792	17303	17123.5	17034.3	17204.7	18389	0.931182
ARHGEF2	Rho guanine nucleotide exchange factor 2 OS=Homo sapiens GN=ARHGEF2 PE=1 SV=1	5	4	14548	14022	15819	13503	14927	15614	14107	16413	14751	15973	15322	14285	14749.7	15378	15348.7	0.9307
PEBP1	Phosphatidylethanolamine-binding protein 1 OS=Homo sapiens GN=PEBP1 PE=1 SV=3	4	4	43707	48927	41918	46752	41881	42751	45887	41871	48777	51290	49235	46317	43517	43503	49767.3	0.930671
SRRT	Serrate RNA effector molecule homolog OS=Homo sapiens GN=SRRT PE=1 SV=1	7	6	28868	30460	28592	30834	28634	28720	31428	30979	31533	32784	31319	29664	29353.3	30375.7	31878.7	0.930528
KRT16	Keratin, type I cytoskeletal 16 OS=Homo sapiens GN=KRT16 PE=1 SV=4	4	4	7327	10586	14209	12218	7992	10673	10777	8208	8886	10757	9255	8956.5	11473	9886	9632.67	0.929805
HSD17B4	Peroxisomal multifunctional enzyme type 2 OS=Homo sapiens GN=HSD17B4 PE=1 SV=3	3	3	11240	10931	13450	12442	12833	11406	12266	12232	12304	12059	11419	11085.5	12908.3	11968	11927.3	0.92942
FAM98A	Protein FAM98A OS=Homo sapiens GN=FAM98A PE=1 SV=1	2	2	4289	4508	5242	4607	4971	5333	4450	4686	4705	5730	3764	4398.5	4940	4823	4733	0.929326
RPS14	40S ribosomal protein S14 OS=Homo sapiens GN=RPS14 PE=1 SV=3	11	3	51572	43752	58651	45016	67995	68402	51838	75740	46358	48361	59439	47662	57220.7	65326.7	51386	0.927529
HSPH1	Heat shock protein 105 kDa OS=Homo sapiens GN=HSPH1 PE=1 SV=1	2	2	4301	3451	3924	4597	4588	4141	4503	4328	4380	4015	4144	3876	4369.67	4324	4179.67	0.927347
RPS20	40S ribosomal protein S20 OS=Homo sapiens GN=RPS20 PE=1 SV=1	2	2	10431	11147	12199	9778	12818	12967	10735	13216	10533	11993	12381	10789	11598.3	12306	11635.7	0.927235
ZNF330	Zinc finger protein 330 (Fragment) OS=Homo sapiens GN=ZNF330 PE=1 SV=1	2	2	6291	6809	6688	6545	5759	6083	7215	7031	6690	7560	6944	6550	6330.67	6776.33	7064.67	0.927149
HNRNPA1	Heterogeneous nuclear ribonucleoprotein A1 OS=Homo sapiens GN=HNRNPA1 PE=1 SV=2	2	2	13275	11009	12263	11928	13921	14327	12928	15301	13632	12332	13326	12142	12704	14185.3	13096.7	0.927106
CASP7	Caspase-7 OS=Homo sapiens GN=CASP7 PE=1 SV=1	2	2	5405	5986	5699	5872	6186	6097	6617	6704	6277	6129	6025	5695.5	5919	6472.67	6143.67	0.927052
COPS6	COP9 signalosome complex subunit 6 OS=Homo sapiens GN=COPS6 PE=1 SV=1	3	3	11726	12354	13374	12557	11987	11882	13520	12057	13555	13224	12184	12040	12639.3	12486.3	12987.7	0.927033
RBM28	RNA-binding protein 28 OS=Homo sapiens GN=RBM28 PE=1 SV=3	3	3	4349	4622	5972	4418	5729	6031	5498	6312	3948	5647	4933	4485.5	5373	5947	4842.67	0.926246
RAI14	Ankycorbin OS=Homo sapiens GN=RAI14 PE=1 SV=2	3	3	10543	8608	12375	9226	11105	11257	10847	10390	11161	11052	8802	9575.5	10902	10831.3	10338.3	0.926213
PYGL	Alpha-1,4 glucan phosphorylase OS=Homo sapiens GN=PYGL PE=1 SV=1	4	4	18714	16649	17664	19856	17624	18574	19923	17354	19725	18725	18880	17681.5	18381.3	18617	19110	0.925249
NPM1	Nucleophosmin OS=Homo sapiens GN=NPM1 PE=1 SV=2	8	6	88692	73285	109396	73255	108413	127124	82680	110110	82720	82152	97822	80988.5	97021.3	106638	87564.7	0.924899
ADD1	Alpha-adducin OS=Homo sapiens GN=ADD1 PE=1 SV=1	2	2	9127	8760	11074	9066	11663	12672	9851	13271	9089	8912	11010	8943.5	10601	11931.3	9670.33	0.924839
HNRNPH2	Heterogeneous nuclear ribonucleoprotein H2 OS=Homo sapiens GN=HNRNPH2 PE=1 SV=1	2	2	11718	12622	14234	10545	14921	13949	12424	17521	12371	13139	13985	12170	13233.3	14631.3	13165	0.924421
CYB5R3	NADH-cytochrome b5 reductase 3 OS=Homo sapiens GN=CYB5R3 PE=1 SV=3	3	3	15816	17636	24007	25560	23124	21964	18467	20730	22518	16633	15138	16726	24230.3	20387	18096.3	0.924276
CNOT1	CCR4-NOT transcription complex subunit 1 OS=Homo sapiens GN=CNOT1 PE=1 SV=2	4	4	5964	5643	6862	6135	6629	7047	6468	6901	6808	6520	5512	5803.5	6542	6805.33	6280	0.924124
DAP3	28S ribosomal protein S29, mitochondrial OS=Homo sapiens GN=DAP3 PE=1 SV=1	4	2	3248	4407	5278	4928	4257	4275	4279	3837	4980	3551	3897	3827.5	4821	4130.33	4142.67	0.923922
SRSF9	Serine/arginine-rich-splicing factor 9 OS=Homo sapiens GN=SRSF9 PE=1 SV=1	2	2	13337	13273	14392	14669	14297	13666	15084	13732	13974	13857	15440	13305	14452.7	14160.7	14423.7	0.922442
DHX30	Putative ATP-dependent RNA helicase DHX30 OS=Homo sapiens GN=DHX30 PE=1 SV=1	8	8	44754	39259	53232	46405	54809	55033	45328	49755	43288	44857	48544	42006.5	51482	50038.7	45563	0.921943
SNRPA	U1 small nuclear ribonucleoprotein A (Fragment) OS=Homo sapiens GN=SNRPA PE=1 SV=1	2	2	12859	11209	13787	11748	17366	16718	14670	19257	12639	12106	14442	12034	14300.3	16881.7	13062.3	0.921275
RPL15	Ribosomal protein L15 (Fragment) OS=Homo sapiens GN=RPL15 PE=1 SV=1	6	3	29069	28493	37483	27209	42336	41347	32746	43216	28367	31649	33707	28781	35676	39103	31241	0.921257
TEX264	Testis-expressed protein 264 OS=Homo sapiens GN=TEX264 PE=1 SV=1	4	3	11981	11460	12157	12387	11203	11297	11474	10338	10267	11726	16181	11720.5	11915.7	11036.3	12724.7	0.921085
PLAA	Phospholipase A-2-activating protein OS=Homo sapiens GN=PLAA PE=1 SV=2	3	3	14234	13972	14472	14214	14904	13830	15615	14994	15689	15502	14745	14103	14530	14813	15312	0.921042
RPS4X	40S ribosomal protein S4, X isoform OS=Homo sapiens GN=RPS4X PE=1 SV=2	8	6	31535	24536	41348	28125	46842	50037	31006	51637	27014	29175	35202	28035.5	38771.7	44226.7	30463.7	0.920293
RPS3	40S ribosomal protein S3 OS=Homo sapiens GN=RPS3 PE=1 SV=2	14	9	118570	93235	155826	104379	165168	180681	118599	201848	99031	103760	142591	105902	141791	167043	115127	0.919873
GLOD4	Glyoxalase domain-containing protein 4 (Fragment) OS=Homo sapiens GN=GLOD4 PE=1 SV=1	4	3	30690	33785	29945	32817	29855	29688	32669	29488	32759	37715	34767	32237.5	30872.3	30615	35080.3	0.918962
RPL18A	60S ribosomal protein L18a OS=Homo sapiens GN=RPL18A PE=1 SV=1	5	5	86990	72926	113211	77261	117321	119385	89609	130524	79558	84217	97364	79958	102598	113173	87046.3	0.918568
PUS1	tRNA pseudouridine synthase OS=Homo sapiens GN=PUS1 PE=1 SV=1	2	2	6460	6315	6534	6546	6339	6625	7112	5875	7355	7349	6192	6387.5	6473	6537.33	6965.33	0.917042
HNRNPA3	Heterogeneous nuclear ribonucleoprotein A3 OS=Homo sapiens GN=HNRNPA3 PE=1 SV=2	3	2	22319	24144	21894	21979	26144	23056	25788	24840	26057	25789	24187	23231.5	23339	24561.3	25344.3	0.916635
ZNF326	DBIRD complex subunit ZNF326 OS=Homo sapiens GN=ZNF326 PE=1 SV=1	2	2	3098	3797	3721	3420	3443	3191	3557	3620	4116	3494	3678	3447.5	3528	3456	3762.67	0.916238
RPL14	60S ribosomal protein L14 OS=Homo sapiens GN=RPL14 PE=1 SV=1	7	4	37962	30502	51047	31935	61560	60970	42038	63123	33226	34734	44189	34232	48180.7	55377	37383	0.91571
UNC45A	Protein unc-45 homolog A OS=Homo sapiens GN=UNC45A PE=1 SV=1	2	2	3594	4070	4662	4112	4429	4621	4197	3973	4075	4808	3685	3832	4401	4263.67	4189.33	0.914704
MACROD1	O-acetyl-ADP-ribose deacetylase MACROD1 OS=Homo sapiens GN=MACROD1 PE=1 SV=2	2	2	8946	10842	10587	10552	9971	10176	10335	9313	12136	10551	9764	9894	10370	9941.33	10817	0.914671
DDX23	Probable ATP-dependent RNA helicase DDX23 OS=Homo sapiens GN=DDX23 PE=1 SV=3	5	5	24124	25215	27083	26634	28107	27644	25533	26309	27193	27172	26593	24669.5	27274.7	26495.3	26986	0.914159
COX17	Cytochrome c oxidase copper chaperone OS=Homo sapiens GN=COX17 PE=1 SV=1	2	2	24849	29264	27417	28743	26514	23415	29903	27088	29732	29666	29398	27056.5	27558	26802	29598.7	0.914112
NHP2	H/ACA ribonucleoprotein complex subunit 2 OS=Homo sapiens GN=NHP2 PE=1 SV=1	2	2	9279	10736	8466	8458	9775	9838	11945	9347	10565	11858	10429	10007.5	8899.67	10376.7	10950.7	0.913871
RPL30	60S ribosomal protein L30 OS=Homo sapiens GN=RPL30 PE=1 SV=2	10	6	60157	51597	71502	51207	87956	89737	62166	108644	55980	58029	69435	55877	70221.7	86849	61148	0.913799
POLA2	DNA polymerase alpha subunit B OS=Homo sapiens GN=POLA2 PE=1 SV=2	2	2	7131	7561	8810	8184	7297	7046	7348	7406	7246	8118	8770	7346	8097	7266.67	8044.67	0.913152
IMMT	MICOS complex subunit MIC60 OS=Homo sapiens GN=IMMT PE=1 SV=2	3	3	10252	9649	10439	10078	11454	11132	10417	11554	11078	10367	11272	9950.5	10657	11034.3	10905.7	0.912416
SRP14	Signal recognition particle 14 kDa protein OS=Homo sapiens GN=SRP14 PE=1 SV=1	2	2	18705	18815	21682	19051	22404	23056	20296	22133	18408	21906	21402	18760	21045.7	21828.3	20572	0.911919
CTTN	Src substrate cortactin OS=Homo sapiens GN=CTTN PE=1 SV=2	5	5	35723	32428	39514	38964	36072	38461	37819	34187	38306	38019	35781	34075.5	38183.3	36822.3	37368.7	0.911874
HAGH	Hydroxyacylglutathione hydrolase, mitochondrial (Fragment) OS=Homo sapiens GN=HAGH PE=1 SV=1	2	2	5038	5875	5484	5709	5413	4802	6664	5424	6539	6057	5357	5456.5	5535.33	5630	5984.33	0.911797
PDCD4	Programmed cell death protein 4 OS=Homo sapiens GN=PDCD4 PE=1 SV=2	2	2	9924	10544	10643	10780	11920	11541	12189	11645	11487	10791	11401	10234	11114.3	11791.7	11226.3	0.911607
COPB2	Coatomer subunit beta' OS=Homo sapiens GN=COPB2 PE=1 SV=2	6	6	24989	24717	27024	27506	27680	25553	28105	27086	26507	28248	27071	24853	27403.3	26914.7	27275.3	0.91119
HCFC1	Host cell factor 1 OS=Homo sapiens GN=HCFC1 PE=1 SV=2	2	2	3261	3623	3362	2847	4020	3591	4457	3258	3858	4487	2991	3442	3409.67	3768.67	3778.67	0.910903
PSME2	Proteasome activator complex subunit 2 OS=Homo sapiens GN=PSME2 PE=1 SV=1	2	2	6924	6460	7127	6975	6862	7118	7527	6574	7156	7398	7504	6692	6988	7073	7352.67	0.910146
BAG6	HLA-B associated transcript 3, isoform CRA_a OS=Homo sapiens GN=BAT3 PE=1 SV=1	2	2	5279	5334	5301	6314	6267	5503	7121	5866	5666	5832	6008	5306.5	5960.67	6163.33	5835.33	0.909374
VARS	Valine--tRNA ligase (Fragment) OS=Homo sapiens GN=VARS PE=1 SV=1	6	5	30303	29796	31511	30788	29974	30663	33655	30477	33034	34141	31964	30049.5	30757.7	31598.3	33046.3	0.909314
ZC3H11A	Zinc finger CCCH domain-containing protein 11A OS=Homo sapiens GN=ZC3H11A PE=1 SV=1	2	2	3976	4435	3735	3678	3758	3864	4710	3921	4578	4530	4791	4205.5	3723.67	4165	4633	0.907727
SPG20	Spartin OS=Homo sapiens GN=SPG20 PE=1 SV=1	2	2	3385	3037	3499	2587	3295	3409	3447	3078	3907	3540	3175	3211	3127	3311.33	3540.67	0.906891
TBCB	Tubulin-folding cofactor B OS=Homo sapiens GN=TBCB PE=1 SV=1	2	2	11453	11618	11339	11820	11697	10789	11784	11555	12486	13920	11754	11535.5	11618.7	11376	12720	0.906879
RPS19	40S ribosomal protein S19 OS=Homo sapiens GN=RPS19 PE=1 SV=2	3	3	12996	8814	15983	8760	24204	26793	12447	31718	9235	10164	16704	10905	16315.7	23652.7	12034.3	0.906157
EIF5B	Eukaryotic translation initiation factor 5B OS=Homo sapiens GN=EIF5B PE=1 SV=1	8	8	48108	43453	47852	45529	48140	48037	45115	50979	54677	49136	47861	45780.5	47173.7	48043.7	50558	0.905505
RPL10A	60S ribosomal protein L10a OS=Homo sapiens GN=RPL10A PE=1 SV=2	6	6	40218	40307	51894	39943	54278	56212	43853	62523	38402	43205	52074	40262.5	48705	54196	44560.3	0.90355
RRBP1	Ribosome-binding protein 1 OS=Homo sapiens GN=RRBP1 PE=1 SV=1	4	4	11980	11760	12261	12283	13954	14075	12566	14503	12942	13663	12808	11870	12832.7	13714.7	13137.7	0.903509
RPL9	60S ribosomal protein L9 (Fragment) OS=Homo sapiens GN=RPL9 PE=1 SV=8	6	4	32881	24470	48029	25935	54531	58985	32949	66319	27431	26750	41071	28675.5	42831.7	52751	31750.7	0.903146
SRSF2	Serine/arginine-rich splicing factor 2 OS=Homo sapiens GN=SRSF2 PE=1 SV=4	13	9	351197	351533	347564	392246	371217	367826	348187	335992	404522	408994	354478	351365	370342	350668	389331	0.902483
NAT10	RNA cytidine acetyltransferase OS=Homo sapiens GN=NAT10 PE=1 SV=1	2	2	10786	9623	13714	11189	14205	14507	11634	14169	9870	11640	12419	10204.5	13036	13436.7	11309.7	0.902281
RPS18	40S ribosomal protein S18 OS=Homo sapiens GN=RPS18 PE=1 SV=3	7	7	45975	42199	58357	38503	76014	79440	49762	97106	42902	42412	61324	44087	57624.7	75436	48879.3	0.901956
TBCE	Tubulin-specific chaperone E OS=Homo sapiens GN=TBCE PE=1 SV=1	2	2	6840	8794	7722	8251	8478	7770	8934	7386	8439	9570	8012	7817	8150.33	8030	8673.67	0.901234
VAPB	Vesicle-associated membrane protein-associated protein B/C OS=Homo sapiens GN=VAPB PE=1 SV=3	3	3	26233	31564	26491	32424	26993	27380	26856	25417	36877	33071	26277	28898.5	28636	26551	32075	0.900966
NAMPT	Nicotinamide phosphoribosyltransferase OS=Homo sapiens GN=NAMPT PE=1 SV=1	2	2	4427	4257	4743	4921	4610	4430	5096	4927	5452	4268	4756	4342	4758	4817.67	4825.33	0.899834
SRPK1	SRSF protein kinase 1 (Fragment) OS=Homo sapiens GN=SRPK1 PE=1 SV=1	4	4	15995	14148	17009	15852	17747	18865	15817	17869	16275	18142	15903	15071.5	16869.3	17517	16773.3	0.898539
GNB2L1	Receptor of activated protein C kinase 1 OS=Homo sapiens GN=RACK1 PE=1 SV=3	13	10	95917	79271	135142	91909	133121	148897	98016	139547	91940	91202	109508	87594	120057	128820	97550	0.89794
MRPL39	39S ribosomal protein L39, mitochondrial OS=Homo sapiens GN=MRPL39 PE=1 SV=3	3	2	3250	3034	3631	3077	3466	3442	4006	3512	3390	3572	3544	3142	3391.33	3653.33	3502	0.897202
RPS11	40S ribosomal protein S11 OS=Homo sapiens GN=RPS11 PE=1 SV=3	9	7	105951	86671	153122	95546	161113	174070	109734	179196	90269	102005	129808	96311	136594	154333	107361	0.897079
FHL3	Four and a half LIM domains protein 3 OS=Homo sapiens GN=FHL3 PE=1 SV=4	2	2	10490	11765	10992	12486	12005	10643	11865	10652	12290	11702	13261	11127.5	11827.7	11053.3	12417.7	0.896102
RCC2	Protein RCC2 OS=Homo sapiens GN=RCC2 PE=1 SV=2	12	11	58783	48495	55522	54847	53561	55481	50286	55315	63202	62931	53541	53639	54643.3	53694	59891.3	0.895605
THOC2	THO complex subunit 2 OS=Homo sapiens GN=THOC2 PE=1 SV=1	4	4	11468	9763	10368	12529	10813	11380	11691	10517	12567	11866	11140	10615.5	11236.7	11196	11857.7	0.895244
GTF2B	Transcription initiation factor IIB OS=Homo sapiens GN=GTF2B PE=1 SV=1	2	2	5055	4895	5018	5490	5468	4705	5946	5601	6078	5868	4734	4975	5325.33	5417.33	5560	0.894784
FXR1	Fragile X mental retardation syndrome-related protein 1 OS=Homo sapiens GN=FXR1 PE=1 SV=1	2	2	8808	7739	10584	9416	9695	10636	8566	9746	7946	8397	11432	8273.5	9898.33	9649.33	9258.33	0.893627
TSR1	Pre-rRNA-processing protein TSR1 homolog OS=Homo sapiens GN=TSR1 PE=1 SV=1	3	3	5612	5934	5810	5179	6009	5891	6394	6237	6594	6555	6236	5773	5666	6174	6461.67	0.893423
UCK2	Uridine-cytidine kinase 2 OS=Homo sapiens GN=UCK2 PE=1 SV=1	2	2	9644	10533	11204	9854	12202	11513	11388	10649	10990	11977	10909	10088.5	11086.7	11183.3	11292	0.89342
SAP18	Histone deacetylase complex subunit SAP18 OS=Homo sapiens GN=SAP18 PE=1 SV=1	4	4	19709	20760	20163	20732	21774	22817	20648	20654	24110	22083	21875	20234.5	20889.7	21373	22689.3	0.891807
CSTB	Cystatin-B OS=Homo sapiens GN=CSTB PE=1 SV=2	2	2	9781	11006	10570	10776	9392	9010	9406	9128	11471	12770	10737	10393.5	10246	9181.33	11659.3	0.891432
DCTN6	Dynactin subunit 6 OS=Homo sapiens GN=DCTN6 PE=1 SV=1	2	2	7388	8325	7487	7849	8465	8345	9597	8249	9318	9181	7966	7856.5	7933.67	8730.33	8821.67	0.890591
SDHA	Succinate dehydrogenase [ubiquinone] flavoprotein subunit, mitochondrial OS=Homo sapiens GN=SDHA PE=1 SV=1	3	3	23626	24123	23282	27261	23299	22432	25359	23205	28417	26798	25209	23874.5	24614	23665.3	26808	0.890574
RBM34	RNA-binding protein 34 (Fragment) OS=Homo sapiens GN=RBM34 PE=1 SV=1	2	2	11120	10509	12977	10940	13517	14117	11312	17009	11744	12239	12465	10814.5	12478	14146	12149.3	0.890131
RPS6	40S ribosomal protein S6 OS=Homo sapiens GN=RPS6 PE=1 SV=1	7	7	81535	67819	107524	64321	119199	128215	81137	136598	78870	76340	96652	74677	97014.7	115317	83954	0.889499
ACTR2	Actin-related protein 2 OS=Homo sapiens GN=ACTR2 PE=1 SV=1	2	2	17685	17638	18430	18959	19083	19175	19002	18647	19879	21231	18464	17661.5	18824	18941.3	19858	0.88939
SRSF1	Serine/arginine-rich-splicing factor 1 OS=Homo sapiens GN=SRSF1 PE=1 SV=1	11	9	89634	81650	100779	84419	112283	114718	90021	116795	89527	91908	107561	85642	99160.3	107178	96332	0.88903
CYFIP1	Cytoplasmic FMR1-interacting protein 1 OS=Homo sapiens GN=CYFIP1 PE=1 SV=1	3	2	5399	5859	4901	6598	6367	5553	6153	5756	7077	6267	5659	5629	5955.33	5820.67	6334.33	0.888649
DDX21	Nucleolar RNA helicase 2 OS=Homo sapiens GN=DDX21 PE=1 SV=5	20	19	118413	107590	159617	114463	181390	177314	125748	192479	125083	116473	139971	113002	151823	165180	127176	0.888547
KRT14	Keratin, type I cytoskeletal 14 OS=Homo sapiens GN=KRT14 PE=1 SV=4	3	3	10468	14567	18985	15620	10242	14656	11542	11280	12531	11848	17954	12517.5	14949	12492.7	14111	0.887074
DCAF7	DDB1- and CUL4-associated factor 7 OS=Homo sapiens GN=DCAF7 PE=1 SV=1	2	2	2335	3119	3168	2512	2886	2698	4897	2712	3861	2699	2666	2727	2855.33	3435.67	3075.33	0.886733
RPL22	60S ribosomal protein L22 OS=Homo sapiens GN=RPL22 PE=1 SV=1	8	3	38486	34238	50087	33366	61302	63953	41474	70469	35165	37551	50840	36362	48251.7	58632	41185.3	0.882887
EDC3	Enhancer of mRNA-decapping protein 3 OS=Homo sapiens GN=EDC3 PE=1 SV=1	5	5	26357	28369	27034	29817	29479	28287	32426	29607	30060	32380	30637	27363	28776.7	30106.7	31025.7	0.881947
RBM17	Splicing factor 45 OS=Homo sapiens GN=RBM17 PE=1 SV=1	2	2	2202	2464	2901	2667	2983	3015	2834	3488	3361	2016	2564	2333	2850.33	3112.33	2647	0.881375
PGAM5	Serine/threonine-protein phosphatase PGAM5, mitochondrial OS=Homo sapiens GN=PGAM5 PE=1 SV=2	5	4	33341	33394	36441	34684	35054	37384	35899	35148	38911	38229	36451	33367.5	35393	36143.7	37863.7	0.881254
MRI1	Methylthioribose-1-phosphate isomerase OS=Homo sapiens GN=MRI1 PE=1 SV=1	2	2	10747	10164	11503	10966	12580	11621	10613	13332	11616	11753	12230	10455.5	11683	11855.3	11866.3	0.881106
HNRNPA2B1	Heterogeneous nuclear ribonucleoproteins A2/B1 OS=Homo sapiens GN=HNRNPA2B1 PE=1 SV=2	12	10	129216	120000	136060	123479	146013	145253	131147	155707	142575	132937	150244	124608	135184	144036	141919	0.878024
BUD31	Protein BUD31 homolog OS=Homo sapiens GN=BUD31 PE=1 SV=2	3	2	3795	4716	4176	4973	4352	4152	5463	4638	5019	4868	4712	4255.5	4500.33	4751	4866.33	0.874478
RPS15A	40S ribosomal protein S15a OS=Homo sapiens GN=RPS15A PE=1 SV=1	6	5	47565	40271	62863	37961	76309	75838	51250	92166	43770	45226	61684	43918	59044.3	73084.7	50226.7	0.874396
AKAP17A	A-kinase anchor protein 17A OS=Homo sapiens GN=AKAP17A PE=1 SV=2	3	3	15338	14244	16666	15507	16538	17443	15578	17212	17084	18404	15299	14791	16237	16744.3	16929	0.873708
BUB3	Mitotic checkpoint protein BUB3 OS=Homo sapiens GN=BUB3 PE=1 SV=1	4	4	32859	27989	31904	33909	30840	33200	29682	30019	36604	34851	33086	30424	32217.7	30967	34847	0.873074
RPL21	60S ribosomal protein L21 OS=Homo sapiens GN=RPL21 PE=1 SV=2	5	5	45474	42656	62553	39758	77611	76021	53480	93822	44552	45377	61646	44065	59974	74441	50525	0.872143
RPS8	40S ribosomal protein S8 OS=Homo sapiens GN=RPS8 PE=1 SV=2	9	5	37082	29841	52776	30124	59289	62920	40411	61464	36034	36906	42232	33461.5	47396.3	54931.7	38390.7	0.871605
RPL5	60S ribosomal protein L5 OS=Homo sapiens GN=RPL5 PE=1 SV=3	8	7	58471	51801	81122	54991	91515	95167	58714	107745	57735	53329	78715	55136	75876	87208.7	63259.7	0.871582
HNRNPC	Heterogeneous nuclear ribonucleoproteins C1/C2 OS=Homo sapiens GN=HNRNPC PE=1 SV=1	3	3	23846	20795	24214	21772	31590	30321	25322	41255	25660	23153	28017	22320.5	25858.7	32299.3	25610	0.871554
SKIV2L2	Superkiller viralicidic activity 2-like 2 OS=Homo sapiens GN=SKIV2L2 PE=1 SV=3	2	2	12547	14906	15393	15163	14929	14567	14988	14927	17703	16253	13390	13726.5	15161.7	14827.3	15782	0.869757
FMR1	Fragile X mental retardation 1, isoform CRA_e OS=Homo sapiens GN=FMR1 PE=1 SV=1	5	5	18762	15019	24445	14636	25570	26780	19972	30027	18081	17562	22669	16890.5	21550.3	25593	19437.3	0.868972
FTSJ3	pre-rRNA processing protein FTSJ3 OS=Homo sapiens GN=FTSJ3 PE=1 SV=2	4	3	14234	13275	15642	14196	17395	17160	14452	16364	15392	16283	15924	13754.5	15744.3	15992	15866.3	0.866898
NCAPG	Condensin complex subunit 3 OS=Homo sapiens GN=NCAPG PE=1 SV=1	3	3	2528	2448	2341	3302	3078	3014	3612	3224	2670	3333	2625	2488	2907	3283.33	2876	0.86509
RAB5C	Ras-related protein Rab-5C OS=Homo sapiens GN=RAB5C PE=1 SV=2	2	2	4844	3804	4387	5034	4767	4687	4548	4641	5366	5556	4080	4324	4729.33	4625.33	5000.67	0.864685
RPL8	60S ribosomal protein L8 OS=Homo sapiens GN=RPL8 PE=1 SV=2	8	7	78705	62185	112372	59378	138946	147519	81815	153808	71762	72155	100605	70445	103565	127714	81507.3	0.864278
ATP5F1	ATP synthase F(0) complex subunit B1, mitochondrial OS=Homo sapiens GN=ATP5F1 PE=1 SV=1	2	2	8346	8736	8528	10129	9323	9379	10762	9332	8782	10561	10304	8541	9326.67	9824.33	9882.33	0.86427
POLE4	DNA polymerase epsilon subunit 4 OS=Homo sapiens GN=POLE4 PE=1 SV=2	3	3	5777	6490	6398	7715	5838	5748	7061	5515	7241	7346	6768	6133.5	6650.33	6108	7118.33	0.861648
FAF2	FAS-associated factor 2 OS=Homo sapiens GN=FAF2 PE=1 SV=2	6	5	28518	32950	34024	36835	36738	34711	31968	37775	41547	32874	32603	30734	35865.7	34818	35674.7	0.861508
PUF60	Poly(U)-binding-splicing factor PUF60 (Fragment) OS=Homo sapiens GN=PUF60 PE=1 SV=1	4	4	17540	18932	21954	18347	22516	24677	20809	24535	21971	20015	21517	18236	20939	23340.3	21167.7	0.861503
RPL7A	60S ribosomal protein L7a OS=Homo sapiens GN=RPL7A PE=1 SV=2	13	13	111791	92752	156828	96769	200996	201167	124675	228781	103620	111827	141033	102272	151531	184874	118827	0.860678
CTNND1	Catenin delta-1 OS=Homo sapiens GN=CTNND1 PE=1 SV=2	5	4	14426	14898	14889	14942	15442	15656	15357	15710	18137	17819	15159	14662	15091	15574.3	17038.3	0.86053
SNRNP70	U1 small nuclear ribonucleoprotein 70 kDa OS=Homo sapiens GN=SNRNP70 PE=1 SV=2	8	5	31908	31702	36099	31359	44337	46125	36308	45692	35875	34200	41232	31805	37265	42708.3	37102.3	0.857224
PELO	Protein pelota homolog OS=Homo sapiens GN=PELO PE=1 SV=2	2	2	9364	8787	9788	11095	10162	10140	9540	9371	11625	10830	9307	9075.5	10348.3	9683.67	10587.3	0.857204
RPL13	60S ribosomal protein L13 OS=Homo sapiens GN=RPL13 PE=1 SV=4	9	9	123996	111753	174519	105203	220477	232280	138509	264898	122189	124872	165475	117874	166733	211896	137512	0.857194
ADRM1	Proteasomal ubiquitin receptor ADRM1 OS=Homo sapiens GN=ADRM1 PE=1 SV=1	2	2	4979	4770	4319	4883	4989	5159	4882	5051	6029	6436	4619	4874.5	4730.33	5030.67	5694.67	0.855976
RPS23	40S ribosomal protein S23 OS=Homo sapiens GN=RPS23 PE=1 SV=1	3	3	25354	23552	34270	25458	38756	36956	27893	42954	27266	27371	31081	24453	32828	35934.3	28572.7	0.855818
RPL13A	60S ribosomal protein L13a (Fragment) OS=Homo sapiens GN=RPL13A PE=1 SV=2	4	3	25674	23412	40059	24375	46949	51602	28002	54665	24237	25341	36489	24543	37127.7	44756.3	28689	0.855485
TRA2B	Transformer-2 protein homolog beta OS=Homo sapiens GN=TRA2B PE=1 SV=1	4	4	23328	22871	28192	23406	34258	34621	25203	35096	27424	26422	27216	23099.5	28618.7	31640	27020.7	0.854883
PHF6	PHD finger protein 6 OS=Homo sapiens GN=PHF6 PE=1 SV=1	4	4	23222	25001	24641	23425	25861	25229	23247	23713	37786	23518	23324	24111.5	24642.3	24063	28209.3	0.854735
NMT1	Glycylpeptide N-tetradecanoyltransferase 1 OS=Homo sapiens GN=NMT1 PE=1 SV=2	5	5	14575	14044	17634	15376	17511	19056	15241	20592	16590	16608	17061	14309.5	16840.3	18296.3	16753	0.854146
MTA2	Metastasis-associated protein MTA2 OS=Homo sapiens GN=MTA2 PE=1 SV=1	3	2	6863	7995	7793	8084	7931	7290	17710	7159	10459	8840	6813	7429	7936	10719.7	8704	0.853516
HEATR3	HEAT repeat-containing protein 3 OS=Homo sapiens GN=HEATR3 PE=1 SV=2	2	2	3340	3282	3810	3598	3986	3372	3795	3182	4298	3892	3449	3311	3798	3449.67	3879.67	0.853424
HNRNPH3	Heterogeneous nuclear ribonucleoprotein H3 OS=Homo sapiens GN=HNRNPH3 PE=1 SV=2	5	5	20229	19847	22306	20775	22864	23624	21238	22164	23080	23450	23949	20038	21981.7	22342	23493	0.852935
LYPLA2	Acyl-protein thioesterase 2 OS=Homo sapiens GN=LYPLA2 PE=1 SV=1	2	2	7129	7334	7073	7611	7168	7194	7497	7957	9722	7862	7909	7231.5	7284	7549.33	8497.67	0.850998
RPS13	40S ribosomal protein S13 OS=Homo sapiens GN=RPS13 PE=1 SV=2	5	4	29421	24422	39745	26205	53994	53802	31873	70530	25155	26978	42788	26921.5	39981.3	52068.3	31640.3	0.85086
GNPNAT1	Glucosamine 6-phosphate N-acetyltransferase (Fragment) OS=Homo sapiens GN=GNPNAT1 PE=1 SV=1	2	2	21821	21927	19281	22688	20163	19239	25032	19582	26902	26904	23550	21874	20710.7	21284.3	25785.3	0.848312
RPS7	40S ribosomal protein S7 OS=Homo sapiens GN=RPS7 PE=1 SV=1	6	4	21336	17797	31780	16249	47056	45110	22461	58945	19562	16487	33175	19566.5	31695	42172	23074.7	0.847965
DDX50	ATP-dependent RNA helicase DDX50 OS=Homo sapiens GN=DDX50 PE=1 SV=1	3	3	8412	9089	10563	8214	11418	10989	9827	11424	10218	10895	9951	8750.5	10065	10746.7	10354.7	0.845078
KIAA1279	KIF1-binding protein OS=Homo sapiens GN=KIF1BP PE=1 SV=1	2	2	2136	1808	2345	2202	2192	2134	1845	1751	2566	2106	2346	1972	2246.33	1910	2339.33	0.842975
ARCN1	Archain 1, isoform CRA_a OS=Homo sapiens GN=ARCN1 PE=1 SV=1	2	2	9040	8933	9824	10131	10578	10717	10377	10656	10238	10317	11604	8986.5	10177.7	10583.3	10719.7	0.838319
PRDX4	Peroxiredoxin-4 (Fragment) OS=Homo sapiens GN=PRDX4 PE=1 SV=1	2	2	21808	25100	22502	28065	20562	21246	22969	21514	28836	29061	26115	23454	23709.7	21909.7	28004	0.837523
RPL6	60S ribosomal protein L6 OS=Homo sapiens GN=RPL6 PE=1 SV=3	8	8	104098	89130	146869	87778	180183	189420	110579	205370	102163	109981	135000	96614	138277	168456	115715	0.834933
RPL18	60S ribosomal protein L18 (Fragment) OS=Homo sapiens GN=RPL18 PE=1 SV=1	5	5	48871	42458	82339	50395	96160	102150	54971	105953	49524	54562	60926	45664.5	76298	87691.3	55004	0.830203
ZC3H18	Zinc finger CCCH domain-containing protein 18 OS=Homo sapiens GN=ZC3H18 PE=1 SV=1	4	4	17328	15014	17564	17325	18561	18717	17355	18633	20007	18734	19788	16171	17816.7	18235	19509.7	0.828871
RPL35	60S ribosomal protein L35 OS=Homo sapiens GN=RPL35 PE=1 SV=1	2	2	24010	20645	34192	19975	47920	51596	26757	55164	24012	23451	33360	22327.5	34029	44505.7	26941	0.828755
RPL34	60S ribosomal protein L34 OS=Homo sapiens GN=RPL34 PE=1 SV=3	5	4	48775	46571	64328	42525	81431	84108	55086	88491	54351	55128	63823	47673	62761.3	75895	57767.3	0.825259
THRAP3	Thyroid hormone receptor-associated protein 3 OS=Homo sapiens GN=THRAP3 PE=1 SV=2	14	13	73581	69689	77086	79995	85559	92919	73841	90527	90476	86461	83693	71635	80880	85762.3	86876.7	0.82456
RPS9	40S ribosomal protein S9 OS=Homo sapiens GN=RPS9 PE=1 SV=1	11	11	84020	67524	129854	78435	162239	173006	92457	198207	80379	80461	115304	75772	123509	154557	92048	0.823179
XPOT	Exportin-T (Fragment) OS=Homo sapiens GN=XPOT PE=1 SV=8	2	2	2738	3490	3677	2973	3037	3032	3156	2840	3928	3764	3663	3114	3229	3009.33	3785	0.822721
NCL	Nucleolin OS=Homo sapiens GN=NCL PE=1 SV=3	14	14	151586	125554	204933	131763	254863	246753	167565	289170	146826	147465	213422	138570	197186	234496	169238	0.818789
CTSD	Cathepsin D OS=Homo sapiens GN=CTSD PE=1 SV=1	2	2	11927	11936	11336	10824	10807	10300	11828	12231	11776	12614	19466	11931.5	10989	11453	14618.7	0.816183
ATP5B	ATP synthase subunit beta, mitochondrial OS=Homo sapiens GN=ATP5B PE=1 SV=3	5	4	4740	5879	6017	5327	6045	6067	6547	5326	6952	6933	5654	5309.5	5796.33	5980	6513	0.815216
LARP4	La-related protein 4 OS=Homo sapiens GN=LARP4 PE=1 SV=3	3	3	7841	7451	9455	8071	8716	9325	9610	8890	9488	9301	9410	7646	8747.33	9275	9399.67	0.813433
GTPBP4	Nucleolar GTP-binding protein 1 OS=Homo sapiens GN=GTPBP4 PE=1 SV=3	2	2	5915	5984	7533	5390	7542	7891	6286	7619	8327	6598	7039	5949.5	6821.67	7265.33	7321.33	0.812625
SON	Protein SON OS=Homo sapiens GN=SON PE=1 SV=4	21	19	182561	183590	173656	200665	169828	174007	180192	173579	235890	233031	207454	183076	181383	175926	225458	0.812015
RPL7	60S ribosomal protein L7 OS=Homo sapiens GN=RPL7 PE=1 SV=1	10	9	61866	53414	100208	57886	124689	140924	72405	156696	62840	60298	90817	57640	94261	123342	71318.3	0.808207
RPL38	60S ribosomal protein L38 OS=Homo sapiens GN=RPL38 PE=1 SV=2	2	2	4424	3463	5043	4891	6535	6563	5896	8036	5208	4280	5335	3943.5	5489.67	6831.67	4941	0.798118
TXNDC17	Thioredoxin domain-containing protein 17 OS=Homo sapiens GN=TXNDC17 PE=1 SV=1	2	2	9397	8852	9055	11484	9829	9345	10394	8894	11440	11891	10998	9124.5	10122.7	9544.33	11443	0.797387
EFTUD2	116 kDa U5 small nuclear ribonucleoprotein component OS=Homo sapiens GN=EFTUD2 PE=1 SV=1	4	4	16935	14770	16553	16592	17094	18878	17762	17917	19502	19846	20584	15852.5	16746.3	18185.7	19977.3	0.793524
SRSF4	Serine/arginine-rich splicing factor 4 OS=Homo sapiens GN=SRSF4 PE=1 SV=2	15	14	626877	622869	536720	708843	554930	601802	597847	536544	965876	799624	602242	624873	600164	578731	789247	0.791733
ATP5C1	ATP synthase subunit gamma, mitochondrial OS=Homo sapiens GN=ATP5C1 PE=1 SV=1	4	2	2026	1812	1943	1986	2162	1933	2495	1870	2610	2998	1667	1919	2030.33	2099.33	2425	0.79134
PNN	Pinin OS=Homo sapiens GN=PNN PE=1 SV=4	18	16	98473	102892	100841	114961	104761	106841	103163	99999	133155	133640	115494	100682	106854	103334	127430	0.790103
TMEM263	Transmembrane protein 263 OS=Homo sapiens GN=TMEM263 PE=1 SV=1	8	7	81215	72202	82933	108338	92318	103933	80594	86687	115802	93980	81527	76708.5	94529.7	90404.7	97103	0.78997
RPL31	60S ribosomal protein L31 OS=Homo sapiens GN=RPL31 PE=1 SV=1	3	2	14233	10338	22664	8457	33744	35186	14902	48675	11190	10857	24616	12285.5	21621.7	32921	15554.3	0.789844
PXN	Paxillin OS=Homo sapiens GN=PXN PE=1 SV=1	2	2	3133	3612	4215	4222	3444	3318	3725	3779	5032	4285	3530	3372.5	3960.33	3607.33	4282.33	0.787538
SRSF7	Serine/arginine-rich splicing factor 7 OS=Homo sapiens GN=SRSF7 PE=1 SV=1	11	11	170712	172924	179718	199834	202990	210317	186760	203100	216388	234681	204953	171818	194181	200059	218674	0.785727
RSL1D1	Ribosomal L1 domain-containing protein 1 (Fragment) OS=Homo sapiens GN=RSL1D1 PE=1 SV=1	2	2	3791	1898	4177	3228	4991	4734	4408	4771	3653	3312	3896	2844.5	4132	4637.67	3620.33	0.785701
SRRM2	Serine/arginine repetitive matrix protein 2 OS=Homo sapiens GN=SRRM2 PE=1 SV=2	128	117	3349402	3516545	3082306	3784284	2973983	3071647	3341084	3096386	4862155	4534267	3715588	3.43297e+06	3280191	3.16971e+06	4370670	0.785457
BCLAF1	Bcl-2-associated transcription factor 1 OS=Homo sapiens GN=BCLAF1 PE=1 SV=2	28	28	480903	556677	515293	620799	514563	527210	532032	533081	757538	663366	560985	518790	550218	530774	660630	0.785296
GSR	Glutathione reductase, mitochondrial OS=Homo sapiens GN=GSR PE=1 SV=2	3	3	15229	15473	16179	18472	16814	15866	18389	17113	18674	21403	18639	15351	17155	17122.7	19572	0.784335
RPL28	60S ribosomal protein L28 OS=Homo sapiens GN=RPL28 PE=1 SV=1	7	4	45161	41329	72052	41144	91114	98860	54199	112041	50086	46894	70377	43245	68103.3	88366.7	55785.7	0.775199
RPL3	60S ribosomal protein L3 OS=Homo sapiens GN=RPL3 PE=1 SV=2	10	10	90408	70277	137171	82426	158150	166123	94454	172352	90797	108918	111421	80342.5	125916	144310	103712	0.774669
SRSF5	Serine/arginine-rich splicing factor 5 OS=Homo sapiens GN=SRSF5 PE=1 SV=1	8	7	175153	171739	161773	217288	169890	190682	170107	165157	246895	236141	192247	173446	182984	175315	225094	0.770548
OTUB1	Ubiquitin thioesterase OS=Homo sapiens GN=OTUB1 PE=1 SV=2	3	3	11097	11867	11993	11742	12233	12542	11381	11285	19178	13443	12130	11482	11989.3	11736	14917	0.769726
PRPF4B	Serine/threonine-protein kinase PRP4 homolog OS=Homo sapiens GN=PRPF4B PE=1 SV=3	23	22	221521	200671	200977	240867	203461	215185	213146	211351	288528	292195	244989	211096	215102	213227	275237	0.76696
ALDH2	Aldehyde dehydrogenase, mitochondrial OS=Homo sapiens GN=ALDH2 PE=1 SV=2	17	17	145704	148674	240588	248376	239101	229404	277800	229088	185701	195276	195966	147189	242688	245431	192314	0.765356
RPL32	60S ribosomal protein L32 (Fragment) OS=Homo sapiens GN=RPL32 PE=1 SV=1	2	2	10515	9003	16593	9388	25352	23213	11465	26503	11809	12388	14152	9759	17111	20393.7	12783	0.763436
ZRANB2	Zinc finger Ran-binding domain-containing protein 2 OS=Homo sapiens GN=ZRANB2 PE=1 SV=2	12	12	249515	268945	257893	324978	270958	285984	264332	265383	361056	363559	296556	259230	284610	271900	340390	0.761567
ATL2	Atlastin-2 OS=Homo sapiens GN=ATL2 PE=1 SV=1	2	2	1516	1603	1759	1637	1658	1941	1725	1879	2353	2235	1573	1559.5	1684.67	1848.33	2053.67	0.759373
SMNDC1	Survival of motor neuron-related-splicing factor 30 OS=Homo sapiens GN=SMNDC1 PE=1 SV=1	2	2	1490	2211	2359	2355	1747	1934	2035	1796	2674	2737	1981	1850.5	2153.67	1921.67	2464	0.751015
LUC7L3	Luc7-like protein 3 OS=Homo sapiens GN=LUC7L3 PE=1 SV=2	17	17	167348	178808	176202	232326	190214	219405	183651	191310	251521	238323	203792	173078	199581	198122	231212	0.748568
SRSF6	Serine/arginine-rich splicing factor 6 OS=Homo sapiens GN=SRSF6 PE=1 SV=2	15	10	308880	281028	271384	350347	281471	316936	271856	274743	433996	413524	335544	294954	301067	287845	394355	0.747941
RBM39	RNA-binding protein 39 OS=Homo sapiens GN=RBM39 PE=1 SV=2	8	7	72170	63861	79351	81783	81199	90670	74040	81971	89729	100750	86367	68015.5	80777.7	82227	92282	0.73704
PPIG	Peptidyl-prolyl cis-trans isomerase G OS=Homo sapiens GN=PPIG PE=1 SV=2	18	15	151952	152920	140901	181040	162516	166066	161326	155175	219185	222838	181160	152436	161486	160856	207728	0.733826
RSRC2	Arginine/serine-rich coiled-coil protein 2 OS=Homo sapiens GN=RSRC2 PE=1 SV=1	11	11	273566	295820	289401	345719	299669	309323	296210	295097	423834	397157	345684	284693	311596	300210	388892	0.732062
DDX46	Probable ATP-dependent RNA helicase DDX46 OS=Homo sapiens GN=DDX46 PE=1 SV=1	59	57	1388761	1165650	1181610	1628420	1260273	1383237	1302951	1266793	1978737	1794359	1480544	1.27721e+06	1.35677e+06	1.31766e+06	1.75121e+06	0.729326
GPATCH8	G patch domain-containing protein 8 OS=Homo sapiens GN=GPATCH8 PE=1 SV=2	16	16	133006	136794	129006	157783	133389	137498	138231	134776	198832	192765	164930	134900	140059	136835	185509	0.727188
RBBP6	E3 ubiquitin-protein ligase RBBP6 OS=Homo sapiens GN=RBBP6 PE=1 SV=1	12	12	54886	51932	51149	60446	68327	68508	59406	58648	82021	75790	63041	53409	59974	62187.3	73617.3	0.725495
RPL23A	60S ribosomal protein L23a (Fragment) OS=Homo sapiens GN=RPL23A PE=1 SV=1	4	3	23580	19929	30841	18435	53759	54014	27022	68856	25101	23398	42248	21754.5	34345	49964	30249	0.719181
PRPF38A	Pre-mRNA-splicing factor 38A OS=Homo sapiens GN=PRPF38A PE=1 SV=1	3	2	8620	7943	9330	10932	9041	8754	9319	7781	12159	12842	10071	8281.5	9767.67	8618	11690.7	0.708386
PNISR	Arginine/serine-rich protein PNISR OS=Homo sapiens GN=PNISR PE=1 SV=2	8	8	30868	30623	29803	39529	35515	36808	32044	31749	48150	45809	36670	30745.5	34949	33533.7	43543	0.706095
RPL35A	60S ribosomal protein L35a (Fragment) OS=Homo sapiens GN=RPL35A PE=1 SV=1	3	3	26480	21997	46032	19323	66700	71893	33777	103696	25621	25209	52167	24238.5	44018.3	69788.7	34332.3	0.705996
RSRC1	Serine/Arginine-related protein 53 OS=Homo sapiens GN=RSRC1 PE=1 SV=1	9	8	76360	77576	72072	91953	84734	83472	83755	81148	111376	121954	101929	76968	82919.7	82791.7	111753	0.688733
SRSF11	Serine/arginine-rich-splicing factor 11 (Fragment) OS=Homo sapiens GN=SRSF11 PE=1 SV=1	9	7	173991	191359	187996	237104	210238	219048	200100	192034	284845	284140	227161	182675	211779	203727	265382	0.688347
ARL6IP4	ADP-ribosylation factor-like protein 6-interacting protein 4 (Fragment) OS=Homo sapiens GN=ARL6IP4 PE=1 SV=1	8	8	95009	111165	99638	138200	114366	120586	112544	108431	155055	168251	127849	103087	117401	113854	150385	0.685487
PRPF38B	Pre-mRNA-splicing factor 38B OS=Homo sapiens GN=PRPF38B PE=1 SV=1	9	9	85384	75725	79146	111926	93001	100763	86038	89394	135272	132460	102659	80554.5	94691	92065	123464	0.652455
U2SURP	U2 snRNP-associated SURP motif-containing protein OS=Homo sapiens GN=U2SURP PE=1 SV=2	8	8	53705	52358	52113	66496	68822	72100	59840	58369	83456	92980	72571	53031.5	62477	63436.3	83002.3	0.638916
SRRM1	Serine/arginine repetitive matrix protein 1 OS=Homo sapiens GN=SRRM1 PE=1 SV=2	70	37	576959	685197	590233	796543	747470	762482	745802	721216	1054963	1120307	846228	631078	711415	743167	1007166	0.626588
TCOF1	Treacle protein OS=Homo sapiens GN=TCOF1 PE=1 SV=3	27	26	133691	135892	121518	163776	182325	185843	160814	153517	242890	230495	172222	134792	155873	166725	215202	0.626348
PRPF40A	Pre-mRNA-processing factor 40 homolog A OS=Homo sapiens GN=PRPF40A PE=1 SV=2	7	7	31939	30517	32725	37585	43436	45530	36675	39975	51378	52890	45703	31228	37915.3	40726.7	49990.3	0.624681
ARGLU1	Arginine and glutamate-rich protein 1 OS=Homo sapiens GN=ARGLU1 PE=1 SV=1	10	10	141797	179562	175994	206856	199206	196637	183975	231561	268632	259873	250104	160680	194019	204058	259536	0.619102
SREK1	Splicing regulatory glutamine/lysine-rich protein 1 OS=Homo sapiens GN=SREK1 PE=1 SV=1	18	5	52244	53761	49093	74292	73132	75471	64841	63217	101645	103539	71956	53002.5	65505.7	67843	92380	0.573744
NKAP	NF-kappa-B-activating protein OS=Homo sapiens GN=NKAP PE=1 SV=1	5	3	17993	18246	17996	24273	24852	26225	22773	20945	34285	37742	27827	18119.5	22373.7	23314.3	33284.7	0.54438
SREK1IP1	Protein SREK1IP1 OS=Homo sapiens GN=SREK1IP1 PE=1 SV=1	4	3	15664	16628	15277	21086	24183	23549	19320	19670	35246	34324	25235	16146	20182	20846.3	31601.7	0.510922
C1orf35	Multiple myeloma tumor-associated protein 2 OS=Homo sapiens GN=MMTAG2 PE=1 SV=1	8	4	24150	25028	21686	34926	35997	36728	30736	30071	51008	56805	41778	24589	30869.7	32511.7	49863.7	0.493125
ZCCHC17	Nucleolar protein of 40 kDa OS=Homo sapiens GN=ZCCHC17 PE=1 SV=1	2	2	10941	11157	11074	18882	18586	19816	14566	13958	26227	25255	16369	11049	16180.7	16113.3	22617	0.488526
