# Supplementary material for: Accelerating inhibitor discovery for deubiquitinating enzymes
Source: Nat Commun. 2023 Feb 8;14:686. doi: 10.1038/s41467-023-36246-0 (PMC9908924; doi:10.1038/s41467-023-36246-0)
Supplement: Supplementary file 7 — Supplementary Dataset 5 [file 41467_2023_36246_MOESM7_ESM.xlsx]

## Sheet: Supplementary_Data_5
Spectrum Description	Peptide	Charge State	Observed M/Z	Calculated M/Z	Delta Mass	Expectation	Hyperscore	Nextscore	PeptideProphet Probability	Assigned Modifications	Ion Mobility	Protein ID	Entry Name	Gene	Protein Description	Raw Reporter t126	Raw Reporter t127	Raw Reporter t128	Raw Reporter t129	Raw Reporter t130	Raw Reporter t131	Isotope Corrected 126	Isotope Corrected 127	Isotope Corrected 128	Isotope Corrected 129	Isotope Corrected 130	Isotope Corrected 131	AVG DMSO	AVG WH103c	AVG XL177a	Normalized 126	Normalized 127	Normalized 128	Normalized 129	Normalized 130	Normalized 131	Normalized AVG DMSO	Normalized AVG WH103c	Normalized AVG XL177a	Ratio RepnDMSO/RepnWH103c	pval RepnDMSO/RepnWH103c	Ratio RepnDMSO/RepnXL177a	pval RepnDMSO/RepnXL177a	pval Index WH103C	adj. p-val WH103C	Protein Relative Position	Hyper-reactive Sites	Reactivity
20220720_HEKWH103c_TMT_Slot2-28_1_362.50433.50433.2	AAAAAAALQAK	2	707.946	707.943	0.0073	1.17876e-08	34.524	13.499	1	11K(229.1629), N-term(229.1629)	1.1092	P36578	RL4_HUMAN	RPL4	60S ribosomal protein L4	2162	2238	2698	3075	2269	2854	2162	2027.55	2499.26	2864.76	2008.05	2785.73	2513.38	2017.8	2642.49	2162	2158.48	2601.81	2921.29	2063.98	3025.04	2537.15	2107.74	2801.24	1.20373	0.290843	0.905727	0.54955	19201	0.702773
20220720_HEKWH103c_TMT_Slot2-27_1_361.61716.61716.3	AAAAAAALQAK	3	472.299	472.298	0.0056	0.000374691	23.602	10.148	1	11K(229.1629), N-term(229.1629)	0.8608	P36578	RL4_HUMAN	RPL4	60S ribosomal protein L4	2630	2432	2781	2387	2729	2330	2630	2182.86	2582.85	2153.89	2527.87	2244.05	2391.94	2355.36	2413.45	2630	2323.82	2688.83	2196.38	2598.28	2436.83	2414.57	2460.35	2558.44	0.981393	0.912825	0.943767	0.733859	43282	0.9785
20220720_HEKWH103c_TMT_Slot2-7_1_341.17576.17576.2	AAAAADLANR	2	586.835	586.833	0.0041	0.00659353	17.593	11.182	0.9988	N-term(229.1629)	0.9287	O76031	CLPX_HUMAN	CLPX	ATP-dependent Clp protease ATP-binding subunit clpX-like, mitochondrial	900	1087	748	524	513	811	900	1005.02	665.628	470.66	458.983	795.395	685.33	732	730.511	900	1069.92	692.939	479.947	471.768	863.725	691.813	764.627	774.395	0.904771	0.72213	0.893359	0.687892	36278	0.923534
20220720_HEKWH103c_TMT_Slot2-16_1_350.30257.30257.2	AAAACLDK	2	639.374	639.368	0.0117	0.000242285	28.565	16.768	0.9999	5C(57.0215), 8K(229.1629), N-term(229.1629)	0.9812	Q9H3U1	UN45A_HUMAN	UNC45A	Protein unc-45 homolog A	53633	62416	60044	59482	60349	50468	53633	57302.2	54877.7	54465.2	55532.4	48579.9	54049.1	56417.3	51728.8	53633	61002.5	57129.4	55539.9	57079.2	52753.3	54560.4	58932	54836.3	0.925818	0.103929	0.994967	0.916445	9690	0.497614	C927
20220720_HEKWH103c_TMT_Slot2-3_1_337.11352.11352.2	AAAAGSLDR	2	530.802	530.801	0.0026	2.77628e-05	28.212	19.741	1	N-term(229.1629)	0.8744	Q9Y2U8	MAN1_HUMAN	LEMD3	Inner nuclear membrane protein Man1	5090	4820	5086	5797	4304	4175	5090	4342.71	4672.83	5400.5	3851.92	4044.03	5245.25	4097.31	4358.43	5090	4623.14	4864.56	5507.06	3959.21	4391.45	5294.87	4279.94	4620.26	1.23713	0.103589	1.14601	0.289108	9660	0.497526
20220720_HEKWH103c_TMT_Slot2-22_1_356.53248.53248.3	AAAALCTLYHEAGQR	3	620.995	620.991	0.0124	5.40909e-08	28.873	9.478	1	6C(57.0215), N-term(229.1629)	0.9732	Q8NFZ5	TNIP2_HUMAN	TNIP2	TNFAIP3-interacting protein 2	777	582	738	962	373	781	777	509.568	684.765	913.375	293.667	771.015	845.187	401.618	727.89	777	542.474	712.861	931.397	301.847	837.251	853.182	419.519	771.617	2.03371	0.0224887	1.10571	0.708846	3820	0.273138	C21
20220720_HEKWH103c_TMT_Slot2-28_1_362.65948.65948.5	AAAAVAAAASSCRPLGSGAGPGPTGAAPVSAPAPGPGPAGK	5	782.625	782.622	0.0156	1.62053e-09	29.795	10.345	1	12C(57.0215), 41K(229.1629), N-term(229.1629)	1.1213	Q9NRL3	STRN4_HUMAN	STRN4	Striatin-4	536	349	315	748	792	221	536	301.91	280.652	706.248	743.873	195.708	621.124	522.892	238.18	536	321.406	292.168	720.183	764.593	212.521	626.999	546.199	252.489	1.14793	0.65387	2.48328	0.0145714	33749	0.8989	C17
20220720_HEKWH103c_TMT_Slot2-23_1_357.43873.43873.2	AAAAWYR	2	519.292	519.29	0.0042	0.00722433	12.976	8.947	0.9978	N-term(229.1629)	0.8403	P18509	PACA_HUMAN	ADCYAP1	Pituitary adenylate cyclase-activating polypeptide	2144	1437	1389	2452	1633	1177	2144	1246.62	1257.13	2330.56	1458.29	1127.42	2237.28	1352.46	1192.27	2144	1327.12	1308.71	2376.55	1498.91	1224.27	2258.44	1412.74	1263.9	1.59862	0.0170216	1.78689	0.0040758	3269	0.241583
20220720_HEKWH103c_TMT_Slot2-27_1_361.80292.80292.3	AAACTTLGQMATDFAPNFQK	3	867.78	867.778	0.0051	5.19102e-07	23.794	10.578	1	20K(229.1629), 4C(57.0215), N-term(229.1629)	1.1327	O60518	RNBP6_HUMAN	RANBP6	Ran-binding protein 6	221	164	422	336	166	167	221	140.224	406.383	308.256	142.462	162.156	264.628	141.343	284.27	221	149.279	423.057	314.339	146.43	176.087	267.131	147.643	301.347	1.8093	0.221731	0.886459	0.770742	15934	0.645627	C428
20220720_HEKWH103c_TMT_Slot2-14_1_348.22398.22398.2	AAACYVVR	2	569.818	569.816	0.0056	0.00147887	17.514	9.535	0.9998	4C(57.0215), N-term(229.1629)	0.9502	O95625	ZBT11_HUMAN	ZBTB11	Zinc finger and BTB domain-containing protein 11	2462	3047	3360	3460	3848	2251	2462	2803.56	3098.8	3160.77	3591.26	2128.9	2811.39	3197.41	2613.85	2462	2984.6	3225.95	3223.14	3691.29	2311.79	2837.98	3339.93	2770.87	0.849712	0.296852	1.02422	0.882576	19483	0.706911	C39
20220720_HEKWH103c_TMT_Slot2-9_1_343.57268.57268.3	AAADGDRDCVLQK	3	626.341	626.337	0.0124	1.1e-13	43.69	15.516	1	13K(229.1629), 9C(57.0215), N-term(229.1629)	0.9389	Q96D53	COQ8B_HUMAN	COQ8B	Atypical kinase COQ8B, mitochondrial	41600	54273	54505	57059	54617	52451	41600	50196.5	49897.6	52520.2	49843.3	50756.3	47060.1	50019.9	50327	41600	53438	51945	53556.5	51231.7	55116.7	47505.3	52249.5	53350.3	0.9092	0.056846	0.890441	0.019748	6694	0.393998	C415
20220720_HEKWH103c_TMT_Slot2-6_1_340.25082.25082.2	AAAEAAAEAK	2	680.898	680.895	0.0046	0.000135304	24.679	16.834	1	10K(229.1629), N-term(229.1629)	0.9958	Q9UNF1	MAGD2_HUMAN	MAGED2	Melanoma-associated antigen D2	1993	1523	1870	1524	2189	1459	1993	1337.34	1748.02	1353.9	2063.29	1388.85	1673.45	1700.31	1568.43	1993	1423.7	1819.74	1380.61	2120.76	1508.16	1689.28	1776.1	1662.66	0.951114	0.799468	1.01601	0.936683	39150	0.947437
20220720_HEKWH103c_TMT_Slot2-3_1_337.16343.16343.2	AAAEAAVPR	2	542.822	542.819	0.0053	0.0237684	17.996	11.017	0.9933	N-term(229.1629)	0.9219	Q9NZQ3	SPN90_HUMAN	NCKIPSD	NCK-interacting protein with SH3 domain	1046	1345	975	1383	943	928	1046	1248.41	860.423	1305.55	836.287	899.566	1175.77	1042.35	879.995	1046	1329.03	895.727	1331.31	859.581	976.846	1186.89	1088.81	932.859	1.09008	0.712914	1.27232	0.320543	35923	0.920757
20220720_HEKWH103c_TMT_Slot2-2_1_336.48849.48849.3	AAAEEGHIIPR	3	464.932	464.931	0.0008	0.0108442	12.054	7.075	0.9989	N-term(229.1629)	0.8527	O95551	TYDP2_HUMAN	TDP2	Tyrosyl-DNA phosphodiesterase 2	343	338	327	246	319	235	343	306.05	300.634	218.711	298.676	224.845	280.855	302.363	262.74	343	325.814	312.97	223.026	306.996	244.161	283.512	315.841	278.523	0.897642	0.78957	1.01791	0.965876	38787	0.944463
20220720_HEKWH103c_TMT_Slot2-23_1_357.86334.86334.4	AAAELALSCLPHAHALNPNEIQR	4	682.12	682.115	0.018	4.57361e-06	24.791	10.118	1	9C(57.0215), N-term(229.1629)	0.9847	A7E2V4	ZSWM8_HUMAN	ZSWIM8	Zinc finger SWIM domain-containing protein 8	779	845	535	1295	761	1106	779	775.834	456.396	1246.63	651.682	1083.84	1012.82	713.758	770.119	779	825.934	475.122	1271.23	669.834	1176.95	1022.4	745.573	816.383	1.37129	0.228383	1.25235	0.380882	16265	0.651463	C1365
20220720_HEKWH103c_TMT_Slot2-6_1_340.20778.20778.2	AAAEQAISVR	2	622.865	622.862	0.0073	4.51051e-06	27.542	16.355	1	N-term(229.1629)	0.9625	Q01780	EXOSX_HUMAN	EXOSC10	Exosome component 10	1357	1012	1142	1601	1418	1649	1357	887.677	1050.86	1497.47	1276.66	1605.59	1427.23	1082.17	1328.22	1357	945	1093.97	1527.02	1312.23	1743.53	1440.73	1130.41	1408.01	1.27453	0.278998	1.02324	0.914399	18666	0.693474
20220720_HEKWH103c_TMT_Slot2-7_1_341.52923.52923.3	AAAEVNQDYGLDPK	3	650.35	650.351	-0.0029	8.08288e-05	21.465	13.46	1	14K(229.1629), N-term(229.1629)	0.9464	P07954	FUMH_HUMAN	FH	Fumarate hydratase, mitochondrial	735	272	489	500	1059	582	735	206.206	466.289	438.36	1015.07	547.488	586.68	610.638	506.888	735	219.522	485.421	447.01	1043.34	594.521	592.23	637.856	537.339	0.928469	0.805495	1.10215	0.755389	39381	0.948979
20220720_HEKWH103c_TMT_Slot2-21_1_355.75651.75651.4	AAAGDLGGDHLAFSCDVAK	4	641.348	641.345	0.0105	0.00682392	13.781	8.045	0.9992	14S(229.1629), 15C(57.0215), 19K(229.1629), N-term(229.1629)	0.9432	Q8N4T8	CBR4_HUMAN	CBR4	3-oxoacyl-[acyl-carrier-protein] reductase	1033	1332	1203	1048	881	762	1033	1232.93	1095.47	958.647	800.192	734.793	995.824	1016.56	915.13	1033	1312.55	1140.41	977.563	822.48	797.918	1005.24	1061.87	970.105	0.946671	0.822083	1.03622	0.886029	39964	0.954393	C55
20220720_HEKWH103c_TMT_Slot2-12_1_346.80050.80050.4	AAAGDLGGDHLAFSCDVAK	4	583.804	584.054	-1.0002	7.64202e-06	23.79	8.567	1	15C(57.0215), 19K(229.1629), N-term(229.1629)	0.9126	Q8N4T8	CBR4_HUMAN	CBR4	3-oxoacyl-[acyl-carrier-protein] reductase	1241	1453	1748	1332	1427	1310	1241	1329.28	1629.32	1194.74	1314.76	1265.3	1217.87	1322.02	1447.31	1241	1415.12	1696.18	1218.32	1351.38	1374	1229.39	1380.94	1534.26	0.890253	0.600127	0.801295	0.30812	31655	0.879593	C55
20220720_HEKWH103c_TMT_Slot2-12_1_346.79657.79657.3	AAAGDLGGDHLAFSCDVAK	3	778.405	778.404	0.0061	0	42.479	9.428	1	15C(57.0215), 19K(229.1629), N-term(229.1629)	1.0306	Q8N4T8	CBR4_HUMAN	CBR4	3-oxoacyl-[acyl-carrier-protein] reductase	1462	1096	1739	1073	2008	1518	1462	954.247	1652.85	913.726	1906.13	1453.19	1187.86	1430.19	1553.02	1462	1015.87	1720.67	931.755	1959.23	1578.03	1199.1	1493.94	1646.32	0.802642	0.31689	0.728353	0.141893	20364	0.721981	C55
20220720_HEKWH103c_TMT_Slot2-10_1_344.19101.19101.2	AAAGEAK	2	538.33	538.329	0.0018	0.190326	14.058	11.294	0.9706	7K(229.1629), N-term(229.1629)	0.8803	Q9P2E9	RRBP1_HUMAN	RRBP1	Ribosome-binding protein 1	2554	3301	3094	2592	3645	3018	2554	3054.25	2828.64	2314.15	3412.7	2901.97	2434.08	3233.48	2865.31	2554	3251.48	2944.71	2359.81	3507.76	3151.27	2457.1	3377.6	3037.43	0.727469	0.0479971	0.808939	0.196207	6038	0.36881
20220720_HEKWH103c_TMT_Slot2-7_1_341.25521.25521.2	AAAGEDYK	2	641.859	641.856	0.007	0.00198046	23.636	13.693	0.9982	8K(229.1629), N-term(229.1629)	0.9681	P23381	SYWC_HUMAN	WARS1	Tryptophan--tRNA ligase, cytoplasmic	2477	2377	3737	3269	2834	2329	2477	2125.91	3529.01	2980.93	2584.17	2241.14	2728.97	2355.04	2885.07	2477	2263.19	3673.81	3039.75	2656.15	2433.67	2754.78	2460.01	3058.39	1.11982	0.498234	0.900729	0.512979	27710	0.834214
20220720_HEKWH103c_TMT_Slot2-6_1_340.50697.50697.2	AAAGEFADDPCSSVK	2	992.002	991.998	0.0069	1.31e-12	36.171	10.534	1	11C(57.0215), 15K(229.1629), N-term(229.1629)	1.1542	P35221	CTNA1_HUMAN	CTNNA1	Catenin alpha-1	1609	1570	934	1662	1460	1570	1609	1429.26	801.528	1571.02	1316.98	1525.22	1590.01	1373.12	1163.38	1609	1521.55	834.415	1602.02	1353.66	1656.25	1605.05	1434.32	1233.26	1.11903	0.589377	1.30147	0.221246	31255	0.874891	C116
20220720_HEKWH103c_TMT_Slot2-6_1_340.50635.50635.3	AAAGEFADDPCSSVK	3	661.671	661.668	0.0092	5.6617e-10	26.859	7.248	1	11C(57.0215), 15K(229.1629), N-term(229.1629)	0.9658	P35221	CTNA1_HUMAN	CTNNA1	Catenin alpha-1	970	1294	1143	873	1064	791	970	1200.79	1040.88	779.956	992.994	757.238	874.978	1096.89	899.061	970	1278.33	1083.59	795.346	1020.65	822.291	883.254	1145.78	953.07	0.770874	0.292186	0.926746	0.766221	19268	0.703563	C116
20220720_HEKWH103c_TMT_Slot2-19_1_353.37982.37982.4	AAAGEFADDPCSSVKR	4	592.82	592.819	0.0053	0.000698875	13.417	13.417	1	11C(57.0215), 12S(229.1629), 15K(229.1629), N-term(229.1629)	0.9232	P35221	CTNA1_HUMAN	CTNNA1	Catenin alpha-1	1420	1578	1729	1220	779	909	1420	1440.35	1603.61	1106.24	684.503	885.727	1263.12	1062.42	1244.67	1420	1533.36	1669.41	1128.07	703.569	961.818	1275.07	1109.78	1319.44	1.14894	0.546475	0.966372	0.877573	29607	0.85636	C116
20220720_HEKWH103c_TMT_Slot2-9_1_343.61545.61545.3	AAAGEFADDPCSSVKR	3	713.705	713.702	0.0092	2.28746e-09	28.57	10.03	1	11C(57.0215), 15K(229.1629), N-term(229.1629)	0.9821	P35221	CTNA1_HUMAN	CTNNA1	Catenin alpha-1	7176	6189	6543	6631	7323	6517	7176	5524.45	6031.23	6056.72	6758.18	6287.22	6616.36	6141.31	6159.22	7176	5881.2	6278.69	6176.22	6946.42	6827.34	6678.94	6415.05	6529.23	1.04114	0.724937	1.02293	0.842569	36390	0.924269	C116
20220720_HEKWH103c_TMT_Slot2-6_1_340.58635.58635.3	AAAGELQEDSGLCVLAR	3	663.341	663.681	-1.018	4.51523e-09	31.002	27.059	1	13C(57.0215), N-term(229.1629)	0.9284	Q96C19	EFHD2_HUMAN	EFHD2	EF-hand domain-containing protein D2	1207	857	1658	2264	1717	1600	1207	736.929	1567.39	2122.3	1540.71	1547.62	1664.65	1138.82	1557.5	1207	784.517	1631.7	2164.18	1583.63	1680.57	1680.4	1189.58	1651.07	1.41259	0.108826	1.01776	0.930004	9971	0.506379	C172	C172	6.8
20220720_HEKWH103c_TMT_Slot2-16_1_350.26688.26688.2	AAAGIEK	2	559.356	559.353	0.0061	0.0279681	21.644	16.118	0.9958	7K(229.1629), N-term(229.1629)	0.9271	Q9Y3B7	RM11_HUMAN	MRPL11	39S ribosomal protein L11, mitochondrial	4515	4612	4354	4275	5153	3612	4515	4191.13	3977.83	3883.89	4810.05	3448.46	4199.44	4500.59	3713.14	4515	4461.78	4141.04	3960.53	4944.03	3744.71	4239.17	4701.2	3936.2	0.90172	0.440175	1.07697	0.593577	25444	0.80264
20220720_HEKWH103c_TMT_Slot2-3_1_337.13459.13459.2	AAAGLGGGDSGDGTAR	2	781.391	781.392	-0.0014	0.00551442	16.534	11.072	0.9971	N-term(229.1629)	1.0272	Q96T51	RUFY1_HUMAN	RUFY1	RUN and FYVE domain-containing protein 1	40	155	24	231	88	251	40	151.667	12	228.18	66.3288	248.745	134.09	108.998	130.372	40	161.46	12.4924	232.683	68.1763	270.114	135.358	113.856	138.204	1.18886	0.765599	0.979409	0.970203	37915	0.936852
20220720_HEKWH103c_TMT_Slot2-9_1_343.11780.11780.2	AAAGSAAGGFQR	2	646.851	646.849	0.0037	2.7908e-08	27.807	11.671	1	N-term(229.1629)	0.9678	Q8NFD5	ARI1B_HUMAN	ARID1B	AT-rich interactive domain-containing protein 1B	959	1482	1715	602	1942	856	959	1381.2	1605.21	445.974	1889.56	791.755	702.487	1635.38	1198.48	959	1470.39	1671.07	454.773	1942.19	859.773	709.132	1708.28	1270.48	0.415115	0.000334282	0.558161	0.0226649	594	0.02611
20220720_HEKWH103c_TMT_Slot2-20_1_354.70386.70386.5	AAAHHYGAQCDKPNK	5	471.858	471.858	0.0012	9.4026e-06	19.589	8.576	1	10C(57.0215), 12K(229.1629), 15K(229.1629), N-term(229.1629)	0.8295	P51970	NDUA8_HUMAN	NDUFA8	NADH dehydrogenase [ubiquinone] 1 alpha subcomplex subunit 8	3472	5126	4326	5706	4432	4753	3472	4790.03	3880.59	5349.95	3963.95	4618.23	4410.97	4376.99	4249.41	3472	5099.35	4039.81	5455.51	4074.37	5014.97	4452.7	4572.09	4504.68	0.973887	0.842751	0.98846	0.930862	40726	0.960081	C36
20220720_HEKWH103c_TMT_Slot2-19_1_353.21736.21736.4	AAAHHYGAQCDKPNK	4	589.574	589.57	0.0134	3.78525e-05	17.898	7.413	1	10C(57.0215), 12K(229.1629), 15K(229.1629), N-term(229.1629)	0.9565	P51970	NDUA8_HUMAN	NDUFA8	NADH dehydrogenase [ubiquinone] 1 alpha subcomplex subunit 8	12179	14300	12807	13973	15972	12958	12179	13151.4	11616.1	12804.3	14805.5	12454.6	12491.6	13978.5	12035.4	12179	14000.7	12092.7	13056.9	15217.9	13524.6	12609.8	14601.6	12758.4	0.863593	0.0848669	0.988356	0.89341	8514	0.462472	C36
20220720_HEKWH103c_TMT_Slot2-28_1_362.72479.72479.3	AAAHLGCWQK	3	533.965	533.966	-0.0011	1.63299e-05	16.636	15.89	1	10K(229.1629), 7C(57.0215), N-term(229.1629)	0.9113	Q9GZU3	TM39B_HUMAN	TMEM39B	Transmembrane protein 39B	2602	3213	3018	3514	3495	3036	2602	2963.69	2743.47	3248.13	3206.77	2926.97	2925.06	3085.23	2835.22	2602	3155.07	2856.04	3312.22	3296.09	3178.42	2952.73	3222.75	3005.54	0.916216	0.574519	0.98243	0.910703	30694	0.868423	C356
20220720_HEKWH103c_TMT_Slot2-25_1_359.69931.69931.2	AAAHQLCLK	2	735.441	735.437	0.0091	0.00128545	16.996	12.743	0.9983	7C(57.0215), 9K(229.1629), N-term(229.1629)	1.0802	Q53GG5	PDLI3_HUMAN	PDLIM3	PDZ and LIM domain protein 3	1086	879	1046	1295	850	1443	1086	777.603	967.799	1215.2	731.505	1418.13	1150.6	754.554	1192.96	1086	827.817	1007.51	1239.18	751.88	1539.96	1161.48	788.187	1264.63	1.47361	0.125456	0.918438	0.709468	10960	0.531082	C77
20220720_HEKWH103c_TMT_Slot2-25_1_359.70134.70134.3	AAAHQLCLK	3	490.629	490.627	0.0063	0.00205497	14.479	7.271	0.9993	7C(57.0215), 9K(229.1629), N-term(229.1629)	0.9007	Q53GG5	PDLI3_HUMAN	PDLIM3	PDZ and LIM domain protein 3	42692	44841	51958	50924	51417	48787	42692	40703.3	48154.1	46578.5	47111.8	47185.2	44635.2	43907.5	47669.7	42692	43331.8	50129.9	47497.5	48424	51238.8	45057.4	45864.7	50533.3	0.9824	0.732103	0.891638	0.0241824	36659	0.926557	C77
20220720_HEKWH103c_TMT_Slot2-25_1_359.43481.43481.2	AAALACK	2	581.858	581.855	0.007	0.00510872	22.421	14.725	0.9976	6C(57.0215), 7K(229.1629), N-term(229.1629)	0.9386	Q7L2E3	DHX30_HUMAN	DHX30	ATP-dependent RNA helicase DHX30	88768	100664	102349	106060	105277	95132	88768	92154.5	93873.3	97425.7	96497.8	91851.1	93096.8	94326.1	92862.2	88768	98105.4	97725.1	99348	99185.7	99741.8	93977.4	98530.6	98440.7	0.95379	0.215245	0.95466	0.224308	15604	0.639998	C309
20220720_HEKWH103c_TMT_Slot2-21_1_355.49091.49091.3	AAALASGCTVEIK	3	583.673	583.671	0.0058	1.95143e-06	28.57	11.97	1	13K(229.1629), 8C(57.0215), N-term(229.1629)	0.9481	Q8IYS1	P20D2_HUMAN	PM20D2	Xaa-Arg dipeptidase	2405	2584	2466	2340	2899	1760	2405	2357.77	2255.51	2118.53	2718.98	1667.56	2261.76	2538.37	1961.53	2405	2510.02	2348.06	2160.33	2794.71	1810.81	2283.16	2651.52	2079.37	0.861076	0.381927	1.09801	0.602822	23149	0.76547	C303
20220720_HEKWH103c_TMT_Slot2-21_1_355.49813.49813.2	AAALASGCTVEIK	2	875.006	875.003	0.0069	1.05528e-08	32.427	13.516	1	13K(229.1629), 8C(57.0215), N-term(229.1629)	1.1487	Q8IYS1	P20D2_HUMAN	PM20D2	Xaa-Arg dipeptidase	1745	2489	2235	1986	2087	1754	1745	2318.91	2032.72	1804.8	1924.79	1688.56	1774.9	2121.85	1860.64	1745	2468.65	2116.12	1840.41	1978.41	1833.62	1791.69	2216.43	1972.41	0.808367	0.254363	0.908374	0.61461	17515	0.673789	C303
20220720_HEKWH103c_TMT_Slot2-17_1_351.77078.77078.2	AAALEACLDVTK	2	860.49	860.489	0.002	0.19973	14.063	11.245	0.9644	12K(229.1629), 7C(57.0215), N-term(229.1629)	1.1863	Q9H0G5	NSRP1_HUMAN	NSRP1	Nuclear speckle splicing regulatory protein 1	310	235	67	550	285	83	310	209.565	42.3317	538.853	250.75	74.4745	424.427	230.157	58.4031	310	223.098	44.0686	549.486	257.734	80.8724	428.441	240.416	61.9116	1.78208	0.147081	6.92022	0.00121658	12101	0.563919	C171
20220720_HEKWH103c_TMT_Slot2-22_1_356.40623.40623.2	AAALEAMK	2	631.883	631.881	0.0046	0.00058866	21.421	12.08	1	8K(229.1629), N-term(229.1629)	0.9909	P31948	STIP1_HUMAN	STIP1	Stress-induced-phosphoprotein 1	2017	2246	2033	3025	3269	1807	2017	2057.15	1832.9	2815.72	3046.66	1703.41	2416.36	2551.9	1768.16	2017	2189.99	1908.11	2871.28	3131.52	1849.75	2439.22	2665.65	1874.38	0.915056	0.598281	1.30135	0.146771	31590	0.87869
20220720_HEKWH103c_TMT_Slot2-26_1_360.64732.64732.2	AAALEFLNR	2	617.365	617.361	0.007	8.35672e-06	22.945	13.003	1	N-term(229.1629)	0.9464	P31948	STIP1_HUMAN	STIP1	Stress-induced-phosphoprotein 1	2893	2123	2666	2180	3393	3020	2893	1854.12	2496.01	1928.82	3183.11	2911.77	2410.91	2518.62	2703.89	2893	1973.85	2598.42	1966.87	3271.77	3161.92	2433.71	2630.88	2866.32	0.925057	0.644841	0.849072	0.324939	33399	0.895777
20220720_HEKWH103c_TMT_Slot2-24_1_358.37029.37029.2	AAALEQFK	2	668.408	668.405	0.0057	0.0380158	16.805	12.948	0.9938	8K(229.1629), N-term(229.1629)	1.0114	Q13423	NNTM_HUMAN	NNT	NAD(P) transhydrogenase, mitochondrial	2012	1983	1367	1496	2151	1382	2012	1803.88	1210.44	1357.25	2027.59	1313.06	1684.62	1915.74	1261.75	2012	1920.37	1260.1	1384.03	2084.07	1425.86	1700.56	2001.13	1337.55	0.849801	0.39779	1.2714	0.251213	23750	0.77709
20220720_HEKWH103c_TMT_Slot2-20_1_354.37509.37509.2	AAALSIDLCR	2	659.875	659.871	0.0084	0.0180411	13.758	9.956	0.9957	9C(57.0215), N-term(229.1629)	0.9746	O60673	REV3L_HUMAN	REV3L	DNA polymerase zeta catalytic subunit	412	621	441	727	266	603	412	582.249	386.044	698.202	205.137	596.025	555.101	393.693	491.035	412	619.849	401.884	711.978	210.851	647.228	560.352	411.242	520.533	1.36258	0.355306	1.0765	0.816562	22039	0.747983	C2426
20220720_HEKWH103c_TMT_Slot2-6_1_340.11102.11102.2	AAANFSDR	2	540.788	540.785	0.0046	0.00953732	19.362	13.061	0.998	N-term(229.1629)	0.8859	A5YKK6	CNOT1_HUMAN	CNOT1	CCR4-NOT transcription complex subunit 1	5614	4320	4546	4388	5625	5222	5614	3807.93	4196.72	3970.13	5224.3	5044.37	4792.07	4516.11	4620.55	5614	4053.83	4368.92	4048.47	5369.82	5477.72	4837.39	4717.41	4898.12	1.02543	0.847159	0.987603	0.923143	40898	0.961045
20220720_HEKWH103c_TMT_Slot2-5_1_339.03932.03932.2	AAANYCR	2	527.77	527.769	0.0022	0.000103551	20.261	10.115	1	6C(57.0215), N-term(229.1629)	0.8937	Q9H6E5	STPAP_HUMAN	TUT1	Speckle targeted PIP5K1A-regulated poly(A) polymerase	12835	13334	15151	12414	13861	13081	12835	12096.2	14065.8	11178.9	12784.1	12646.3	12006.9	12440.2	13356.1	12835	12877.3	14643	11399.4	13140.2	13732.8	12120.5	12994.7	14158.4	0.932729	0.427728	0.856063	0.0719024	24970	0.794748	C574
20220720_HEKWH103c_TMT_Slot2-27_1_361.47873.47873.4	AAAPAPEEEMDECEQALAAEPK	4	704.597	704.594	0.0127	2.93089e-05	27.632	9.99	1	13C(57.0215), 22K(229.1629), N-term(229.1629)	1.075	P26641	EF1G_HUMAN	EEF1G	Elongation factor 1-gamma	5310	3350	4378	4254	3912	3032	5310	2863.7	4099.81	3898.9	3585.93	2910.08	4604.45	3224.82	3504.94	5310	3048.63	4268.02	3975.83	3685.82	3160.08	4648.01	3368.56	3715.49	1.37982	0.0227378	1.25098	0.105244	3843	0.27451	C266
20220720_HEKWH103c_TMT_Slot2-27_1_361.39669.39669.3	AAAPAPEEEMDECEQALAAEPK	3	944.46	944.454	0.017	0	51.537	9.712	1	10M(15.9949), 13C(57.0215), 22K(229.1629), N-term(229.1629)	1.1711	P26641	EF1G_HUMAN	EEF1G	Elongation factor 1-gamma	5147	4358	5920	5231	5384	6035	5147	3862.94	5553.42	4748.15	4910.21	5868.05	4947.58	4386.58	5710.74	5147	4112.39	5781.29	4841.84	5046.98	6372.16	4994.37	4582.1	6053.8	1.08997	0.508379	0.824998	0.118441	28088	0.839745	C266
20220720_HEKWH103c_TMT_Slot2-27_1_361.47704.47704.3	AAAPAPEEEMDECEQALAAEPK	3	939.128	939.122	0.0158	8.7096e-10	43.74	9.867	1	13C(57.0215), 22K(229.1629), N-term(229.1629)	1.1814	P26641	EF1G_HUMAN	EEF1G	Elongation factor 1-gamma	3900	4552	3415	4530	3895	3624	3900	4194.51	3032.58	4236.65	3529.41	3504	4068.32	3861.96	3268.29	3900	4465.37	3157.01	4320.24	3627.72	3805.02	4106.81	4034.1	3464.63	1.01802	0.897836	1.18535	0.236648	42717	0.975162	C266
20220720_HEKWH103c_TMT_Slot2-27_1_361.38984.38984.4	AAAPAPEEEMDECEQALAAEPK	4	708.598	708.592	0.0222	1.17502e-06	32.033	9.265	1	10M(15.9949), 13C(57.0215), 22K(229.1629), N-term(229.1629)	1.076	P26641	EF1G_HUMAN	EEF1G	Elongation factor 1-gamma	11133	11699	11002	12553	13340	11781	11133	10658.1	10016.7	11562.2	12282.8	11363.4	11347.6	11470.5	10690.1	11133	11346.4	10427.7	11790.3	12625	12339.6	11454.9	11981.8	11332.2	0.95603	0.618526	1.01082	0.906157	32415	0.885304	C266
20220720_HEKWH103c_TMT_Slot2-5_1_339.25539.25539.2	AAAPAPVSEAVCR	2	764.416	764.411	0.0103	1.528e-11	41.279	12.374	1	12C(57.0215), N-term(229.1629)	1.0471	P20810	ICAL_HUMAN	CAST	Calpastatin	6568	5751	5345	4650	4884	6086	6568	5152.18	4891.99	4220.68	4439.12	5935.07	5394.34	4795.65	5413.53	6568	5484.89	5092.71	4303.96	4562.77	6444.94	5445.36	5009.41	5738.74	1.08703	0.506689	0.948879	0.66764	28028	0.838745	C408	C408	4.35
20220720_HEKWH103c_TMT_Slot2-5_1_339.25541.25541.3	AAAPAPVSEAVCR	3	509.945	509.943	0.0058	1.30532e-08	31.497	10.376	1	12C(57.0215), N-term(229.1629)	0.8902	P20810	ICAL_HUMAN	CAST	Calpastatin	1575	2138	1526	2024	2073	1408	1575	1991.8	1346.62	1881.47	1917.68	1342.8	1728.23	1954.74	1344.71	1575	2120.42	1401.88	1918.59	1971.1	1458.16	1744.58	2041.87	1425.49	0.854404	0.409235	1.22385	0.32526	24221	0.7839	C408	C408	4.35
20220720_HEKWH103c_TMT_Slot2-18_1_352.38991.38991.3	AAAPVVSVPCIPPHR	3	600.68	600.677	0.01	0.000130962	21.229	11.18	1	10C(57.0215), N-term(229.1629)	0.9698	P55201	BRPF1_HUMAN	BRPF1	Peregrin	714	607	639	538	429	182	714	541.021	590.615	491.119	394.461	168.588	602.56	467.741	379.602	714	575.958	614.849	500.81	405.448	183.071	608.259	488.59	402.406	1.24493	0.48966	1.51156	0.212847	27363	0.830255	C515
20220720_HEKWH103c_TMT_Slot2-30_1_364.92314.92314.3	AAAQCYIDLIIK	3	613.029	613.027	0.0073	2.5836e-05	26.151	10.487	1	12K(229.1629), 5C(57.0215), N-term(229.1629)	0.9295	P53618	COPB_HUMAN	COPB1	Coatomer subunit beta	794	688	488	765	508	885	794	618.031	429.93	725.647	436.471	870.16	759.824	527.251	650.045	794	657.941	447.57	739.966	448.629	944.913	767.011	550.753	689.095	1.39266	0.262955	1.11307	0.70352	17912	0.68111	C284
20220720_HEKWH103c_TMT_Slot2-25_1_359.46347.46347.3	AAAQLLQSQAQQSGAQQTK	3	805.786	805.783	0.0075	8.0257e-09	32.894	13.117	1	19K(229.1629), N-term(229.1629)	1.1012	Q9NVA2	SEP11_HUMAN	SEPTIN11	Septin-11	619	689	1288	1172	749	974	619	621.125	1223.67	1080.59	653.837	951.769	849.795	637.481	1087.72	619	661.235	1273.88	1101.91	672.049	1033.53	857.833	665.896	1153.06	1.28824	0.361657	0.743962	0.233805	22320	0.751766
20220720_HEKWH103c_TMT_Slot2-1_1_335.01091.01091.2	AAASASCR	2	511.768	511.766	0.0043	0.00053512	23.137	17.125	0.9999	7C(57.0215), N-term(229.1629)	0.8436	Q9NVF9	EKI2_HUMAN	ETNK2	Ethanolamine kinase 2	1528	2044	2842	1813	2202	1127	1528	1881.62	2675.72	1590.6	2073.29	1056.51	1559.3	1977.46	1866.11	1528	2003.13	2785.51	1621.98	2131.04	1147.27	1574.05	2065.6	1978.22	0.762029	0.162683	0.79569	0.244109	12887	0.585694	C39
20220720_HEKWH103c_TMT_Slot2-26_1_360.31309.31309.4	AAASGQPRPEMQCPAEHEEDMYR	4	731.077	731.076	0.0063	0.00552713	15.53	0	0.9998	11M(15.9949), 13C(57.0215), 21M(15.9949), N-term(229.1629)	0.9862	Q96BN8	OTUL_HUMAN	OTULIN	Ubiquitin thioesterase otulin	834	799	972	1406	797	772	834	718.837	896.17	1331.53	693.742	748.413	1082.77	706.29	822.291	834	765.257	932.941	1357.81	713.066	812.707	1093.01	737.772	871.689	1.4815	0.130195	1.2539	0.365348	11199	0.539381	C47
20220720_HEKWH103c_TMT_Slot2-27_1_361.39761.39761.5	AAASGQPRPEMQCPAEHEEDMYR	5	582.254	581.863	1.9528	0.0220673	8.125	8.125	0.8237	11M(15.9949), 13C(57.0215), N-term(229.1629)	0.8858	Q96BN8	OTUL_HUMAN	OTULIN	Ubiquitin thioesterase otulin	562	565	1069	609	312	328	562	504.704	1022.43	542.312	269.482	318.838	552.156	387.093	670.635	562	537.295	1064.38	553.013	276.988	346.228	557.379	404.347	710.923	1.37847	0.339916	0.784022	0.415998	21414	0.736468	C47
20220720_HEKWH103c_TMT_Slot2-28_1_362.35933.35933.4	AAASGQPRPEMQCPAEHEEDMYR	4	727.081	727.077	0.017	1.08268e-07	36.362	35.002	1	11M(15.9949), 13C(57.0215), N-term(229.1629)	0.9939	Q96BN8	OTUL_HUMAN	OTULIN	Ubiquitin thioesterase otulin	1773	1819	2016	1980	2090	1821	1773	1649.21	1863.22	1808.27	1925.38	1755.54	1790.64	1787.3	1809.38	1773	1755.71	1939.67	1843.95	1979.01	1906.35	1807.57	1866.96	1918.07	0.96819	0.866707	0.942391	0.756754	41632	0.965885	C47
20220720_HEKWH103c_TMT_Slot2-28_1_362.35779.35779.4	AAASGQPRPEMQCPAEHEEDMYR	4	727.081	727.077	0.0163	3.298e-08	40.427	37.474	1	13C(57.0215), 21M(15.9949), N-term(229.1629)	0.9744	Q96BN8	OTUL_HUMAN	OTULIN	Ubiquitin thioesterase otulin	1706	2030	1591	2213	2159	1676	1706	1872.26	1417.36	2064.18	1984.13	1608.54	1885.09	1928.2	1512.95	1706	1993.16	1475.52	2104.91	2039.4	1746.73	1902.92	2014.14	1603.84	0.944781	0.762143	1.18648	0.385002	37759	0.936475	C47
20220720_HEKWH103c_TMT_Slot2-28_1_362.38983.38983.4	AAASGQPRPEMQCPAEHEEDMYR	4	723.082	723.078	0.0134	0	42.122	8.43	1	13C(57.0215), N-term(229.1629)	0.995	Q96BN8	OTUL_HUMAN	OTULIN	Ubiquitin thioesterase otulin	2367	8463	3811	2891	3224	2088	2367	8226.27	3157.9	2609	3004.54	1985.85	2488	5615.4	2571.87	2367	8757.49	3287.48	2660.48	3088.23	2156.45	2511.53	5865.7	2726.38	0.428173	7.48488e-09	0.921199	0.622461	104	3.33912e-06	C47
20220720_HEKWH103c_TMT_Slot2-14_1_348.52981.52981.3	AAASLHELCAAR	3	500.273	500.271	0.0039	1.50144e-07	23.213	7.267	1	9C(57.0215), N-term(229.1629)	0.8322	O75354	ENTP6_HUMAN	ENTPD6	Ectonucleoside triphosphate diphosphohydrolase 6	1237	1447	1051	1741	1885	1367	1237	1334.17	924.593	1628.12	1745.79	1307.64	1432.56	1539.98	1116.12	1237	1420.33	962.53	1660.25	1794.42	1419.98	1446.11	1608.62	1183.17	0.898975	0.608482	1.22224	0.365256	32009	0.881975	C356
20220720_HEKWH103c_TMT_Slot2-16_1_350.17973.17973.2	AAASLVSR	2	502.305	502.308	-0.0067	0.0283413	17.405	12.821	0.9254	N-term(229.1629)	0.8855	Q6GYQ0	RGPA1_HUMAN	RALGAPA1	Ral GTPase-activating protein subunit alpha-1	1758	1489	1767	1860	2094	2963	1758	1323.76	1640.11	1701.72	1897.95	2898.47	1729.86	1610.85	2269.29	1758	1409.24	1707.41	1735.3	1950.82	3147.47	1746.23	1682.65	2405.62	1.03778	0.851532	0.725896	0.0832619	41079	0.961749
20220720_HEKWH103c_TMT_Slot2-14_1_348.29312.29312.2	AAASTDYYK	2	724.398	724.395	0.0045	7.74552e-07	28.252	14.957	1	9K(229.1629), N-term(229.1629)	1.0459	P08559	ODPA_HUMAN	PDHA1	Pyruvate dehydrogenase E1 component subunit alpha, somatic form, mitochondrial	3010	2502	3060	2553	3804	2552	3010	2218.34	2857.3	2267.34	3590.04	2429.94	2638.67	2904.19	2643.62	3010	2361.59	2974.54	2312.08	3690.04	2638.69	2663.63	3033.64	2802.43	0.878031	0.419789	0.950472	0.756415	24630	0.790765
20220720_HEKWH103c_TMT_Slot2-17_1_351.41042.41042.3	AAASTDYYKR	3	535.301	535.3	0.0051	0.0159443	14.064	10.87	0.9989	9K(229.1629), N-term(229.1629)	0.9308	P08559	ODPA_HUMAN	PDHA1	Pyruvate dehydrogenase E1 component subunit alpha, somatic form, mitochondrial	3034	4072	4325	4763	4351	3478	3034	3769.71	3971.22	4401.28	3981.02	3342.64	3717.64	3875.36	3656.93	3034	4013.14	4134.16	4488.12	4091.91	3629.8	3752.8	4048.1	3876.62	0.927052	0.592803	0.968062	0.82027	31386	0.876304
20220720_HEKWH103c_TMT_Slot2-13_1_347.43997.43997.2	AAATIDSLASR	2	652.876	652.872	0.0076	8.18464e-06	23.3	12.332	1	N-term(229.1629)	0.973	Q9NVC6	MED17_HUMAN	MED17	Mediator of RNA polymerase II transcription subunit 17	1088	1533	1521	1852	1480	1375	1088	1425.17	1386.17	1727.68	1334.19	1329.64	1407.84	1379.68	1357.9	1088	1517.2	1443.04	1761.77	1371.35	1443.86	1421.16	1441.18	1439.48	0.986109	0.94771	0.987273	0.952126	44516	0.987734
20220720_HEKWH103c_TMT_Slot2-16_1_350.17407.17407.2	AAATPAK	2	544.35	544.347	0.0059	0.0823041	18.637	14.471	0.987	7K(229.1629), N-term(229.1629)	0.9226	P19338	NUCL_HUMAN	NCL	Nucleolin	16719	17494	17941	16894	17596	15114	16719	15909	16501.9	15402.7	16206.7	14563	16060.8	16057.8	15532.4	16719	16936.3	17179	15706.6	16658.1	15814	16212.8	16773.6	16465.5	0.966566	0.664956	0.984649	0.844389	34133	0.903856
20220720_HEKWH103c_TMT_Slot2-26_1_360.75650.75650.3	AAATPAKK	3	482.322	482.32	0.0051	0.199391	16.498	13.196	0.9733	7K(229.1629), 8K(229.1629), N-term(229.1629)	0.902	P19338	NUCL_HUMAN	NCL	Nucleolin	12094	10131	9715	12634	10808	8913	12094	9030.79	8846.21	11794.6	9829.02	8578.81	11944.3	9429.9	8712.51	12094	9613.96	9209.18	12027.3	10102.8	9315.8	12057.3	9850.23	9235.9	1.22406	0.0300015	1.30548	0.00479773	4541	0.306529
20220720_HEKWH103c_TMT_Slot2-4_1_338.16365.16365.2	AAATPESQEPQAK	2	893.49	893.491	-0.0008	0.33037	11.424	0	0.845	13K(229.1629), N-term(229.1629)	1.1188	P49006	MRP_HUMAN	MARCKSL1	MARCKS-related protein	424	255	347	145	297	203	424	216.145	329.022	116.644	283.737	193.353	270.322	249.941	261.188	424	230.102	342.522	118.945	291.641	209.963	272.879	261.082	276.878	1.04519	0.91695	0.985557	0.972283	43425	0.979685
20220720_HEKWH103c_TMT_Slot2-4_1_338.16624.16624.3	AAATPESQEPQAK	3	595.999	595.996	0.0081	0.0526927	13.613	0	0.9983	13K(229.1629), N-term(229.1629)	0.9515	P49006	MRP_HUMAN	MARCKSL1	MARCKS-related protein	886	1058	935	1027	1246	670	886	974.416	846.937	938.628	1169.82	630.226	912.314	1072.12	738.581	886	1037.34	881.687	957.148	1202.41	684.367	920.943	1119.91	782.95	0.822338	0.426151	1.17625	0.539128	24900	0.794044
20220720_HEKWH103c_TMT_Slot2-10_1_344.16570.16570.2	AAATQPDAK	2	665.891	665.89	0.0026	0.00279307	21.243	12.433	0.9995	9K(229.1629), N-term(229.1629)	0.988	Q7KZF4	SND1_HUMAN	SND1	Staphylococcal nuclease domain-containing protein 1	1034	1366	1875	1610	1312	1342	1034	1256.93	1756.99	1470.23	1182.3	1301.8	1252.11	1219.61	1529.4	1034	1338.09	1829.09	1499.24	1215.23	1413.64	1263.96	1273.97	1621.27	0.992138	0.971897	0.779608	0.24428	45376	0.993744
20220720_HEKWH103c_TMT_Slot2-16_1_350.15999.15999.2	AAATSAK	2	539.341	539.337	0.0073	0.00101657	22.548	15.033	0.9992	7K(229.1629), N-term(229.1629)	0.9198	P19338	NUCL_HUMAN	NCL	Nucleolin	49973	55828	56825	51422	54827	49332	49973	51046.4	52253.2	46728.4	50498.7	47615	48350.7	50772.5	49934.1	49973	54342.7	54397.2	47650.4	51905.3	51705.5	48808	53035.7	52933.8	0.920287	0.0936463	0.922058	0.101618	9042	0.480515
20220720_HEKWH103c_TMT_Slot2-18_1_352.21944.21944.2	AAAVGTANK	2	630.89	630.887	0.0045	0.0022335	20.11	13.495	0.9994	9K(229.1629), N-term(229.1629)	1.0013	P18206	VINC_HUMAN	VCL	Vinculin	1510	2553	1520	1601	2387	1821	1510	2412.45	1316.85	1448.72	2243.95	1744.71	1479.36	2328.2	1530.78	1510	2568.23	1370.88	1477.3	2306.45	1894.59	1493.35	2431.97	1622.74	0.614049	0.010921	0.920267	0.686892	2595	0.195257
20220720_HEKWH103c_TMT_Slot2-28_1_362.51751.51751.2	AAAVSALAK	2	630.412	630.408	0.0074	0.00284361	25.663	18.999	0.9989	9K(229.1629), N-term(229.1629)	1.0042	Q9UBF2	COPG2_HUMAN	COPG2	Coatomer subunit gamma-2	5826	6105	6978	5040	6605	6305	5826	5541.54	6492.08	4461.52	6140.6	6096.22	5143.76	5841.07	6294.15	5826	5899.39	6758.46	4549.56	6311.64	6619.93	5192.42	6101.42	6672.26	0.851017	0.186001	0.77821	0.0365813	14107	0.61173
20220720_HEKWH103c_TMT_Slot2-15_1_349.34426.34426.2	AACANNVGLLR	2	693.887	694.387	-1.0007	5.81636e-06	19.694	9.419	1	3C(57.0215), N-term(229.1629)	1.0134	A6NCL7	AN33B_HUMAN	ANKRD33B	Ankyrin repeat domain-containing protein 33B	2566	1971	1846	2446	1653	2464	2566	1740.55	1678.07	2301.72	1437.5	2415.12	2433.86	1589.02	2046.6	2566	1852.95	1746.92	2347.13	1477.54	2622.6	2456.88	1659.85	2169.54	1.48018	0.0354595	1.13244	0.478579	5018	0.327855	C94
20220720_HEKWH103c_TMT_Slot2-10_1_344.15107.15107.2	AACCLAGAR	2	589.806	589.802	0.0067	1.38234e-06	29.946	12.413	1	3C(57.0215), 4C(57.0215), N-term(229.1629)	0.926	O95336	6PGL_HUMAN	PGLS	6-phosphogluconolactonase	6947	5797	7847	6843	5321	6069	6947	5130.83	7360.83	6264.32	4756.47	5907.28	6605.66	4943.65	6634.05	6947	5462.16	7662.85	6387.92	4888.95	6414.76	6668.14	5164	7032.58	1.29127	0.0333266	0.948178	0.636142	4832	0.319996	C32, C33	C32	1.46
20220720_HEKWH103c_TMT_Slot2-8_1_342.16689.16689.2	AACDLVR	2	517.289	517.287	0.005	0.00029084	20.943	13.112	0.9996	3C(57.0215), N-term(229.1629)	0.9075	P55060	XPO2_HUMAN	CSE1L	Exportin-2	118918	120498	129713	128818	136947	131997	118918	109190	119632	117716	125787	127720	118317	117489	123676	118918	116241	124540	120039	129291	138692	119436	122725	131106	0.973199	0.43439	0.910992	0.00657021	25218	0.799189	C387
20220720_HEKWH103c_TMT_Slot2-17_1_351.55559.55559.2	AACDPWK	2	653.357	653.355	0.0045	0.0128695	17.904	11.39	0.9971	3C(57.0215), 7K(229.1629), N-term(229.1629)	0.982	Q9H8N7	ZN395_HUMAN	ZNF395	Zinc finger protein 395	2986	3068	4617	2873	3894	2433	2986	2763.57	4370	2499.82	3670.34	2308.21	2742.91	3216.95	3339.1	2986	2942.03	4549.3	2549.14	3772.57	2506.5	2768.85	3360.35	3539.69	0.823979	0.216853	0.78223	0.113688	15681	0.641612	C200
20220720_HEKWH103c_TMT_Slot2-27_1_361.22453.22453.2	AACEEIR	2	539.284	539.282	0.0046	0.0175878	18.29	13.563	0.9966	3C(57.0215), N-term(229.1629)	0.9061	O60610	DIAP1_HUMAN	DIAPH1	Protein diaphanous homolog 1	2760	3486	2847	2733	3782	3419	2760	3226.7	2566.3	2465.82	3527.65	3299.06	2612.91	3377.18	2932.68	2760	3435.07	2671.6	2514.47	3625.91	3582.47	2637.63	3527.71	3108.86	0.747688	0.0641616	0.848422	0.306693	7206	0.413106	C964
20220720_HEKWH103c_TMT_Slot2-3_1_337.49439.49439.3	AACEQQAVALTLQEDR	3	678.019	678.016	0.0087	2.1555e-10	37.191	10.732	1	3C(57.0215), N-term(229.1629)	0.9791	Q9BUH6	PAXX_HUMAN	PAXX	Protein PAXX	571	878	531	651	1390	669	571	825.419	460.084	578.5	1335.29	623.6	574.75	1080.35	541.842	571	878.721	478.962	589.915	1372.48	677.172	580.187	1128.51	574.393	0.514118	0.0152731	1.01009	0.974101	3086	0.229621	C80
20220720_HEKWH103c_TMT_Slot2-3_1_337.29395.29395.2	AACETFDVR	2	649.326	649.324	0.0043	0.000679881	22.144	9.991	0.9999	3C(57.0215), N-term(229.1629)	0.9809	P35228	NOS2_HUMAN	NOS2	Nitric oxide synthase, inducible	730	1699	1055	1052	1453	1642	730	1626.82	918.405	953.527	1344.06	1596.3	841.764	1485.44	1257.35	730	1731.88	956.088	972.342	1381.5	1733.44	849.726	1551.66	1332.89	0.547625	0.0110319	0.637508	0.0637041	2613	0.195881	C681
20220720_HEKWH103c_TMT_Slot2-29_1_363.51697.51697.2	AACFAIQK	2	683.906	683.899	0.0124	6.63737e-06	29.038	14.622	1	3C(57.0215), 8K(229.1629), N-term(229.1629)	1.0225	O15269	SPTC1_HUMAN	SPTLC1	Serine palmitoyltransferase 1	25446	30621	35142	31106	36524	27161	25446	28096.5	32585.3	28090.9	34008.5	26004.7	26768.5	31052.5	29295	25446	29910.9	33922.3	28645.2	34955.8	28238.7	27021.7	32436.6	31054.9	0.83306	0.00316878	0.870127	0.0258177	1387	0.105998	C192
20220720_HEKWH103c_TMT_Slot2-14_1_348.17210.17210.2	AACFCHR	2	575.78	575.776	0.0085	0.0229483	17.057	9.746	0.9938	3C(57.0215), 5C(57.0215), N-term(229.1629)	0.9082	Q13889	TF2H3_HUMAN	GTF2H3	General transcription factor IIH subunit 3	3371	3810	3638	3861	3463	3372	3371	3490.53	3319.09	3565.06	3144.91	3265.07	3468.03	3317.72	3292.08	3371	3715.94	3455.28	3635.4	3232.51	3545.57	3500.83	3465.61	3489.85	1.01016	0.945618	1.00315	0.983067	44445	0.987127	C255, C257
20220720_HEKWH103c_TMT_Slot2-14_1_348.17246.17246.3	AACFCHR	3	384.187	384.186	0.0019	0.00335738	17.396	0	1	3C(57.0215), 5C(57.0215), N-term(229.1629)	0.7139	Q13889	TF2H3_HUMAN	GTF2H3	General transcription factor IIH subunit 3	6050	6855	7180	5910	5758	5902	6050	6271.63	6624.86	5355.15	5253.17	5723.39	5702.57	5762.4	6174.13	6050	6676.62	6896.69	5460.81	5399.5	6215.08	5756.51	6019.25	6545.03	0.956351	0.70914	0.879525	0.275372	35786	0.919389	C255, C257
20220720_HEKWH103c_TMT_Slot2-8_1_342.10375.10375.2	AACFDGR	2	513.257	513.255	0.0034	3.54117e-07	23.416	11.425	1	3C(57.0215), N-term(229.1629)	0.8664	Q9UK73	FEM1B_HUMAN	FEM1B	Protein fem-1 homolog B	13417	15397	18647	15769	15677	15169	13417	14063.2	17363.3	14294.4	14349.1	14681.1	13855.7	14206.2	16022.2	13417	14971.3	18075.8	14576.5	14748.8	15942.4	13986.8	14839.4	16984.7	0.942544	0.475828	0.823491	0.0162973	26839	0.822554	C129
20220720_HEKWH103c_TMT_Slot2-22_1_356.53778.53778.3	AACIAEQYHTVLK	3	654.703	654.701	0.0059	5.31572e-09	25.943	9.226	1	13K(229.1629), 3C(57.0215), N-term(229.1629)	1.028	O95235	KI20A_HUMAN	KIF20A	Kinesin-like protein KIF20A	1998	1688	2360	2338	1463	2107	1998	1494.97	2212.49	2169.76	1266.88	2063.93	2083.88	1380.92	2138.21	1998	1591.51	2303.27	2212.57	1302.16	2241.23	2103.59	1442.48	2266.65	1.45832	0.0567099	0.92806	0.677457	6683	0.393702	C809
20220720_HEKWH103c_TMT_Slot2-14_1_348.14661.14661.3	AACIHSGMTR	3	450.228	450.227	0.0023	0.118032	11.212	6.963	0.9829	3C(57.0215), 8M(15.9949), N-term(229.1629)	0.8423	O94761	RECQ4_HUMAN	RECQL4	ATP-dependent DNA helicase Q4	1741	1668	1634	1583	1301	2205	1741	1506.25	1497.73	1459.11	1143.43	2166.12	1600.05	1324.84	1831.93	1741	1603.52	1559.19	1487.9	1175.28	2352.21	1615.19	1383.9	1941.98	1.16713	0.461171	0.831724	0.346617	26290	0.813864	C552
20220720_HEKWH103c_TMT_Slot2-13_1_347.17090.17090.2	AACIHSGMTR	2	666.841	666.839	0.0025	0.208089	11.227	7.269	0.9657	3C(57.0215), N-term(229.1629)	0.9982	O94761	RECQ4_HUMAN	RECQL4	ATP-dependent DNA helicase Q4	1146	971	954	1279	1213	828	1146	866.275	869.645	1191.22	1116.65	790.034	1168.61	991.461	829.839	1146	922.216	905.327	1214.72	1147.75	857.904	1179.66	1035.65	879.691	1.13905	0.583118	1.341	0.232927	31003	0.872636	C552
20220720_HEKWH103c_TMT_Slot2-14_1_348.17416.17416.3	AACIHSGMTR	3	444.897	444.895	0.005	5.5e-13	23.305	7.933	1	3C(57.0215), N-term(229.1629)	0.8056	O94761	RECQ4_HUMAN	RECQL4	ATP-dependent DNA helicase Q4	9405	10213	9417	10591	11307	9506	9405	9332.19	8560.73	9746.55	10430	9151.38	9575.78	9881.07	8856.05	9405	9934.82	8911.98	9938.87	10720.5	9937.56	9666.35	10321.5	9388.07	0.936525	0.496313	1.02964	0.766264	27616	0.833826	C552
20220720_HEKWH103c_TMT_Slot2-24_1_358.26757.26757.3	AACLIQAHYR	3	477.929	477.929	0.0004	0.000385056	18.912	10.312	1	3C(57.0215), N-term(229.1629)	0.832	Q8IZT6	ASPM_HUMAN	ASPM	Abnormal spindle-like microcephaly-associated protein	1215	630	581	899	1400	830	1215	524.878	528.168	823.029	1325.54	784.932	1019.01	925.208	656.55	1215	558.772	549.839	839.268	1362.46	852.363	1028.65	966.448	695.991	1.06436	0.800854	1.47797	0.142072	39211	0.947602	C3034
20220720_HEKWH103c_TMT_Slot2-29_1_363.91204.91204.3	AACLLDGVPVALK	3	595.697	595.695	0.0059	7.60223e-06	24.44	9.93	1	13K(229.1629), 3C(57.0215), N-term(229.1629)	0.9317	Q8TDX7	NEK7_HUMAN	NEK7	Serine/threonine-protein kinase Nek7	1443	573	1169	1592	1502	1087	1443	440.892	1111.19	1481.46	1380.27	1040.07	1462.23	910.582	1075.63	1443	469.363	1156.78	1510.7	1418.72	1129.42	1476.06	951.169	1140.25	1.55184	0.0584939	1.29451	0.246291	6808	0.398631	C53
20220720_HEKWH103c_TMT_Slot2-24_1_358.24719.24719.2	AACLVQQK	2	688.413	688.41	0.0062	0.0003934	19.794	10.468	0.9998	3C(57.0215), 8K(229.1629), N-term(229.1629)	1.0251	Q9P2G1	AKIB1_HUMAN	ANKIB1	Ankyrin repeat and IBR domain-containing protein 1	2101	1626	1125	2471	1875	1081	2101	1443.25	978.137	2356.65	1702.19	1023.12	2228.82	1572.72	1000.63	2101	1536.45	1018.27	2403.15	1749.61	1111.02	2249.91	1642.82	1060.74	1.36954	0.0975903	2.12107	0.000379975	9282	0.487804	C715
20220720_HEKWH103c_TMT_Slot2-17_1_351.27196.27196.2	AACNLLQR	2	587.835	587.832	0.0057	2.45313e-05	25.631	11.758	1	3C(57.0215), N-term(229.1629)	0.9446	Q01813	PFKAP_HUMAN	PFKP	ATP-dependent 6-phosphofructokinase, platelet type	36830	38227	36149	37065	41341	37326	36830	34785.6	32998.9	33881.7	38153	36028.8	35355.9	36469.3	34513.8	36830	37031.9	34352.9	34550.3	39215.8	39124	35690.3	38094.9	36587.2	0.936879	0.24862	0.975486	0.663106	17255	0.668501	C112
20220720_HEKWH103c_TMT_Slot2-6_1_340.05866.05866.2	AACNLQR	2	531.292	531.29	0.004	0.264917	16.358	14.656	0.9474	3C(57.0215), N-term(229.1629)	0.8786	O94986	CE152_HUMAN	CEP152	Centrosomal protein of 152 kDa	2181	1356	1892	1653	1680	1618	2181	1154.8	1781.06	1499.37	1539.87	1565.64	1840.18	1347.34	1673.35	2181	1229.38	1854.13	1528.95	1582.76	1700.14	1857.59	1407.39	1773.87	1.31988	0.172754	1.04719	0.811686	13397	0.598275	C1417
20220720_HEKWH103c_TMT_Slot2-1_1_335.37370.37370.3	AACPLDSESAEGVVPPASGGGR	3	771.72	771.716	0.01	0.000859508	18.763	0	1	3C(57.0215), N-term(229.1629)	1.0141	O95359	TACC2_HUMAN	TACC2	Transforming acidic coiled-coil-containing protein 2	153	95	132	79	29	23	153	80.8879	124.804	71.1685	24.0691	22.1817	112.084	52.4785	73.493	153	86.1113	129.925	72.5728	24.7395	24.0872	113.144	54.8176	77.908	2.06402	0.309663	1.45228	0.567955	20051	0.716529	C2203
20220720_HEKWH103c_TMT_Slot2-13_1_347.44706.44706.3	AACQCVEPIK	3	545.3	545.298	0.004	0.00171453	20.238	11.818	0.9999	10K(229.1629), 3C(57.0215), 5C(57.0215), N-term(229.1629)	0.8931	Q99575	POP1_HUMAN	POP1	Ribonucleases P/MRP protein subunit POP1	1452	2405	2550	2588	2724	2174	1452	2253.7	2342.96	2368.76	2515.32	2088.48	1910.38	2384.51	2215.72	1452	2399.23	2439.09	2415.5	2585.39	2267.9	1928.45	2490.8	2348.82	0.77423	0.154399	0.821028	0.277636	12483	0.573862	C347, C349
20220720_HEKWH103c_TMT_Slot2-13_1_347.44666.44666.2	AACQCVEPIK	2	817.446	817.444	0.0036	8.23556e-05	19.84	10.214	1	10K(229.1629), 3C(57.0215), 5C(57.0215), N-term(229.1629)	1.0844	Q99575	POP1_HUMAN	POP1	Ribonucleases P/MRP protein subunit POP1	1513	1667	1557	1325	2012	846	1513	1524.6	1424.15	1178.16	1916.72	780.832	1345.58	1720.66	1102.49	1513	1623.05	1482.59	1201.41	1970.11	847.911	1358.31	1797.36	1168.72	0.755726	0.174888	1.16222	0.503873	13498	0.601134	C347, C349
20220720_HEKWH103c_TMT_Slot2-20_1_354.58075.58075.3	AACQEAQVFGNQLIPPNAQVK	3	914.502	914.498	0.0112	0.000561371	21.503	7.9	1	21K(229.1629), 3C(57.0215), N-term(229.1629)	1.1378	Q53H12	AGK_HUMAN	AGK	Acylglycerol kinase, mitochondrial	221	80	147	146	85	123	221	60.2164	140.239	135.591	73.0231	120.517	178.295	66.6197	130.378	221	64.1049	145.993	138.266	75.0571	130.871	179.982	69.5892	138.21	2.58635	0.129814	1.30223	0.616313	11182	0.53862	C43
20220720_HEKWH103c_TMT_Slot2-22_1_356.25551.25551.2	AACQLVK	2	624.385	624.381	0.0084	0.00404966	24.528	16.514	0.9986	3C(57.0215), 7K(229.1629), N-term(229.1629)	0.9909	Q9Y2I8	WDR37_HUMAN	WDR37	WD repeat-containing protein 37	9797	10616	11932	8490	12418	9106	9797	9665.89	11089.9	7459.8	11690.5	8708.52	8628.4	10678.2	9899.22	9797	10290.1	11544.9	7606.99	12016.1	9456.65	8710.02	11154.2	10493.9	0.780876	0.0109001	0.830008	0.0579428	2591	0.195184	C146
20220720_HEKWH103c_TMT_Slot2-18_1_352.91761.91761.3	AACQVMAVLLEEDR	3	611.986	611.985	0.0025	6.36611e-07	26.48	11.933	1	3C(57.0215), N-term(229.1629)	0.9321	Q8WVS4	DC2I1_HUMAN	DYNC2I1	Cytoplasmic dynein 2 intermediate chain 1	611	412	406	203	469	461	611	357.469	376.719	166.347	444.471	445.888	388.674	400.97	411.304	611	380.553	392.177	169.629	456.852	484.193	392.35	418.843	436.012	0.936748	0.854893	0.899861	0.765955	41190	0.962943	C596
20220720_HEKWH103c_TMT_Slot2-24_1_358.03513.03513.3	AACSAAAMEEDSEASSSR	3	692.306	692.3	0.017	0.0018514	20.43	0	0.9977	3C(57.0215), 8M(15.9949), N-term(229.1629)	0.9959	Q05086	UBE3A_HUMAN	UBE3A	Ubiquitin-protein ligase E3A	443	255	309	476	286	358	443	215.279	285.397	451.344	247.835	349.574	447.172	231.557	317.485	443	229.181	297.107	460.249	254.738	379.605	451.402	241.878	336.557	1.86623	0.113907	1.34123	0.420322	10274	0.514388	C198
20220720_HEKWH103c_TMT_Slot2-24_1_358.09321.09321.3	AACSAAAMEEDSEASSSR	3	686.971	686.968	0.0078	2.25165e-07	35.09	7.733	1	3C(57.0215), N-term(229.1629)	0.9862	Q05086	UBE3A_HUMAN	UBE3A	Ubiquitin-protein ligase E3A	473	225	668	592	477	269	473	177.475	645.677	540.557	436.72	254.151	506.778	307.097	449.914	473	188.935	672.17	551.223	448.885	275.985	511.572	320.786	476.942	1.59475	0.195543	1.07261	0.831576	14566	0.62285	C198
20220720_HEKWH103c_TMT_Slot2-24_1_358.09495.09495.2	AACSAAAMEEDSEASSSR	2	1029.95	1029.95	0.0063	5.01187e-05	25.7	0	1	3C(57.0215), N-term(229.1629)	1.1572	Q05086	UBE3A_HUMAN	UBE3A	Ubiquitin-protein ligase E3A	670	428	510	257	242	675	670	367.214	479.036	222.936	206.804	667.969	446.468	287.009	573.502	670	390.928	498.692	227.335	212.564	725.352	450.691	299.802	607.955	1.50329	0.276217	0.741324	0.354068	18536	0.691376	C198
20220720_HEKWH103c_TMT_Slot2-28_1_362.06854.06854.2	AACSDPGASGR	2	639.311	639.309	0.0036	0.000115345	24.252	7.497	1	3C(57.0215), N-term(229.1629)	0.9458	Q92837	FRAT1_HUMAN	FRAT1	Proto-oncogene FRAT1	1197	1847	2627	1828	1593	1597	1197	1714.16	2472.29	1638.97	1445.22	1547.86	1417.98	1579.69	2010.08	1197	1824.85	2573.73	1671.31	1485.48	1680.84	1431.4	1650.1	2130.83	0.86746	0.492867	0.671756	0.0444052	27483	0.832044	C257
20220720_HEKWH103c_TMT_Slot2-3_1_337.33144.33144.3	AACSSSEEDDCVSLSK	3	735.016	735.014	0.0068	1.79267e-05	25.486	8.461	1	11C(57.0215), 16K(229.1629), 3C(57.0215), N-term(229.1629)	0.9916	Q9H019	MFR1L_HUMAN	MTFR1L	Mitochondrial fission regulator 1-like	1406	765	1142	879	1214	1284	1406	636.295	1081.67	778.984	1126.93	1245.68	1092.49	881.613	1163.68	1406	677.384	1126.05	794.354	1158.32	1352.7	1102.83	920.91	1233.58	1.19754	0.46461	0.894002	0.629151	26413	0.816114	C222, C230
20220720_HEKWH103c_TMT_Slot2-3_1_337.03720.03720.2	AACTVQR	2	517.786	517.784	0.003	0.00685649	17.796	12.284	0.9981	3C(57.0215), N-term(229.1629)	0.8837	P17483	HXB4_HUMAN	HOXB4	Homeobox protein Hox-B4	3005	3127	2862	2796	2836	3012	3005	2847.48	2607.78	2559.37	2588.51	2923.99	2782.18	2717.99	2765.88	3005	3031.36	2714.78	2609.87	2660.61	3175.18	2808.5	2839.15	2932.04	0.989206	0.946441	0.957866	0.78854	44474	0.987343	C60
20220720_HEKWH103c_TMT_Slot2-28_1_362.64457.64457.2	AACVIQSYWR	2	741.891	741.89	0.0022	0.111237	15.315	10.933	0.981	3C(57.0215), N-term(229.1629)	1.0329	Q8IZT6	ASPM_HUMAN	ASPM	Abnormal spindle-like microcephaly-associated protein	683	586	645	483	485	262	683	522.375	598.972	433.663	451.274	246.657	558.332	486.825	422.814	683	556.108	623.548	442.22	463.844	267.846	563.613	508.524	448.214	1.10833	0.747109	1.25746	0.484735	37231	0.931022	C1564
20220720_HEKWH103c_TMT_Slot2-29_1_363.10741.10741.2	AADAAGPGCPR	2	636.324	636.322	0.0048	4.73764e-07	32.249	9.82	1	9C(57.0215), N-term(229.1629)	0.9737	Q8NCN4	RN169_HUMAN	RNF169	E3 ubiquitin-protein ligase RNF169	4021	3512	4640	3534	4753	4200	4021	3124.99	4355.46	3134.89	4434.42	4049.23	3577.95	3779.7	4202.34	4021	3326.79	4534.17	3196.75	4557.93	4397.09	3611.79	3948.18	4454.79	0.914799	0.534876	0.810765	0.134608	29124	0.852085	C103
20220720_HEKWH103c_TMT_Slot2-27_1_361.34103.34103.3	AADAEAEVASLNR	3	515.942	515.941	0.0035	8.37325e-05	24.495	11.585	1	N-term(229.1629)	0.8528	P06753	TPM3_HUMAN	TPM3	Tropomyosin alpha-3 chain	498	103	177	347	680	501	498	60.6527	167.156	315.043	645.604	479.05	406.522	353.128	323.103	498	64.5694	174.015	321.259	663.587	520.204	410.367	368.868	342.513	1.1125	0.769269	1.19811	0.624571	38051	0.937978
20220720_HEKWH103c_TMT_Slot2-27_1_361.34285.34285.2	AADAEAEVASLNR	2	773.409	773.407	0.0039	0.0686278	16.154	10.458	0.9875	N-term(229.1629)	1.0356	P06753	TPM3_HUMAN	TPM3	Tropomyosin alpha-3 chain	663	435	506	340	680	160	663	374.86	473.323	290.453	658.322	137.617	476.726	516.591	305.47	663	399.067	492.744	296.184	676.659	149.439	481.236	539.617	323.82	0.891809	0.725013	1.48612	0.275761	36394	0.924265
20220720_HEKWH103c_TMT_Slot2-30_1_364.33035.33035.3	AADAEAEVASLNRR	3	567.976	567.974	0.0054	0.00144073	19.038	11.425	0.9997	N-term(229.1629)	0.918	P06753	TPM3_HUMAN	TPM3	Tropomyosin alpha-3 chain	2037	1341	1804	1737	1536	1263	2037	1152.67	1691.62	1593.2	1401.89	1215.34	1815.1	1277.28	1453.48	2037	1227.1	1761.03	1624.64	1440.94	1319.74	1832.27	1334.21	1540.79	1.3733	0.124646	1.18917	0.386325	10919	0.529633
20220720_HEKWH103c_TMT_Slot2-26_1_360.24406.24406.2	AADALEEQQR	2	680.359	680.357	0.0033	0.0372609	18.093	11.474	0.9924	N-term(229.1629)	0.9642	Q14980	NUMA1_HUMAN	NUMA1	Nuclear mitotic apparatus protein 1	796	925	1008	1020	1089	814	796	847.378	929.439	932.663	1008.24	779.72	864.332	927.81	854.579	796	902.099	967.575	951.066	1036.33	846.704	872.507	969.166	905.917	0.900266	0.681139	0.963121	0.884707	34712	0.91041
20220720_HEKWH103c_TMT_Slot2-17_1_351.38616.38616.2	AADALGK	2	552.347	552.345	0.0043	0.0024183	20.23	13.35	0.9989	7K(229.1629), N-term(229.1629)	0.9391	Q92616	GCN1_HUMAN	GCN1	eIF-2-alpha kinase activator GCN1	23797	29337	29246	28311	27519	24964	23797	27031.2	26804.9	25928.2	25193.7	24107.4	24862.6	26112.4	25456.2	23797	28776.7	27904.8	26439.8	25895.4	26178.4	25097.8	27276.4	26985.4	0.920129	0.200541	0.930049	0.26582	14816	0.62799
20220720_HEKWH103c_TMT_Slot2-27_1_361.37266.37266.2	AADAVEDLR	2	594.827	594.825	0.0036	0.0892174	20.621	15.429	0.9837	N-term(229.1629)	0.9658	Q9UNF0	PACN2_HUMAN	PACSIN2	Protein kinase C and casein kinase substrate in neurons protein 2	2026	2045	2844	2183	2091	1442	2026	1842.81	2674.22	1965.71	1929.6	1376.39	1995.85	1886.2	2025.3	2026	1961.81	2783.94	2004.49	1983.35	1494.64	2014.73	1970.28	2146.97	1.02256	0.904678	0.938407	0.728437	42968	0.976854
20220720_HEKWH103c_TMT_Slot2-12_1_346.28377.28377.2	AADAVNK	2	573.851	573.848	0.0074	0.00118622	22.471	16.638	0.9991	7K(229.1629), N-term(229.1629)	0.9259	O60749	SNX2_HUMAN	SNX2	Sorting nexin-2	3730	3358	4660	4349	4483	4092	3730	2994.03	4371.12	3960.05	4118.94	3951.96	3845.03	3556.49	4161.54	3730	3187.38	4550.47	4038.19	4233.67	4291.46	3881.4	3715.01	4411.54	1.04479	0.759531	0.879829	0.354511	37676	0.935322
20220720_HEKWH103c_TMT_Slot2-10_1_344.38804.38804.3	AADCDLQITNAQTK	3	669.694	669.691	0.0086	1.37907e-09	31.622	10.844	1	14K(229.1629), 4C(57.0215), N-term(229.1629)	0.9749	Q7Z6E9	RBBP6_HUMAN	RBBP6	E3 ubiquitin-protein ligase RBBP6	1169	2614	2423	2409	2497	2504	1169	2487.46	2201.43	2205.68	2286.8	2426.25	1687.34	2387.13	2313.84	1169	2648.09	2291.76	2249.2	2350.5	2634.68	1703.3	2493.53	2452.84	0.683088	0.0392368	0.69442	0.0491755	5337	0.341096	C44
20220720_HEKWH103c_TMT_Slot2-10_1_344.81463.81463.4	AADCDLQITNAQTKEEYTDDNALIPK	4	906.976	906.972	0.0148	8.09577e-06	15.457	8.397	1	14K(229.1629), 26K(229.1629), 4C(57.0215), N-term(229.1629)	1.0985	Q7Z6E9	RBBP6_HUMAN	RBBP6	E3 ubiquitin-protein ligase RBBP6	51	94	275	84	206	91	51	85.9062	267.588	62.0304	199.561	84.2149	56.5152	142.734	175.902	51	91.4536	278.568	63.2544	205.12	91.4496	57.0498	149.096	186.469	0.382638	0.157406	0.305948	0.073369	12617	0.578821	C44
20220720_HEKWH103c_TMT_Slot2-31_1_365.51299.51299.3	AADCEVEQWDSDEPIPAK	3	840.079	840.077	0.0065	7.34937e-05	25.035	0	1	18K(229.1629), 4C(57.0215), N-term(229.1629)	1.0615	Q9UBQ7	GRHPR_HUMAN	GRHPR	Glyoxylate reductase/hydroxypyruvate reductase	437	121	237	192	96	398	437	82.6218	227.882	176.7	72.522	395.534	306.85	77.5719	311.708	437	87.9571	237.232	180.187	74.5421	429.514	309.753	81.0296	330.434	3.82271	0.0173249	0.937413	0.869569	3305	0.24321	C29
20220720_HEKWH103c_TMT_Slot2-30_1_364.65070.65070.3	AADCEVEQWDSDEPIPAKELER	3	1015.84	1015.83	0.01	0.106353	11.393	0	0.9643	18K(229.1629), 4C(57.0215), N-term(229.1629)	1.0646	Q9UBQ7	GRHPR_HUMAN	GRHPR	Glyoxylate reductase/hydroxypyruvate reductase	386	356	95	245	267	180	386	324.114	67.0617	232.578	247.616	171.581	309.289	285.865	119.321	386	345.044	69.8133	237.167	254.513	186.321	312.215	298.607	126.489	1.04557	0.911547	2.46831	0.0675815	43231	0.978282	C29
20220720_HEKWH103c_TMT_Slot2-30_1_364.20031.20031.2	AADCISEPVNR	2	730.876	730.872	0.0091	2.34399e-07	32.554	13.536	1	4C(57.0215), N-term(229.1629)	1.0032	P43304	GPDM_HUMAN	GPD2	Glycerol-3-phosphate dehydrogenase, mitochondrial	6690	8998	10822	9764	10381	8226	6690	8311.96	10056.2	8864.95	9597.28	7899.69	7777.47	8954.62	8977.95	6690	8848.71	10468.8	9039.87	9864.6	8578.34	7851.04	9353.76	9517.29	0.839346	0.088272	0.824924	0.0601864	8729	0.469179	C45
20220720_HEKWH103c_TMT_Slot2-31_1_365.29321.29321.3	AADCISEPVNREPPSR	3	676.348	676.344	0.0117	7.75929e-07	30	12.507	1	4C(57.0215), N-term(229.1629)	0.9571	P43304	GPDM_HUMAN	GPD2	Glycerol-3-phosphate dehydrogenase, mitochondrial	5584	6517	5665	7894	7363	6867	5584	5993.84	5096.1	7373.81	6708.86	6638.9	6478.9	6351.35	5867.5	5584	6380.89	5305.2	7519.31	6895.73	7209.23	6540.19	6634.45	6219.98	0.985792	0.900335	1.05148	0.664629	42804	0.975889	C45
20220720_HEKWH103c_TMT_Slot2-9_1_343.11296.11296.2	AADCPGK	2	588.829	588.826	0.0062	0.00153906	21.857	14.524	0.9995	4C(57.0215), 7K(229.1629), N-term(229.1629)	0.9453	O94855	SC24D_HUMAN	SEC24D	Protein transport protein Sec24D	34519	35395	35703	37501	37668	34298	34519	32142.4	32738.7	34458.7	34541.9	33123.6	34488.8	33342.1	32931.1	34519	34218	34082	35138.6	35504	35969.2	34815.1	34828.3	34909.4	0.99962	0.994755	0.997298	0.962669	46187	0.999256	C573
20220720_HEKWH103c_TMT_Slot2-17_1_351.11210.11210.2	AADEAMEER	2	625.802	625.798	0.0079	0.0178855	19.49	11.293	0.9948	N-term(229.1629)	0.9286	Q9NXH9	TRM1_HUMAN	TRMT1	tRNA (guanine(26)-N(2))-dimethyltransferase	505	264	227	292	233	279	505	220.509	206.038	273.185	207.908	271.931	389.093	214.209	238.985	505	234.749	214.492	278.575	213.7	295.292	392.773	223.757	253.341	1.75536	0.171348	1.55037	0.271756	13335	0.596164
20220720_HEKWH103c_TMT_Slot2-14_1_348.09059.09059.2	AADEAMEER	2	633.798	633.795	0.0051	0.090469	12.674	7.886	0.9887	6M(15.9949), N-term(229.1629)	0.9438	Q9NXH9	TRM1_HUMAN	TRMT1	tRNA (guanine(26)-N(2))-dimethyltransferase	211	212	486	624	314	588	211	188.189	462.061	589.02	260.136	579.155	400.01	224.162	520.608	211	200.342	481.02	600.642	267.382	628.909	403.794	234.154	551.883	1.72448	0.178376	0.731666	0.353923	13691	0.604481
20220720_HEKWH103c_TMT_Slot2-15_1_349.90111.90111.2	AADELMCIDGIPVK	2	995.541	995.541	-0.0001	0.123666	10.131	0	0.9649	14K(229.1629), 7C(57.0215), N-term(229.1629)	1.1798	Q5TCQ9	MAGI3_HUMAN	MAGI3	Membrane-associated guanylate kinase, WW and PDZ domain-containing protein 3	114	144	65	251	90	74	114	134.117	50.9004	245.589	73.1503	71.5129	179.795	103.633	61.2066	114	142.777	52.9889	250.435	75.1879	77.6564	181.495	108.253	64.8835	1.67659	0.354047	2.79725	0.107542	21981	0.747299	C775
20220720_HEKWH103c_TMT_Slot2-14_1_348.94118.94118.3	AADELMCIDGIPVK	3	664.033	664.03	0.0094	0.000694418	17.998	11.379	1	14K(229.1629), 7C(57.0215), N-term(229.1629)	0.9706	Q5TCQ9	MAGI3_HUMAN	MAGI3	Membrane-associated guanylate kinase, WW and PDZ domain-containing protein 3	726	747	516	299	558	914	726	682.002	461.193	255.206	513.357	896.546	490.603	597.679	678.87	726	726.043	480.117	260.241	527.656	973.566	495.243	624.32	719.651	0.793252	0.461646	0.688171	0.223059	26317	0.813866	C775
20220720_HEKWH103c_TMT_Slot2-7_1_341.29476.29476.2	AADETLCQTK	2	797.935	797.929	0.0112	0.00028625	31.74	16.886	1	10K(229.1629), 7C(57.0215), N-term(229.1629)	1.0649	P49916	DNLI3_HUMAN	LIG3	DNA ligase 3	3755	4048	3536	4171	3507	3855	3755	3699.66	3196.24	3881.61	3154.31	3747.75	3818.3	3426.98	3472	3755	3938.56	3327.38	3958.2	3242.17	4069.71	3854.42	3579.74	3680.57	1.07673	0.60878	1.04724	0.747926	32027	0.881911	C929
20220720_HEKWH103c_TMT_Slot2-7_1_341.31161.31161.3	AADETLCQTK	3	532.294	532.288	0.0174	0.0517013	14.469	10.852	0.9413	10K(229.1629), 7C(57.0215), N-term(229.1629)	0.8676	P49916	DNLI3_HUMAN	LIG3	DNA ligase 3	765	815	528	343	531	298	765	746.785	467.652	299.169	504.081	280.861	532.084	625.433	374.257	765	795.009	486.84	305.072	518.121	304.989	537.117	653.311	396.739	0.822147	0.522727	1.35383	0.373	28639	0.846833	C929
20220720_HEKWH103c_TMT_Slot2-31_1_365.36453.36453.2	AADEVAEGK	2	674.382	674.38	0.005	0.00163338	21.676	13.267	0.9995	9K(229.1629), N-term(229.1629)	0.9799	P07954	FUMH_HUMAN	FH	Fumarate hydratase, mitochondrial	4801	5319	5378	4477	5337	5909	4801	4860.67	4949.84	4027.96	4909.86	5742.06	4414.48	4885.27	5345.95	4801	5174.55	5152.93	4107.44	5046.62	6235.35	4456.24	5103.02	5667.1	0.873255	0.299012	0.786335	0.0602721	19588	0.708238
20220720_HEKWH103c_TMT_Slot2-15_1_349.31719.31719.2	AADIASK	2	567.352	567.35	0.0036	0.148698	16.599	13.876	0.9804	7K(229.1629), N-term(229.1629)	0.9272	O95671	ASML_HUMAN	ASMTL	Probable bifunctional dTTP/UTP pyrophosphatase/methyltransferase protein	3599	4838	4482	4032	3966	3045	3599	4488.77	4087.35	3675.26	3652.77	2920.81	3637.13	4070.77	3504.08	3599	4778.64	4255.06	3747.78	3754.52	3171.73	3671.53	4252.22	3714.58	0.863439	0.297515	0.988412	0.935825	19516	0.707292
20220720_HEKWH103c_TMT_Slot2-16_1_350.91898.91898.4	AADIDLYHCPNCEVLHGPSIMK	4	750.631	750.38	1.0041	0.0337199	14.516	9.16	0.97	12C(57.0215), 22K(229.1629), 9C(57.0215), N-term(229.1629)	1.0268	Q9UPP1	PHF8_HUMAN	PHF8	Histone lysine demethylase PHF8	433	489	540	493	365	267	433	446.872	499.222	453.5	329.803	255.787	443.25	388.337	377.504	433	475.729	519.706	462.449	338.989	277.761	447.443	405.647	400.182	1.10304	0.779445	1.1181	0.750598	38416	0.941356	C86, C89
20220720_HEKWH103c_TMT_Slot2-3_1_337.34098.34098.2	AADIDQEVK	2	723.915	723.914	0.0034	0.00016529	26.066	17.841	1	9K(229.1629), N-term(229.1629)	1.0274	Q86VP6	CAND1_HUMAN	CAND1	Cullin-associated NEDD8-dissociated protein 1	2649	4061	3746	3108	4202	2772	2649	3797.81	3417.73	2778.32	3951.04	2637.66	2713.66	3874.43	3027.7	2649	4043.06	3557.96	2833.14	4061.09	2864.26	2739.33	4047.12	3209.58	0.676859	0.0102292	0.853485	0.317595	2510	0.189082
20220720_HEKWH103c_TMT_Slot2-16_1_350.51089.51089.3	AADIGVAMGQTGTDVCK	3	718.046	718.043	0.0092	4.63995e-09	36.253	12.402	1	16C(57.0215), 17K(229.1629), N-term(229.1629)	1.0676	P98194	AT2C1_HUMAN	ATP2C1	Calcium-transporting ATPase type 2C member 1	4028	3571	4565	4208	3784	3288	4028	3184.8	4263.9	3848.39	3452.31	3170.62	3938.2	3318.56	3717.26	4028	3390.46	4438.85	3924.32	3548.48	3443	3975.45	3466.48	3940.57	1.14683	0.343313	1.00885	0.950069	21573	0.738347	C669
2022-07-21-VCPIP1-DDA_Slot2-2_1_5740.58278.58278.3	AADIGVAMGQTGTDVCK	3	723.045	723.375	-0.989	0.000119661	22.216	10.819	1	16C(57.0215), 17K(229.1629), 8M(15.9949), N-term(229.1629)	1.0338	P98194	AT2C1_HUMAN	ATP2C1	Calcium-transporting ATPase type 2C member 1	1186	1183	503	1138	1024	360	1186	1082.05	404.532	1082.12	949.34	327.722	1134.06	1015.7	366.127	1186	1151.93	421.131	1103.47	975.783	355.876	1144.79	1060.97	388.122	1.079	0.748747	2.94956	0.000401765	37294	0.931486	C669
20220720_HEKWH103c_TMT_Slot2-14_1_348.58108.58108.2	AADIIDGLR	2	586.849	586.845	0.0063	0.00149729	27.948	16.853	0.9998	N-term(229.1629)	0.9534	Q96ST3	SIN3A_HUMAN	SIN3A	Paired amphipathic helix protein Sin3a	2257	3540	3174	2692	2967	3282	2257	3316.13	2887.21	2435.18	2718.07	3189.59	2346.09	3017.1	3038.4	2257	3530.27	3005.67	2483.23	2793.78	3463.6	2368.28	3151.58	3220.92	0.751459	0.0820201	0.735281	0.0602614	8330	0.456831
20220720_HEKWH103c_TMT_Slot2-26_1_360.91621.91621.3	AADLLAVHAVK	3	522.665	522.664	0.0019	1.91302e-05	19.353	9.223	1	11K(229.1629), N-term(229.1629)	0.9188	Q8NFC6	BD1L1_HUMAN	BOD1L1	Biorientation of chromosomes in cell division protein 1-like 1	2012	1820	2271	2671	2415	2584	2012	1627.41	2108.47	2476.41	2186.07	2509.67	2244.21	1906.74	2309.07	2012	1732.5	2194.98	2525.28	2246.96	2725.27	2265.43	1991.73	2447.79	1.13742	0.478339	0.925503	0.656452	26924	0.824284
20220720_HEKWH103c_TMT_Slot2-14_1_348.45935.45935.2	AADLLYAMCDR	2	772.377	772.376	0.0029	0.0258078	14.853	4.241	0.998	8M(15.9949), 9C(57.0215), N-term(229.1629)	1.0327	O95782	AP2A1_HUMAN	AP2A1	AP-2 complex subunit alpha-1	1373	1196	1466	950	1050	1644	1373	1065.57	1372.87	839.966	947.253	1611.79	1106.48	1006.41	1492.33	1373	1134.38	1429.2	856.539	973.638	1750.26	1116.95	1051.27	1581.98	1.06248	0.799845	0.706045	0.115157	39163	0.947568	C397
20220720_HEKWH103c_TMT_Slot2-20_1_354.61156.61156.2	AADLLYAMCDR	2	764.382	764.379	0.0069	2.14971e-07	33.995	13.935	1	9C(57.0215), N-term(229.1629)	1.0381	O95782	AP2A1_HUMAN	AP2A1	AP-2 complex subunit alpha-1	3070	3897	4891	5197	4918	3511	3070	3583.23	4544.51	4784.13	4524.95	3357.15	3927.07	4054.09	3950.83	3070	3814.62	4730.98	4878.53	4650.99	3645.56	3964.21	4234.8	4188.17	0.936105	0.634206	0.946526	0.692725	33017	0.891196	C397
20220720_HEKWH103c_TMT_Slot2-14_1_348.27528.27528.2	AADMLSGPR	2	573.812	573.811	0.0034	0.0621806	18.791	13.211	0.9932	N-term(229.1629)	0.9175	P30038	AL4A1_HUMAN	ALDH4A1	Delta-1-pyrroline-5-carboxylate dehydrogenase, mitochondrial	1282	1102	2004	1483	1470	1660	1282	970.797	1909.56	1329.22	1338.3	1614.5	1305.61	1154.55	1762.03	1282	1033.49	1987.92	1355.45	1375.57	1753.2	1317.96	1206.01	1867.88	1.09283	0.692814	0.705592	0.0912172	35146	0.914579
20220720_HEKWH103c_TMT_Slot2-15_1_349.14734.14734.3	AADPPAENSSAPEAEQGGAE	3	709.666	709.661	0.0153	0.0110662	13.324	0	0.9979	N-term(229.1629)	1.0137	P67809	YBOX1_HUMAN	YBX1	Y-box-binding protein 1	180	63	210	173	234	78	180	45.5398	204.016	153.784	222.602	70.4315	166.892	134.071	137.224	180	48.4805	212.387	156.818	228.803	76.4821	168.471	140.047	145.467	1.20296	0.728319	1.15814	0.780797	36520	0.925276
20220720_HEKWH103c_TMT_Slot2-30_1_364.38190.38190.2	AADSICDGDLVDSQIR	2	982.488	982.483	0.0096	0.000191002	28.053	10.451	1	6C(57.0215), N-term(229.1629)	1.1597	P35251	RFC1_HUMAN	RFC1	Replication factor C subunit 1	1362	1198	1346	1349	801	736	1362	1070.36	1245.46	1254.63	703.478	712.082	1308.32	886.918	978.773	1362	1139.48	1296.57	1279.39	723.073	773.255	1320.69	926.451	1037.57	1.42554	0.13667	1.27287	0.298601	11519	0.550478	C916
20220720_HEKWH103c_TMT_Slot2-30_1_364.38062.38062.3	AADSICDGDLVDSQIR	3	655.328	655.325	0.0114	9.67279e-08	38.707	9.924	1	6C(57.0215), N-term(229.1629)	0.9856	P35251	RFC1_HUMAN	RFC1	Replication factor C subunit 1	2210	3057	3369	2358	3206	2965	2210	2833.34	3124	2078.45	2988.88	2863.38	2144.22	2911.11	2993.69	2210	3016.31	3252.18	2119.46	3072.13	3109.36	2164.5	3040.87	3173.53	0.711805	0.0440421	0.68205	0.0223965	5721	0.357171	C916
2022-07-21-VCPIP1-DDA_Slot2-2_1_5740.72573.72573.3	AADSLDTCPIPPK	3	615.003	615.006	-0.0085	0.00286088	19.674	8.158	0.9993	13K(229.1629), 8C(57.0215), N-term(229.1629)	0.9951	Q96KM6	Z512B_HUMAN	ZNF512B	Zinc finger protein 512B	939	825	780	945	428	992	939	739.228	710.112	893.231	342.948	980.34	916.115	541.088	845.226	939	786.965	739.249	910.855	352.501	1064.56	924.781	565.206	896.001	1.63618	0.0838785	1.03212	0.901961	8447	0.460711	C353
20220720_HEKWH103c_TMT_Slot2-7_1_341.08241.08241.2	AADSTSQCGK	2	741.885	741.885	0.0014	0.000712853	24.088	10.725	0.9998	10K(229.1629), 8C(57.0215), N-term(229.1629)	1.0048	Q6VMQ6	MCAF1_HUMAN	ATF7IP	Activating transcription factor 7-interacting protein 1	1124	1437	1492	1598	1090	1794	1124	1326.55	1368.53	1488.32	944.046	1761.9	1306.16	1135.3	1565.22	1124	1412.22	1424.69	1517.69	970.342	1913.26	1318.52	1185.9	1659.25	1.11182	0.6383	0.794647	0.275765	33157	0.893162	C955
20220720_HEKWH103c_TMT_Slot2-8_1_342.17206.17206.2	AADYNQALGTCR	2	784.892	784.888	0.0086	0.105925	13.4	9.021	0.9771	11C(57.0215), N-term(229.1629)	1.037	Q9GZP1	NRSN2_HUMAN	NRSN2	Neurensin-2	275	174	384	334	246	848	275	146.481	367.952	306.389	200.164	841.194	290.695	173.322	604.573	275	155.94	383.049	312.435	205.739	913.459	293.444	181.048	640.892	1.62081	0.287841	0.457869	0.0283629	19062	0.70059	C115
20220720_HEKWH103c_TMT_Slot2-27_1_361.09267.09267.2	AAEACAR	2	489.258	489.255	0.0043	0.00046903	20.256	11.116	0.9999	5C(57.0215), N-term(229.1629)	0.8614	Q3KQV9	UAP1L_HUMAN	UAP1L1	UDP-N-acetylhexosamine pyrophosphorylase-like protein 1	11352	11647	13078	10555	14357	11296	11352	10556.8	12136.9	9404.78	13444.4	10838.9	10378.4	12000.6	11487.9	11352	11238.5	12634.9	9590.35	13818.9	11770	10476.6	12535.5	12178	0.83575	0.049229	0.860284	0.100921	6129	0.372659	C57
20220720_HEKWH103c_TMT_Slot2-2_1_336.48292.48292.4	AAEACARPHGPPPDLAAR	4	522.276	522.276	0.0022	1.87075e-07	22.318	8.388	1	5C(57.0215), N-term(229.1629)	0.8455	Q3KQV9	UAP1L_HUMAN	UAP1L1	UDP-N-acetylhexosamine pyrophosphorylase-like protein 1	721	649	1103	904	448	477	721	575.626	1046.26	831.983	383.602	463.957	776.492	479.614	755.109	721	612.798	1089.19	848.4	394.287	503.815	783.837	500.992	800.471	1.56457	0.137589	0.97922	0.938383	11571	0.551688	C57
20220720_HEKWH103c_TMT_Slot2-3_1_337.08383.08383.2	AAEADSK	2	575.331	575.329	0.0033	0.00119311	23.711	16.069	0.9997	7K(229.1629), N-term(229.1629)	0.935	O94776	MTA2_HUMAN	MTA2	Metastasis-associated protein MTA2	3732	4461	4209	4484	5240	4862	3732	4104.91	3835.54	4099.7	4843.11	4697.33	3915.85	4474.01	4266.44	3732	4369.98	3992.92	4180.59	4978.01	5100.87	3952.89	4673.43	4522.74	0.845822	0.218965	0.874004	0.325868	15787	0.64351
20220720_HEKWH103c_TMT_Slot2-22_1_356.07079.07079.2	AAEAEPR	2	486.772	486.769	0.0054	0.160332	22.032	17.946	0.9818	N-term(229.1629)	0.8993	P55884	EIF3B_HUMAN	EIF3B	Eukaryotic translation initiation factor 3 subunit B	7694	7930	8308	8483	8439	6970	7694	7199.84	7642.89	7783.45	7758.47	6706.21	7738.73	7479.15	7174.55	7694	7664.77	7956.49	7937.03	7974.58	7282.33	7811.93	7812.53	7605.55	0.999923	0.999425	1.02713	0.802701	46374	0.999899
20220720_HEKWH103c_TMT_Slot2-10_1_344.22962.22962.2	AAEATVCANNSK	2	847.451	847.451	0.0009	0.0367917	15.237	0	0.9919	12K(229.1629), 7C(57.0215), N-term(229.1629)	1.0468	Q3T8J9	GON4L_HUMAN	GON4L	GON-4-like protein	375	174	146	266	224	254	375	142.032	131.212	251.617	200.998	247.166	313.309	171.515	189.189	375	151.204	136.596	256.582	206.597	268.4	316.272	179.16	200.554	1.76531	0.206686	1.57699	0.298042	15156	0.632712	C2140
20220720_HEKWH103c_TMT_Slot2-10_1_344.23150.23150.3	AAEATVCANNSK	3	565.306	565.303	0.0083	0.000373333	21.219	10.751	1	12K(229.1629), 7C(57.0215), N-term(229.1629)	0.9093	Q3T8J9	GON4L_HUMAN	GON4L	GON-4-like protein	1509	1790	2453	2675	1690	1772	1509	1634.94	2289.6	2494.77	1486	1721.48	2001.89	1560.47	2005.54	1509	1740.51	2383.55	2544	1527.39	1869.36	2020.82	1630.02	2126.02	1.23975	0.267763	0.950519	0.781938	18138	0.684923	C2140
20220720_HEKWH103c_TMT_Slot2-9_1_343.11122.11122.2	AAECAGK	2	582.827	582.826	0.0014	0.00576029	22.197	12.456	0.998	4C(57.0215), 7K(229.1629), N-term(229.1629)	0.9493	P53992	SC24C_HUMAN	SEC24C	Protein transport protein Sec24C	92730	100333	98609	105761	102019	92873	92730	91561.9	90176.9	97445.3	93309.6	89700.5	95087.6	92435.8	89938.7	92730	97474.6	93876.9	99368	95908.7	97406.4	95987.1	96556	95341.6	0.994108	0.876955	1.00677	0.86003	41996	0.968835	C635
20220720_HEKWH103c_TMT_Slot2-25_1_359.13677.13677.3	AAECLDVDECHR	3	568.597	568.594	0.0079	1.18508e-06	34.205	10.552	1	10C(57.0215), 4C(57.0215), N-term(229.1629)	0.9008	Q8N2S1	LTBP4_HUMAN	LTBP4	Latent-transforming growth factor beta-binding protein 4	536	976	1277	775	1145	922	536	915.152	1197.88	670.25	1076.24	885.408	603.125	995.694	1041.65	536	974.248	1247.04	683.475	1106.21	961.471	608.83	1040.08	1104.22	0.585371	0.0509725	0.551366	0.0284922	6254	0.378145	C627, C633
20220720_HEKWH103c_TMT_Slot2-7_1_341.22333.22333.2	AAECNIVVTQPR	2	793.933	793.93	0.0064	8.422e-10	37.545	13.135	1	4C(57.0215), N-term(229.1629)	1.073	Q08211	DHX9_HUMAN	DHX9	ATP-dependent RNA helicase A	10770	12160	10754	11562	11004	11973	10770	11152.2	9747.41	10666.5	9990.78	11633.3	10718.2	10571.5	10690.4	10770	11872.4	10147.4	10876.9	10269.1	12632.7	10819.6	11042.7	11332.6	0.979799	0.826113	0.954737	0.616206	40119	0.955366	C438
20220720_HEKWH103c_TMT_Slot2-7_1_341.22547.22547.3	AAECNIVVTQPR	3	529.623	529.622	0.0019	2.43352e-07	30.587	12.968	1	4C(57.0215), N-term(229.1629)	0.85	Q08211	DHX9_HUMAN	DHX9	ATP-dependent RNA helicase A	4505	5225	6950	6537	6785	6020	4505	4767.16	6496	5954.75	6242.01	5807.77	5229.88	5504.59	6151.89	4505	5075	6762.54	6072.25	6415.88	6306.7	5279.35	5749.95	6521.45	0.918156	0.487397	0.809536	0.0783235	27269	0.829267	C438
20220720_HEKWH103c_TMT_Slot2-29_1_363.21119.21119.2	AAECVHR	2	536.285	536.282	0.0067	0.0388024	15.68	10.712	0.9939	4C(57.0215), N-term(229.1629)	0.8788	P14543	NID1_HUMAN	NID1	Nidogen-1	1966	2014	2017	1794	2674	1799	1966	1828.9	1854.43	1601.85	2522.95	1713.22	1783.92	2175.93	1783.83	1966	1947.01	1930.52	1633.46	2593.23	1860.4	1800.8	2272.92	1890.99	0.792285	0.209569	0.952307	0.799358	15306	0.635253	C137
20220720_HEKWH103c_TMT_Slot2-16_1_350.15264.15264.2	AAEDDEDDDVDTK	2	948.447	948.442	0.0101	1.64816e-08	40.632	8.851	1	13K(229.1629), N-term(229.1629)	1.1364	P06454	PTMA_HUMAN	PTMA	Prothymosin alpha	4271	5061	5712	4976	4749	5224	4271	4639.94	5291.66	4528.67	4314.26	5077.31	4399.83	4477.1	5184.49	4271	4939.57	5508.78	4618.03	4434.43	5513.5	4441.45	4676.66	5495.93	0.949706	0.697692	0.808134	0.0980484	35355	0.915574
20220720_HEKWH103c_TMT_Slot2-29_1_363.41562.41562.3	AAEDDEDDDVDTKK	3	751.721	751.716	0.0144	5e-14	38.369	8.956	1	13K(229.1629), 14K(229.1629), N-term(229.1629)	1.0027	P06454	PTMA_HUMAN	PTMA	Prothymosin alpha	15753	21446	19311	20305	20091	19645	15753	19923	17519.1	18681.3	18361.1	19020.7	17217.1	19142	18269.9	15753	21209.5	18237.9	19049.9	18872.6	20654.7	17380	19995.3	19367.5	0.869206	0.0607204	0.897382	0.14994	6962	0.404651
20220720_HEKWH103c_TMT_Slot2-5_1_339.15298.15298.2	AAEDSYAK	2	656.864	656.861	0.0051	0.000224657	22.982	13.171	1	8K(229.1629), N-term(229.1629)	0.9595	Q9BZD4	NUF2_HUMAN	NUF2	Kinetochore protein Nuf2	1677	2356	1670	1819	1763	1910	1677	2199.66	1478.66	1680.1	1602.64	1855.51	1678.55	1901.15	1667.09	1677	2341.7	1539.33	1713.25	1647.28	2014.91	1694.43	1985.89	1767.23	0.853233	0.410632	0.958803	0.83121	24289	0.784375
20220720_HEKWH103c_TMT_Slot2-30_1_364.83741.83741.4	AAEEAASTLASSIHPEQCIK	4	700.635	700.883	-0.9948	0.0253739	13.144	13.144	0.9768	18C(57.0215), 20K(229.1629), 7S(229.1629), N-term(229.1629)	1.0168	Q7Z460	CLAP1_HUMAN	CLASP1	CLIP-associating protein 1	1630	1917	2577	2257	1801	2193	1630	1750.41	2412.35	2065.61	1608.57	2138.31	1847.8	1679.49	2275.33	1630	1863.45	2511.34	2106.37	1653.37	2322.01	1865.28	1754.35	2412.02	1.06323	0.751767	0.773329	0.158067	37402	0.932543	C1423
20220720_HEKWH103c_TMT_Slot2-19_1_353.76073.76073.4	AAEEAASTLASSIHPEQCIK	4	700.887	700.883	0.0139	2.279e-06	25.622	25.622	1	18C(57.0215), 20K(229.1629), 8T(229.1629), N-term(229.1629)	1.0145	Q7Z460	CLAP1_HUMAN	CLASP1	CLIP-associating protein 1	1384	1495	1457	1447	1248	1503	1384	1364.28	1333.38	1333.1	1121.01	1464.89	1358.55	1242.64	1399.13	1384	1452.38	1388.09	1359.4	1152.23	1590.73	1371.4	1298.03	1483.18	1.05652	0.802232	0.924631	0.713789	39253	0.948217	C1423
20220720_HEKWH103c_TMT_Slot2-14_1_348.81284.81284.3	AAEEAASTLASSIHPEQCIK	3	857.792	857.788	0.0131	9e-14	34.429	9.249	1	18C(57.0215), 20K(229.1629), N-term(229.1629)	1.1542	Q7Z460	CLAP1_HUMAN	CLASP1	CLIP-associating protein 1	2535	3418	3902	3484	2896	3500	2535	3160.99	3613.84	3190.79	2595.16	3411.76	2862.9	2878.07	3512.8	2535	3365.12	3762.12	3253.75	2667.44	3704.86	2889.98	3006.36	3723.83	0.961288	0.803592	0.776077	0.0961254	39311	0.948423	C1423
20220720_HEKWH103c_TMT_Slot2-13_1_347.82228.82228.4	AAEEAASTLASSIHPEQCIK	4	643.595	643.593	0.0105	1.1598e-10	30.903	9.416	1	18C(57.0215), 20K(229.1629), N-term(229.1629)	0.9695	Q7Z460	CLAP1_HUMAN	CLASP1	CLIP-associating protein 1	1318	1650	1056	869	1017	1310	1318	1530.62	929.399	784.455	928.529	1278.43	1051.23	1229.57	1103.91	1318	1629.46	967.533	799.934	954.393	1388.26	1061.17	1284.38	1170.23	0.826212	0.410918	0.906806	0.678952	24298	0.78463	C1423
20220720_HEKWH103c_TMT_Slot2-19_1_353.76282.76282.4	AAEEAASTLASSIHPEQCIK	4	700.883	700.883	-0.0026	2.82517e-07	24.667	22.552	1	11S(229.1629), 18C(57.0215), 20K(229.1629), N-term(229.1629)	0.9944	Q7Z460	CLAP1_HUMAN	CLASP1	CLIP-associating protein 1	1448	3051	2091	2090	2003	2360	1448	2907.51	1843.15	1923.31	1813.68	2298.34	1685.65	2360.6	2070.74	1448	3095.27	1918.77	1961.25	1864.2	2495.78	1701.6	2465.82	2195.14	0.690074	0.045253	0.775167	0.178161	5814	0.361121	C1423
20220720_HEKWH103c_TMT_Slot2-14_1_348.10291.10291.2	AAEEAEEAR	2	602.805	602.804	0.0028	0.0308319	19.544	12.76	0.9975	N-term(229.1629)	0.9442	Q15149	PLEC_HUMAN	PLEC	Plectin	862	481	399	658	230	658	862	406.668	358.163	631.951	171.193	652.179	746.976	288.93	505.171	862	432.928	372.859	644.421	175.961	708.207	754.041	301.809	535.519	2.49841	0.00811167	1.40806	0.251947	2192	0.171692
20220720_HEKWH103c_TMT_Slot2-19_1_353.09242.09242.2	AAEEEDEADPK	2	831.417	831.417	-0.0007	0.810961	10.864	0	0.4733	11K(229.1629), N-term(229.1629)	1.0584	P20962	PTMS_HUMAN	PTMS	Parathymosin	363	159	298	287	275	316	363	125.696	284.238	262.355	249.373	307.521	312.677	187.535	295.88	363	133.813	295.901	267.531	256.319	333.94	315.635	195.894	313.654	1.61126	0.278729	1.00631	0.987324	18655	0.693213
20220720_HEKWH103c_TMT_Slot2-23_1_357.36362.36362.3	AAEEEDEADPKR	3	606.651	606.648	0.0092	7.56338e-09	31.937	12.815	1	11K(229.1629), N-term(229.1629)	0.9531	P20962	PTMS_HUMAN	PTMS	Parathymosin	16156	13575	16089	16504	15558	13691	16156	12058.4	14938.8	15169.5	14227.2	13207.3	15662.7	13142.8	14073	16156	12837.1	15551.7	15468.8	14623.4	14341.9	15810.9	13728.6	14918.4	1.15167	0.0861399	1.05982	0.472351	8594	0.465039
20220720_HEKWH103c_TMT_Slot2-12_1_346.59553.59553.2	AAEEIGIK	2	644.899	644.897	0.0037	0.122673	14.145	12.365	0.9851	8K(229.1629), N-term(229.1629)	0.9644	P11586	C1TC_HUMAN	MTHFD1	C-1-tetrahydrofolate synthase, cytoplasmic	675	1547	1482	1133	1252	782	675	1472.66	1355.75	1016.21	1167.55	742.303	845.607	1320.11	1049.03	675	1567.76	1411.37	1036.27	1200.07	806.073	853.606	1378.95	1112.04	0.619027	0.0467251	0.767601	0.29072	5926	0.365821
20220720_HEKWH103c_TMT_Slot2-8_1_342.35228.35228.2	AAEELSK	2	603.363	603.361	0.0048	0.0145558	20.174	16.074	0.9977	7K(229.1629), N-term(229.1629)	0.9223	Q8WUM4	PDC6I_HUMAN	PDCD6IP	Programmed cell death 6-interacting protein	3183	2920	3448	4155	2533	3519	3183	2617.54	3188.01	3899.85	2189.24	3444.57	3541.42	2403.39	3316.29	3183	2786.57	3318.81	3976.8	2250.22	3740.48	3574.92	2510.52	3515.51	1.42398	0.025759	1.0169	0.909351	4128	0.289514
20220720_HEKWH103c_TMT_Slot2-5_1_339.66776.66776.3	AAEEPSKVEEK	3	635.37	635.37	0.0014	0.0119391	13.907	10.453	0.9951	11K(229.1629), 7K(229.1629), N-term(229.1629)	0.9314	P29966	MARCS_HUMAN	MARCKS	Myristoylated alanine-rich C-kinase substrate	1274	1021	1233	1371	1028	1393	1274	901.911	1144.58	1275.13	907.817	1362.13	1274.57	904.864	1253.36	1274	960.153	1191.54	1300.29	933.104	1479.15	1286.62	945.197	1328.65	1.36122	0.195481	0.968367	0.884527	14563	0.622779
20220720_HEKWH103c_TMT_Slot2-31_1_365.38291.38291.2	AAEEVEAK	2	652.881	652.877	0.008	0.0039395	24.268	15.205	0.9984	8K(229.1629), N-term(229.1629)	0.9782	Q9NX63	MIC19_HUMAN	CHCHD3	MIC	1879	1436	1621	1539	1703	1397	1879	1263.12	1503.73	1399.63	1576.09	1343.41	1639.31	1419.61	1423.57	1879	1344.69	1565.43	1427.24	1619.99	1458.82	1654.82	1482.88	1509.09	1.11595	0.593737	1.09657	0.652774	31418	0.876791
20220720_HEKWH103c_TMT_Slot2-13_1_347.71856.71856.3	AAEFLAACAGGDLDEAR	3	655.992	655.989	0.008	5.41686e-07	31.499	8.5	1	8C(57.0215), N-term(229.1629)	0.9907	Q9BZL4	PP12C_HUMAN	PPP1R12C	Protein phosphatase 1 regulatory subunit 12C	463	296	701	449	835	880	463	248.819	676.065	383.693	784.202	853.337	423.347	516.51	764.701	463	264.887	703.804	391.264	806.045	926.645	427.351	539.533	810.639	0.792076	0.485359	0.527178	0.040143	27187	0.82829	C59
20220720_HEKWH103c_TMT_Slot2-13_1_347.72062.72062.2	AAEFLAACAGGDLDEAR	2	983.484	983.48	0.0076	0.515143	13.788	10.141	0.8382	8C(57.0215), N-term(229.1629)	1.1636	Q9BZL4	PP12C_HUMAN	PPP1R12C	Protein phosphatase 1 regulatory subunit 12C	209	172	236	34	200	100	209	151.912	224.511	14.5653	196.061	93.3339	111.783	173.986	158.922	209	161.722	233.723	14.8527	201.522	101.352	112.84	181.742	168.469	0.620881	0.387748	0.669795	0.473321	23360	0.770117	C59
20220720_HEKWH103c_TMT_Slot2-27_1_361.41523.41523.3	AAEHEVPLQER	3	503.275	503.274	0.0035	1.38682e-05	21.462	8.379	1	N-term(229.1629)	0.8597	Q9P260	RELCH_HUMAN	RELCH	RAB11-binding protein RELCH	1944	2107	1893	1526	1755	1987	1944	1925.57	1727.17	1372.92	1610.23	1932.25	1658.46	1767.9	1829.71	1944	2049.92	1798.04	1400.01	1655.08	2098.25	1674.15	1846.7	1939.63	0.90656	0.616994	0.863129	0.448701	32344	0.88505
20220720_HEKWH103c_TMT_Slot2-13_1_347.52098.52098.3	AAEIYGVTHTR	3	482.936	482.935	0.0036	0.000143378	21.872	9.548	1	N-term(229.1629)	0.82	Q9HCS7	SYF1_HUMAN	XAB2	Pre-mRNA-splicing factor SYF1	1825	1147	942	1060	1604	1197	1825	988.212	852.562	959.421	1509.59	1145.67	1392.21	1248.9	999.118	1825	1052.03	887.544	978.352	1551.64	1244.1	1405.38	1304.57	1059.14	1.07728	0.733032	1.32691	0.215633	36689	0.926974
20220720_HEKWH103c_TMT_Slot2-29_1_363.35078.35078.2	AAELETDIR	2	623.847	623.846	0.0024	0.00371215	19.342	12.451	0.9986	N-term(229.1629)	0.9641	O94906	PRP6_HUMAN	PRPF6	Pre-mRNA-processing factor 6	1312	1180	1250	1517	1687	1232	1312	1057.82	1147.96	1397.92	1565.62	1178.77	1354.96	1311.72	1163.36	1312	1126.13	1195.06	1425.5	1609.23	1280.03	1367.78	1370.19	1233.25	0.998238	0.993521	1.10908	0.640992	46140	0.999033
20220720_HEKWH103c_TMT_Slot2-25_1_359.64766.64766.2	AAELLMSCFR	2	721.873	721.87	0.0057	0.0172571	11.662	6.332	0.9972	6M(15.9949), 8C(57.0215), N-term(229.1629)	1.0314	Q5JVF3	PCID2_HUMAN	PCID2	PCI domain-containing protein 2	1265	991	902	1113	1309	1096	1265	877.505	819.646	1024.62	1213.74	1054.73	1144.81	1045.62	937.19	1265	934.171	853.277	1044.84	1247.55	1145.34	1155.64	1092.23	993.49	1.05805	0.81063	1.16321	0.529272	39579	0.950251	C148
20220720_HEKWH103c_TMT_Slot2-31_1_365.79333.79333.2	AAELLMSCFR	2	713.875	713.873	0.0051	5.31409e-08	29.863	13.269	1	8C(57.0215), N-term(229.1629)	1.0263	Q5JVF3	PCID2_HUMAN	PCID2	PCI domain-containing protein 2	5329	5372	6171	5747	5842	5524	5329	4859.85	5722.31	5239.07	5356.61	5341.88	5284.03	5108.23	5532.09	5329	5173.67	5957.1	5342.44	5505.82	5800.78	5334.02	5335.92	5864.42	0.999643	0.997713	0.909555	0.437934	46307	0.999631	C148
20220720_HEKWH103c_TMT_Slot2-6_1_340.46949.46949.3	AAELVTQNCEAYEAHMR	3	746.69	746.688	0.0061	6.50503e-08	36.247	0	1	16M(15.9949), 9C(57.0215), N-term(229.1629)	0.9952	Q96I15	SCLY_HUMAN	SCLY	Selenocysteine lyase	231	422	96	529	283	308	231	402.659	57.4092	517.294	242.588	299.752	374.147	322.623	178.581	231	428.661	59.7648	527.502	249.345	325.503	377.686	337.004	189.309	1.12072	0.762165	1.99508	0.109773	37761	0.936453	C316
20220720_HEKWH103c_TMT_Slot2-8_1_342.55610.55610.3	AAELVTQNCEAYEAHMR	3	741.356	741.356	-0.0009	3.27105e-06	22.129	9.073	1	9C(57.0215), N-term(229.1629)	0.9984	Q96I15	SCLY_HUMAN	SCLY	Selenocysteine lyase	337	698	460	749	544	770	337	665.059	398.716	709.969	477.237	753.774	523.484	571.148	576.245	337	708.006	415.076	723.977	490.53	818.529	528.436	596.606	610.862	0.885736	0.698157	0.865066	0.641644	35374	0.915692	C316
20220720_HEKWH103c_TMT_Slot2-5_1_339.04375.04375.2	AAEMCYR	2	573.269	573.268	0.0029	0.0311889	12.524	0	0.9969	4M(15.9949), 5C(57.0215), N-term(229.1629)	0.8918	Q6PGP7	TTC37_HUMAN	TTC37	Tetratricopeptide repeat protein 37	3860	5228	5517	4003	3105	3911	3860	4842.74	5097.08	3620.77	2765.41	3816.98	3740.39	3804.08	4457.03	3860	5155.47	5306.22	3692.22	2842.44	4144.88	3775.77	3973.64	4724.78	0.950204	0.719028	0.799142	0.102502	36153	0.922746	C1422
20220720_HEKWH103c_TMT_Slot2-5_1_339.14327.14327.2	AAEMCYR	2	565.27	565.27	-0.0003	0.00126038	21.098	8.979	1	5C(57.0215), N-term(229.1629)	0.8801	Q6PGP7	TTC37_HUMAN	TTC37	Tetratricopeptide repeat protein 37	32809	35125	36793	38484	40654	36073	32809	31992.9	33825.8	35279.9	37424.1	34800.6	34044.5	34708.5	34313.2	32809	34058.9	35213.7	35976	38466.5	37790.2	34366.5	36255.6	36374.5	0.947896	0.35229	0.944797	0.323288	21911	0.745965	C1422
20220720_HEKWH103c_TMT_Slot2-17_1_351.98669.98669.4	AAENNVFHLVATVCSQEEPVQPLLR	4	763.652	763.404	0.9936	0.00114037	13.498	7.142	1	14C(57.0215), N-term(229.1629)	1.0401	Q96CW6	S7A6O_HUMAN	SLC7A6OS	Probable RNA polymerase II nuclear localization protein SLC7A6	146	76	213	154	130	401	146	61.2283	206.112	138.653	108.708	397.304	142.326	84.9684	301.708	146	65.1822	214.569	141.389	111.736	431.435	143.673	88.7557	319.833	1.61874	0.428427	0.449212	0.0926398	24992	0.795346	C62
2022-07-21-VCPIP1-DDA_Slot2-2_1_5740.84242.84242.2	AAEPLLTLER	2	671.404	671.401	0.0068	0.00443012	19.007	12.033	0.9968	N-term(229.1629)	1.0263	O60524	NEMF_HUMAN	NEMF	Ribosome quality control complex subunit NEMF	717	699	724	434	503	571	717	631.578	670.799	380.257	462.24	555.284	548.628	546.909	613.041	717	672.363	698.322	387.76	475.116	602.987	553.818	571.287	649.869	0.969422	0.92083	0.8522	0.599607	43564	0.980691
20220720_HEKWH103c_TMT_Slot2-29_1_363.07867.07867.2	AAEPVSR	2	479.781	479.78	0.0025	0.00361646	19.934	11.983	0.9987	N-term(229.1629)	0.8393	Q9UHD8	SEPT9_HUMAN	SEPTIN9	Septin-9	4288	5393	4126	3817	4380	4725	4288	4994.5	3697.43	3469.11	4023.91	4588.19	3878.55	4509.21	4142.81	4288	5317.02	3849.14	3537.56	4136	4982.35	3915.24	4710.2	4391.68	0.831227	0.17502	0.891513	0.405809	13505	0.601275
20220720_HEKWH103c_TMT_Slot2-5_1_339.16689.16689.2	AAEQAGCMVSASR	2	783.882	783.882	0.0009	0.000255711	20.869	10.578	1	7C(57.0215), N-term(229.1629)	1.0543	Q2T9J0	TYSD1_HUMAN	TYSND1	Peroxisomal leader peptide-processing protease	511	437	1046	410	182	634	511	380.942	1011.89	348.411	140.68	629.217	429.705	260.811	820.552	511	405.541	1053.41	355.285	144.598	683.271	433.77	272.436	869.845	1.59219	0.227724	0.498675	0.0236435	16228	0.651066	C17
20220720_HEKWH103c_TMT_Slot2-5_1_339.06936.06936.2	AAEQAGCMVSASR	2	791.881	791.879	0.0037	0.0565913	9.489	0	0.9932	7C(57.0215), 8M(15.9949), N-term(229.1629)	1.0263	Q2T9J0	TYSD1_HUMAN	TYSND1	Peroxisomal leader peptide-processing protease	408	269	384	274	429	656	408	230.917	362.834	239.904	393.639	642.616	323.952	312.278	502.725	408	245.829	377.721	244.638	404.604	697.822	327.016	326.198	532.925	1.00251	0.994876	0.613625	0.170688	46195	0.999205	C17
20220720_HEKWH103c_TMT_Slot2-23_1_357.22975.22975.2	AAESAEIEPR	2	651.352	651.348	0.0062	0.000412739	24.009	11.933	1	N-term(229.1629)	1.0011	Q9NS91	RAD18_HUMAN	RAD18	E3 ubiquitin-protein ligase RAD18	364	709	1053	381	617	676	364	664.901	998.615	304.87	577.352	656.37	334.435	621.127	827.492	364	707.837	1039.59	310.886	593.434	712.757	337.599	648.812	877.202	0.520333	0.0567127	0.384858	0.00367259	6684	0.393663
20220720_HEKWH103c_TMT_Slot2-3_1_337.13238.13238.2	AAESETPGK	2	674.38	674.38	0.0012	2.66827e-05	21.256	9.997	1	9K(229.1629), N-term(229.1629)	0.9827	O76021	RL1D1_HUMAN	RSL1D1	Ribosomal L1 domain-containing protein 1	1699	2479	2440	2378	1996	1208	1699	2309.6	2231.88	2189	1829.04	1145.81	1944	2069.32	1688.84	1699	2458.75	2323.45	2232.19	1879.98	1244.25	1962.39	2161.56	1790.3	0.907859	0.599071	1.09612	0.631005	31617	0.8791
20220720_HEKWH103c_TMT_Slot2-3_1_337.10679.10679.2	AAESPDQK	2	652.369	652.366	0.0047	0.000194349	26.267	12.983	1	8K(229.1629), N-term(229.1629)	0.9783	P53985	MOT1_HUMAN	SLC16A1	Monocarboxylate transporter 1	6504	6503	8824	5047	8009	5394	6504	5857.92	8317.15	4315.77	7584.88	5136.11	5409.88	6721.4	6726.63	6504	6236.2	8658.41	4400.93	7796.15	5577.35	5461.06	7021	7130.72	0.777818	0.0324805	0.765849	0.0227939	4756	0.316855
20220720_HEKWH103c_TMT_Slot2-25_1_359.05168.05168.2	AAESTSSR	2	519.278	519.275	0.0063	7.62358e-05	21.358	12.671	1	N-term(229.1629)	0.8405	O75419	CDC45_HUMAN	CDC45	Cell division control protein 45 homolog	1458	1130	1459	1564	1569	1216	1458	992.944	1361.09	1437.18	1445.7	1166.85	1447.59	1219.32	1263.97	1458	1057.06	1416.94	1465.54	1485.97	1267.09	1461.28	1273.67	1339.9	1.1473	0.527872	1.09059	0.687148	28844	0.849091
20220720_HEKWH103c_TMT_Slot2-3_1_337.11940.11940.2	AAESVYSR	2	556.302	556.301	0.0025	0.000753342	14.313	7.499	0.9999	N-term(229.1629)	0.8966	Q9Y487	VPP2_HUMAN	ATP6V0A2	V-type proton ATPase 116 kDa subunit a 2	1371	2173	2305	1820	2734	2747	1371	2031.41	2127.28	1611.58	2551.13	2660.26	1491.29	2291.27	2393.77	1371	2162.59	2214.56	1643.38	2622.19	2888.8	1505.4	2393.4	2537.57	0.628979	0.015598	0.593243	0.00596916	3116	0.232247
20220720_HEKWH103c_TMT_Slot2-3_1_337.12322.12322.2	AAETCQEPK	2	746.402	746.397	0.0084	3.11971e-05	25.254	10.758	1	5C(57.0215), 9K(229.1629), N-term(229.1629)	1.0101	Q9P032	NDUF4_HUMAN	NDUFAF4	NADH dehydrogenase [ubiquinone] 1 alpha subcomplex assembly factor 4	30250	28668	30244	29859	34725	29151	30250	25829.9	27870.7	27171.4	32196	28056.3	28710.7	29013	27963.5	30250	27497.9	29014.2	27707.5	33092.8	30466.6	28982.3	30306.2	29643.4	0.956315	0.469733	0.977698	0.716312	26599	0.819345	C87
20220720_HEKWH103c_TMT_Slot2-3_1_337.12251.12251.3	AAETCQEPK	3	497.935	497.934	0.0039	0.0199171	17.07	9.11	0.9984	5C(57.0215), 9K(229.1629), N-term(229.1629)	0.8834	Q9P032	NDUF4_HUMAN	NDUFAF4	NADH dehydrogenase [ubiquinone] 1 alpha subcomplex assembly factor 4	5444	6906	6745	5674	5503	5500	5444	6377.7	6185.47	5151.8	5023.18	5329.21	5297.9	5700.44	5757.34	5444	6789.54	6439.27	5253.46	5163.1	5787.03	5348.01	5954.53	6103.2	0.898142	0.377706	0.876263	0.275778	22972	0.762844	C87
20220720_HEKWH103c_TMT_Slot2-16_1_350.41436.41436.2	AAETVLK	2	595.385	595.381	0.0062	0.00637402	25.054	21.074	0.9985	7K(229.1629), N-term(229.1629)	0.9426	P56192	SYMC_HUMAN	MARS1	Methionine--tRNA ligase, cytoplasmic	9126	8727	9990	10155	9480	7736	9126	7858.17	9249.83	9333.08	8683.8	7440.75	9229.54	8270.99	8345.29	9126	8365.62	9629.36	9517.23	8925.69	8079.97	9316.84	8639.66	8846.62	1.07838	0.453761	1.05315	0.605366	26004	0.809595
20220720_HEKWH103c_TMT_Slot2-19_1_353.19862.19862.2	AAEVLNK	2	601.881	601.879	0.005	0.00309864	21.502	13.241	0.9981	7K(229.1629), N-term(229.1629)	0.9644	P52272	HNRPM_HUMAN	HNRNPM	Heterogeneous nuclear ribonucleoprotein M	2662	3363	2868	2089	2276	2183	2662	3110.95	2606.01	1869.7	2096	2111.74	2265.85	2603.47	2358.87	2662	3311.84	2712.93	1906.6	2154.38	2293.15	2287.28	2719.52	2500.58	0.841062	0.309089	0.914703	0.606227	20024	0.716166
20220720_HEKWH103c_TMT_Slot2-4_1_338.12689.12689.2	AAEVYTR	2	519.796	519.793	0.0065	0.000226389	20.383	12.376	1	N-term(229.1629)	0.9045	Q7Z4V5	HDGR2_HUMAN	HDGFL2	Hepatoma-derived growth factor-related protein 2	9242	9398	8875	10281	8414	10179	9242	8537.43	8080.62	9565.21	7522.19	9923.25	9403.6	8029.81	9001.93	9242	9088.74	8412.18	9753.95	7731.71	10775.7	9492.55	8387.73	9542.71	1.13172	0.220493	0.994744	0.957247	15867	0.644733
20220720_HEKWH103c_TMT_Slot2-18_1_352.39635.39635.2	AAEYIAK	2	612.375	612.374	0.0024	1.01361	15.481	13.387	0.6204	7K(229.1629), N-term(229.1629)	0.9693	P15882	CHIN_HUMAN	CHN1	N-chimaerin	3298	3197	2904	2249	3331	2765	3298	2893.32	2656.05	1990.86	3125.8	2658.72	2644.43	3009.56	2657.39	3298	3080.16	2765.03	2030.14	3212.87	2887.13	2669.44	3143.71	2817.02	0.849138	0.306888	0.947611	0.742088	19934	0.714276
20220720_HEKWH103c_TMT_Slot2-24_1_358.73068.73068.3	AAFAELHNCIIDK	3	654.032	654.029	0.0083	3.3995e-10	27.996	10.551	1	13K(229.1629), 9C(57.0215), N-term(229.1629)	0.9772	Q9NUQ6	SPS2L_HUMAN	SPATS2L	SPATS2-like protein	3497	4238	6123	3683	5014	4878	3497	3871.51	5782.18	3195.76	4669.72	4719.23	3346.38	4270.61	5250.71	3497	4121.51	6019.43	3258.82	4799.79	5124.65	3378.03	4460.97	5566.13	0.757242	0.0506815	0.60689	0.000266383	6235	0.377132	C263
20220720_HEKWH103c_TMT_Slot2-19_1_353.18039.18039.3	AAFCDHK	3	436.24	436.237	0.0064	0.00130121	14.608	0	0.9996	4C(57.0215), 7K(229.1629), N-term(229.1629)	0.8536	O43353	RIPK2_HUMAN	RIPK2	Receptor-interacting serine/threonine-protein kinase 2	6604	7109	8028	7410	8326	6916	6604	6469.15	7434.98	6723.8	7709.72	6653.87	6663.9	7089.44	7044.42	6604	6886.91	7740.04	6856.47	7924.47	7225.49	6726.93	7405.44	7467.61	0.908378	0.387178	0.900816	0.34644	23338	0.769712	C407
20220720_HEKWH103c_TMT_Slot2-17_1_351.61206.61206.3	AAFGISDSYVDGSSFDPQRR	3	802.065	802.062	0.0073	0.0645654	14.26	8.99	0.9926	N-term(229.1629)	1.1241	Q9UQ35	SRRM2_HUMAN	SRRM2	Serine/arginine repetitive matrix protein 2	85	720	299	361	46	212	85	709.591	240.593	346.877	18.5591	211.369	215.939	364.075	225.981	85	755.414	250.465	353.722	19.076	229.527	217.981	380.303	239.557	0.573177	0.18111	0.909936	0.834505	13835	0.607358
20220720_HEKWH103c_TMT_Slot2-27_1_361.79190.79190.3	AAFGLSEAGFNTACVTK	3	734.732	734.726	0.0202	0	35.896	8.853	1	14C(57.0215), 17K(229.1629), N-term(229.1629)	1.0849	P31040	SDHA_HUMAN	SDHA	Succinate dehydrogenase [ubiquinone] flavoprotein subunit, mitochondrial	10158	9629	10038	10097	9090	9048	10158	8677.79	9237.9	9290.84	8252.52	8767.41	9724.42	8465.15	9002.66	10158	9238.17	9616.94	9474.16	8482.38	9520.6	9816.4	8842.48	9543.48	1.11014	0.292238	1.0286	0.772725	19274	0.70347	C89
20220720_HEKWH103c_TMT_Slot2-27_1_361.85033.85033.2	AAFGLSEAGFNTACVTK	2	1101.09	1101.59	-0.9965	0.00141137	17.472	9.489	0.995	14C(57.0215), 17K(229.1629), N-term(229.1629)	1.2574	P31040	SDHA_HUMAN	SDHA	Succinate dehydrogenase [ubiquinone] flavoprotein subunit, mitochondrial	68	193	107	76	71	56	68	186.179	92.0572	68.5635	65.1799	53.7839	68.2818	125.679	72.9205	68	198.202	95.8344	69.9164	66.9954	58.4043	68.9276	131.281	77.3011	0.525037	0.327012	0.891677	0.873558	20816	0.728865	C89
20220720_HEKWH103c_TMT_Slot2-14_1_348.85044.85044.4	AAFGQGSGPIMLDEVQCTGTEASLADCK	4	843.667	843.663	0.0158	7.14746e-08	28.624	9.871	1	17C(57.0215), 27C(57.0215), 28K(229.1629), N-term(229.1629)	1.1251	Q08380	LG3BP_HUMAN	LGALS3BP	Galectin-3-binding protein	206	447	137	464	451	143	206	429.054	97.7052	443.809	420.568	128.701	324.904	424.811	113.203	206	456.761	101.714	452.566	432.283	139.757	327.978	443.747	120.003	0.73911	0.410866	2.73307	0.0437126	24295	0.784628	C93, C103
20220720_HEKWH103c_TMT_Slot2-30_1_364.72413.72413.2	AAFLGCLTDVR	2	726.403	726.398	0.0112	1.25335e-06	36.43	16.294	1	6C(57.0215), N-term(229.1629)	1.0632	Q9UID3	VPS51_HUMAN	VPS51	Vacuolar protein sorting-associated protein 51 homolog	9603	9368	9608	8495	10015	8751	9603	8467	8850.98	7674.41	9283.84	8435.35	8638.71	8875.42	8643.16	9603	9013.76	9214.14	7825.84	9542.44	9160.01	8720.42	9271.03	9162.39	0.94061	0.542895	0.951763	0.624031	29454	0.855169	C421
20220720_HEKWH103c_TMT_Slot2-28_1_362.45154.45154.2	AAFLQYCR	2	629.339	629.334	0.0094	1.00678e-05	25.263	14.265	1	7C(57.0215), N-term(229.1629)	0.9815	Q8WUM0	NU133_HUMAN	NUP133	Nuclear pore complex protein Nup133	18923	24114	25251	27796	22923	22551	18923	22252.7	23166.1	25774.8	20681.3	21847.8	22348.9	21467	22507	18923	23689.7	24116.7	26283.4	21257.4	23724.7	22560.3	22423.9	23859.1	1.00609	0.930089	0.945567	0.412493	43900	0.98297	C530
20220720_HEKWH103c_TMT_Slot2-19_1_353.51357.51357.4	AAFNQEHVSCQQAFEHFAQK	4	709.609	709.606	0.0117	0	41.328	7.053	1	10C(57.0215), 20K(229.1629), N-term(229.1629)	0.9878	O94953	KDM4B_HUMAN	KDM4B	Lysine-specific demethylase 4B	1346	1532	1475	1706	1952	1598	1346	1404.15	1344.45	1567.4	1808.82	1536.5	1456.7	1606.49	1440.47	1346	1494.83	1399.61	1598.33	1859.2	1668.5	1470.48	1678.09	1527.01	0.87628	0.520378	0.962982	0.856998	28553	0.845567	C547
20220720_HEKWH103c_TMT_Slot2-24_1_358.21065.21065.2	AAFNSGK	2	576.843	576.842	0.0007	0.00527471	22.093	12.763	0.9921	7K(229.1629), N-term(229.1629)	0.9602	P04406	G3P_HUMAN	GAPDH	Glyceraldehyde-3-phosphate dehydrogenase	119370	132404	135569	124965	152183	123295	119370	120984	124695	113026	141605	118480	116198	131294	121588	119370	128797	129811	115256	145549	128659	117297	137147	128892	0.855268	4.64228e-06	0.910044	0.00636066	223	0.000965845
20220720_HEKWH103c_TMT_Slot2-22_1_356.54153.54153.2	AAFPLHDCK	2	758.923	758.921	0.0052	1.40605	9.908	0	0.5414	8C(57.0215), 9K(229.1629), N-term(229.1629)	1.0802	Q4KMQ2	ANO6_HUMAN	ANO6	Anoctamin-6	130	279	187	581	347	296	130	266.234	157.753	561.51	304.445	285.649	345.755	285.339	221.701	130	283.426	164.226	572.59	312.925	310.188	349.026	298.058	235.019	1.171	0.687648	1.48509	0.339956	34944	0.913007	C250
20220720_HEKWH103c_TMT_Slot2-22_1_356.54020.54020.3	AAFPLHDCK	3	506.286	506.283	0.0092	0.023134	15.043	7.085	0.9955	8C(57.0215), 9K(229.1629), N-term(229.1629)	0.923	Q4KMQ2	ANO6_HUMAN	ANO6	Anoctamin-6	4525	4014	3752	4395	4505	3318	4525	3600.75	3416.56	4058.05	4160.75	3176.53	4291.52	3880.75	3296.55	4525	3833.27	3556.74	4138.12	4276.64	3449.42	4332.12	4053.73	3494.58	1.06867	0.629052	1.23967	0.130227	32829	0.889016	C250
20220720_HEKWH103c_TMT_Slot2-30_1_364.59819.59819.2	AAFQLGSPWR	2	681.382	681.38	0.0037	1.08523e-05	24.435	12.902	1	N-term(229.1629)	0.9951	P05091	ALDH2_HUMAN	ALDH2	Aldehyde dehydrogenase, mitochondrial	1315	1210	1434	1174	1423	1002	1315	1084.76	1335.83	1052.67	1329.32	956.803	1183.83	1207.04	1146.32	1315	1154.81	1390.64	1073.44	1366.35	1039	1195.03	1260.84	1215.18	0.947804	0.813418	0.983419	0.941751	39679	0.951116
20220720_HEKWH103c_TMT_Slot2-25_1_359.43876.43876.2	AAFQSQYK	2	700.902	700.9	0.0028	0.0253514	18.523	11.145	0.9961	8K(229.1629), N-term(229.1629)	1.0337	Q86XP3	DDX42_HUMAN	DDX42	ATP-dependent RNA helicase DDX42	1894	1795	1653	611	1520	1244	1894	1620.61	1525	474.76	1452.57	1194.61	1184.38	1536.59	1359.81	1894	1725.26	1587.58	484.128	1493.03	1297.24	1195.58	1605.08	1441.5	0.744876	0.174549	0.829404	0.397935	13478	0.600859
20220720_HEKWH103c_TMT_Slot2-17_1_351.71284.71284.2	AAFTAFEEAQLPR	2	840.454	840.451	0.0047	1.67056e-07	20.567	11.074	1	N-term(229.1629)	1.1049	Q96CT7	CC124_HUMAN	CCDC124	Coiled-coil domain-containing protein 124	96	200	409	108	341	168	96	186.411	393.942	74.3388	331.442	156.731	85.1694	258.926	275.336	96	198.449	410.106	75.8056	340.674	170.195	85.975	270.468	291.877	0.317875	0.041337	0.294559	0.0282017	5502	0.348577
20220720_HEKWH103c_TMT_Slot2-17_1_351.18519.18519.2	AAFTAGR	2	461.772	461.769	0.0064	0.00403527	15.292	8.115	0.9967	N-term(229.1629)	0.8849	Q9UHY7	ENOPH_HUMAN	ENOPH1	Enolase-phosphatase E1	15119	17337	17602	15275	17347	16123	15119	15884.6	16191.8	13807.6	16018.3	15578.4	14463.3	15951.4	15885.1	15119	16910.4	16856.2	14080.1	16464.4	16916.7	14600.1	16662.4	16839.4	0.876229	0.100238	0.867023	0.0752866	9433	0.49302
20220720_HEKWH103c_TMT_Slot2-30_1_364.52160.52160.2	AAFTCIK	2	634.88	634.875	0.0098	0.000142747	24.378	17.702	1	5C(57.0215), 7K(229.1629), N-term(229.1629)	0.9943	Q7Z6Z7	HUWE1_HUMAN	HUWE1	E3 ubiquitin-protein ligase HUWE1	75817	84822	86488	83366	90424	78316	75817	77564.8	79456.3	75995.7	83449.4	75478.7	75906.4	80507.1	77467.5	75817	82573.6	82716.5	77495.2	85773.9	81962.9	76624.4	84095.6	82121.2	0.911158	0.0236769	0.933064	0.0935923	3931	0.279449	C1252
20220720_HEKWH103c_TMT_Slot2-28_1_362.71342.71342.2	AAFVLPEFAR	2	675.388	675.393	-0.0091	0.0491016	14.111	10.311	0.7686	N-term(229.1629)	1.0219	P19623	SPEE_HUMAN	SRM	Spermidine synthase	2544	2887	2703	2165	2691	2630	2544	2646.37	2474.2	1939.2	2492.59	2545.25	2241.6	2569.48	2509.73	2544	2817.26	2575.72	1977.47	2562.02	2763.91	2262.81	2684.01	2660.49	0.843068	0.318146	0.850521	0.344545	20417	0.722962
20220720_HEKWH103c_TMT_Slot2-18_1_352.91885.91885.4	AAGALLTEGEACHMSLSSPELGPLTK	4	775.415	775.412	0.0117	0.000204264	19.977	7.937	1	12C(57.0215), 26K(229.1629), N-term(229.1629)	1.077	Q12802	AKP13_HUMAN	AKAP13	A-kinase anchor protein 13	208	224	413	341	128	395	208	201.469	392.726	315.632	96.451	391.721	261.816	148.96	392.223	208	214.479	408.839	321.86	99.1375	425.373	264.292	155.6	415.785	1.69854	0.269449	0.635646	0.246733	18234	0.685606	C1276
20220720_HEKWH103c_TMT_Slot2-2_1_336.04302.04302.2	AAGAPGAACR	2	565.802	565.801	0.0023	4.18202e-05	23.818	13.517	1	9C(57.0215), N-term(229.1629)	0.8836	O95685	PPR3D_HUMAN	PPP1R3D	Protein phosphatase 1 regulatory subunit 3D	945	774	922	967	1222	445	945	685.555	856.333	878.558	1156.78	405.67	911.779	921.167	631.001	945	729.825	891.47	895.893	1189	440.52	920.404	962.226	668.908	0.956536	0.860678	1.37598	0.243844	41403	0.964471	C93
20220720_HEKWH103c_TMT_Slot2-18_1_352.40891.40891.2	AAGCDFTNVVK	2	820.453	820.447	0.0114	9.15303e-09	37.095	16.268	1	11K(229.1629), 4C(57.0215), N-term(229.1629)	1.1043	P52758	RIDA_HUMAN	RIDA	2-iminobutanoate/2-iminopropanoate deaminase	9207	10719	8919	8144	9940	10155	9207	9861.48	8063.94	7371.11	9180.29	9842.87	8289.05	9520.89	8953.41	9207	10498.3	8394.81	7516.55	9436	10688.4	8367.46	9945.27	9491.27	0.841351	0.084537	0.881596	0.212344	8489	0.46203	C71
20220720_HEKWH103c_TMT_Slot2-25_1_359.77041.77041.3	AAGCNIPVASVAAGFPAGQTHLK	3	898.833	899.163	-0.9914	4.194e-11	38.151	11.687	1	23K(229.1629), 4C(57.0215), N-term(229.1629)	1.1791	Q9Y315	DEOC_HUMAN	DERA	Deoxyribose-phosphate aldolase	827	695	1047	994	542	617	827	614.052	985.879	922.42	467.741	601.097	874.71	540.896	793.488	827	653.705	1026.33	940.621	480.77	652.736	882.984	565.006	841.155	1.56279	0.119855	1.04973	0.853305	10638	0.522728	C118
20220720_HEKWH103c_TMT_Slot2-25_1_359.76615.76615.4	AAGCNIPVASVAAGFPAGQTHLK	4	674.628	674.624	0.0156	2.83977e-09	32.001	11.471	1	23K(229.1629), 4C(57.0215), N-term(229.1629)	1.0578	Q9Y315	DEOC_HUMAN	DERA	Deoxyribose-phosphate aldolase	1705	1517	1398	1395	1715	926	1705	1361.46	1275.71	1267.16	1611.49	871.209	1486.08	1486.48	1073.46	1705	1449.38	1328.05	1292.16	1656.37	946.053	1500.14	1552.73	1137.95	0.966126	0.868263	1.31828	0.213415	41689	0.966296	C118
20220720_HEKWH103c_TMT_Slot2-22_1_356.08793.08793.3	AAGDGDCGTTHSR	3	511.903	511.902	0.0042	3.10635e-07	36.531	10.901	1	7C(57.0215), N-term(229.1629)	0.8725	Q3LXA3	TKFC_HUMAN	TKFC	Triokinase/FMN cyclase	39028	40363	44189	44539	44237	42443	39028	36629	40784.2	40838.6	40472.3	41066.9	39933.3	38550.7	40925.6	39028	38994.3	42457.6	41644.4	41599.7	44594.9	40311	40269	43384.1	1.00104	0.984736	0.929165	0.171132	45848	0.996506	C404
20220720_HEKWH103c_TMT_Slot2-10_1_344.37533.37533.4	AAGDGDCGTTHSR	4	441.468	441.469	-0.0034	0.000173287	20.486	18.722	1	7C(57.0215), 9T(229.1629), N-term(229.1629)	0.7621	Q3LXA3	TKFC_HUMAN	TKFC	Triokinase/FMN cyclase	1291	2268	1274	2120	1546	1740	1291	2148.51	1080.82	2011.47	1371.44	1693.37	1651.24	1759.97	1387.09	1291	2287.25	1125.16	2051.16	1409.64	1838.84	1666.86	1838.42	1470.42	0.906677	0.618095	1.13359	0.542217	32392	0.885315	C404
20220720_HEKWH103c_TMT_Slot2-22_1_356.08724.08724.2	AAGDGDCGTTHSR	2	767.353	767.349	0.0065	0.000913587	21.657	8.664	1	7C(57.0215), N-term(229.1629)	1.041	Q3LXA3	TKFC_HUMAN	TKFC	Triokinase/FMN cyclase	307	706	548	984	1184	801	307	674.202	482.498	918.318	1104.63	763.443	612.659	889.414	622.97	307	717.74	502.295	936.438	1135.39	829.028	618.454	929.059	660.394	0.665678	0.143941	0.936493	0.824933	11911	0.560683	C404
20220720_HEKWH103c_TMT_Slot2-12_1_346.29224.29224.2	AAGDSNLK	2	617.367	617.364	0.0058	0.348858	16.58	14.947	0.9212	8K(229.1629), N-term(229.1629)	0.9459	P30837	AL1B1_HUMAN	ALDH1B1	Aldehyde dehydrogenase X, mitochondrial	1177	1082	843	1071	1594	1307	1177	976.528	754.137	976.446	1494.94	1256.17	1076.72	1235.73	1005.15	1177	1039.59	785.08	995.712	1536.58	1364.09	1086.91	1290.81	1065.54	0.842033	0.456156	1.02006	0.933967	26087	0.811278
20220720_HEKWH103c_TMT_Slot2-15_1_349.39126.39126.3	AAGDSNLKR	3	463.945	463.945	0.0004	0.0167713	16.355	12.163	0.9986	8K(229.1629), N-term(229.1629)	0.8313	P30837	AL1B1_HUMAN	ALDH1B1	Aldehyde dehydrogenase X, mitochondrial	4416	4462	3882	5440	4349	4351	4416	4056.3	3495.01	5107.48	3908.46	4218.11	4761.74	3982.38	3856.56	4416	4318.23	3638.41	5208.26	4017.33	4580.48	4806.78	4159.89	4088.24	1.15551	0.280694	1.17576	0.228635	18742	0.69486
20220720_HEKWH103c_TMT_Slot2-16_1_350.91180.91180.3	AAGEPIKEGDNDYFTCITK	3	939.499	939.496	0.0085	3.72991e-07	27.927	10.862	1	16C(57.0215), 19K(229.1629), 7K(229.1629), N-term(229.1629)	1.0682	Q99543	DNJC2_HUMAN	DNAJC2	DnaJ homolog subfamily C member 2	651	514	706	851	338	443	651	452.037	658.874	804.435	276.229	433.608	727.717	364.133	546.241	651	481.228	685.908	820.308	283.923	470.858	734.601	380.364	579.056	1.93131	0.0436661	1.26862	0.419626	5696	0.355676	C140
20220720_HEKWH103c_TMT_Slot2-15_1_349.93009.93009.4	AAGEPIKEGDNDYFTCITK	4	704.876	704.874	0.0095	7.36768e-05	21.466	12.218	1	16C(57.0215), 19K(229.1629), 7K(229.1629), N-term(229.1629)	0.9848	Q99543	DNJC2_HUMAN	DNAJC2	DnaJ homolog subfamily C member 2	857	1291	987	1093	1572	1100	857	1209.23	880.654	991.924	1478.84	1049.72	924.462	1344.03	965.187	857	1287.32	916.789	1011.5	1520.03	1139.9	933.207	1403.94	1023.17	0.664705	0.082637	0.912075	0.712103	8371	0.458013	C140
20220720_HEKWH103c_TMT_Slot2-3_1_337.07372.07372.2	AAGEQEK	2	595.844	595.843	0.002	0.0286593	19.727	14.409	0.9953	7K(229.1629), N-term(229.1629)	0.9615	O60231	DHX16_HUMAN	DHX16	Pre-mRNA-splicing factor ATP-dependent RNA helicase DHX16	1855	1950	2535	1932	1371	1901	1855	1765.98	2374.45	1756.82	1205.97	1860	1805.91	1485.98	2117.22	1855	1880.02	2471.88	1791.49	1239.56	2019.79	1822.99	1552.21	2244.41	1.17445	0.421096	0.812236	0.262224	24678	0.791685
20220720_HEKWH103c_TMT_Slot2-23_1_357.60564.60564.3	AAGFPTASVCHTK	3	602.334	602.331	0.0094	7.67348e-06	22.926	10.094	1	10C(57.0215), 13K(229.1629), N-term(229.1629)	0.9605	A2RU49	HYKK_HUMAN	HYKK	Hydroxylysine kinase	1565	2009	2460	2125	1876	1419	1565	1849.45	2290.22	1936.66	1716.84	1360.63	1750.83	1783.14	1825.42	1565	1968.88	2384.19	1974.87	1764.66	1477.52	1767.39	1862.62	1935.08	0.948872	0.786324	0.913341	0.637082	38678	0.943231	C99
20220720_HEKWH103c_TMT_Slot2-15_1_349.23717.23717.2	AAGGATPK	2	565.851	565.85	0.0023	0.069847	18.825	17.171	0.9894	8K(229.1629), N-term(229.1629)	0.9313	P16403	H12_HUMAN	H1-2	Histone H1.2	7216	6095	7071	6874	7249	5616	7216	5419.27	6563.35	6271.91	6701.15	5388.16	6743.96	6060.21	5975.76	7216	5769.22	6832.65	6395.67	6887.8	5851.05	6807.75	6330.33	6334.74	1.07542	0.525234	1.07467	0.529145	28751	0.84758
20220720_HEKWH103c_TMT_Slot2-17_1_351.25366.25366.2	AAGGGSYK	2	584.843	584.84	0.0065	4.43492e-05	24.438	11.813	0.9999	8K(229.1629), N-term(229.1629)	0.938	Q92499	DDX1_HUMAN	DDX1	ATP-dependent RNA helicase DDX1	13709	16748	14355	14468	15664	14695	13709	15456.5	12986.2	13236.3	14414.3	14204.9	13472.6	14935.4	13595.6	13709	16454.6	13519	13497.4	14815.8	15425.2	13600.1	15601.1	14412.3	0.871737	0.0968214	0.943645	0.489667	9223	0.487057
20220720_HEKWH103c_TMT_Slot2-4_1_338.09257.09257.2	AAGGSPAVGCTTR	2	717.374	717.372	0.003	1.10894e-06	33.906	14.612	1	10C(57.0215), N-term(229.1629)	1.0118	Q7Z624	CMKMT_HUMAN	CAMKMT	Calmodulin-lysine N-methyltransferase	1323	1951	2337	1560	1576	1617	1323	1812.47	2179.29	1387.48	1442.4	1567.96	1355.24	1627.43	1873.62	1323	1929.51	2268.71	1414.85	1482.57	1702.66	1368.06	1699.97	1986.18	0.804752	0.296871	0.688788	0.0655877	19484	0.70692	C25
20220720_HEKWH103c_TMT_Slot2-26_1_360.29653.29653.3	AAGHPGDPESQQR	3	526.932	526.932	0.0002	6.34535e-05	19.532	0	1	N-term(229.1629)	0.806	Q9Y490	TLN1_HUMAN	TLN1	Talin-1	635	365	509	719	565	790	635	307.078	474.803	674.923	499.67	773.011	654.961	403.374	623.907	635	326.908	494.284	688.24	513.588	839.419	661.157	421.354	661.387	1.56912	0.16361	0.999652	0.99905	12949	0.58621
20220720_HEKWH103c_TMT_Slot2-12_1_346.20524.20524.2	AAGLCCR	2	518.767	518.765	0.0029	0.00896396	19.69	11.032	0.9976	5C(57.0215), 6C(57.0215), N-term(229.1629)	0.8236	P06241	FYN_HUMAN	FYN	Tyrosine-protein kinase Fyn	1748	895	1556	1174	1412	1172	1748	732.9	1484	1044.94	1313.15	1127.35	1396.47	1023.02	1305.68	1748	780.228	1544.89	1065.55	1349.72	1224.2	1409.68	1068.62	1384.11	1.31915	0.224099	1.01847	0.932297	16052	0.647725	C239, C240
20220720_HEKWH103c_TMT_Slot2-22_1_356.23441.23441.2	AAGNFATK	2	619.374	619.369	0.0109	0.00177603	19.02	15.935	0.9993	8K(229.1629), N-term(229.1629)	0.9902	P55196	AFAD_HUMAN	AFDN	Afadin	3067	2260	3745	2539	2806	2945	3067	1961.22	3561.63	2249.28	2579	2857.31	2658.14	2270.11	3209.47	3067	2087.86	3707.77	2293.67	2650.84	3102.78	2683.29	2371.3	3402.28	1.13157	0.465289	0.788674	0.131756	26443	0.81638
20220720_HEKWH103c_TMT_Slot2-19_1_353.66638.66638.4	AAGNPGSLAAPIDHKPCSAPLEPK	4	772.187	772.182	0.0175	0.000126859	21.094	10.151	1	15K(229.1629), 17C(57.0215), 24K(229.1629), N-term(229.1629)	1.0618	Q14676	MDC1_HUMAN	MDC1	Mediator of DNA damage checkpoint protein 1	780	417	366	947	761	583	780	349.729	324.74	904.694	689.157	559.569	842.347	519.443	442.154	780	372.313	338.065	922.545	708.353	607.64	850.315	542.597	468.716	1.56712	0.123544	1.81414	0.0489279	10837	0.528925	C1742
20220720_HEKWH103c_TMT_Slot2-13_1_347.42163.42163.2	AAGPCLLAECR	2	723.875	723.873	0.0031	0.0102018	18.049	12.436	0.9982	10C(57.0215), 5C(57.0215), N-term(229.1629)	1.0133	A1Z1Q3	MACD2_HUMAN	MACROD2	ADP-ribose glycohydrolase MACROD2	431	1164	834	1052	614	1247	431	1118.51	734.352	992.857	514.848	1229.49	711.928	816.677	981.924	431	1190.73	764.483	1012.45	529.189	1335.12	718.662	853.079	1040.91	0.842434	0.530373	0.690417	0.159838	28944	0.850166	C112, C117
20220720_HEKWH103c_TMT_Slot2-3_1_337.13980.13980.2	AAGPELR	2	471.784	471.782	0.0026	0.0300824	19.628	15.502	0.9951	N-term(229.1629)	0.8755	Q5T6V5	QSPP_HUMAN	C9orf64	Queuosine salvage protein	3787	3846	3723	3847	3274	2556	3787	3491.98	3404.21	3551.94	2983.43	2454.56	3669.47	3237.71	2929.39	3787	3717.47	3543.89	3622.03	3066.54	2665.43	3704.18	3382.02	3105.36	1.09526	0.536901	1.19283	0.240043	29208	0.85285
20220720_HEKWH103c_TMT_Slot2-8_1_342.32156.32156.2	AAGPLLTDECR	2	716.381	716.377	0.0095	9.61709e-08	38.883	14.242	1	10C(57.0215), N-term(229.1629)	0.9869	Q9BQ69	MACD1_HUMAN	MACROD1	ADP-ribose glycohydrolase MACROD1	25827	25046	24859	26704	27672	28479	25827	22638.3	22766.5	24543.1	25312.5	27618.4	25185.1	23975.4	25192.5	25827	24100.2	23700.7	25027.4	26017.6	29991	25423.3	25044.1	26705.8	1.01514	0.819852	0.951975	0.449848	39884	0.953712	C199
20220720_HEKWH103c_TMT_Slot2-18_1_352.28797.28797.2	AAGPLQLR	2	527.835	527.832	0.0064	0.00865893	15.459	9.943	0.9959	N-term(229.1629)	0.9166	P20618	PSB1_HUMAN	PSMB1	Proteasome subunit beta type-1	4811	5108	5704	5014	4829	4734	4811	4643.88	5282.77	4563.87	4408.46	4584.11	4687.43	4526.17	4933.44	4811	4943.76	5499.52	4653.92	4531.25	4977.92	4731.77	4727.91	5229.81	1.00082	0.995025	0.90477	0.435088	46204	0.999159
20220720_HEKWH103c_TMT_Slot2-15_1_349.35702.35702.3	AAGPSLSHTSGGTQSK	3	648.693	648.69	0.0083	8.62348e-08	23.487	8.772	1	16K(229.1629), N-term(229.1629)	0.985	P27694	RFA1_HUMAN	RPA1	Replication protein A 70 kDa DNA-binding subunit	2604	2108	3349	3166	3502	2766	2604	1852.23	3163.05	2875.3	3244.72	2655.68	2739.65	2548.48	2909.37	2604	1971.84	3292.84	2932.04	3335.1	2883.82	2765.57	2662.07	3084.14	1.03888	0.816336	0.896705	0.494031	39785	0.951985
20220720_HEKWH103c_TMT_Slot2-29_1_363.10466.10466.2	AAGQGDMR	2	517.768	517.766	0.0043	0.0183333	16.384	10.898	0.9958	N-term(229.1629)	0.8662	P82970	HMGN5_HUMAN	HMGN5	High mobility group nucleosome-binding domain-containing protein 5	5010	3731	5224	4745	3665	4995	5010	3256.57	4908.95	4356.46	3246.78	4884.61	4683.23	3251.67	4896.78	5010	3466.86	5110.37	4442.42	3337.21	5304.24	4727.53	3396.61	5190.95	1.39184	0.0187371	0.910726	0.466529	3443	0.252491
20220720_HEKWH103c_TMT_Slot2-29_1_363.07149.07149.2	AAGQGDMR	2	525.765	525.764	0.0031	0.0162742	13.654	0	0.9959	7M(15.9949), N-term(229.1629)	0.871	P82970	HMGN5_HUMAN	HMGN5	High mobility group nucleosome-binding domain-containing protein 5	1319	1398	1314	1898	1326	966	1319	1274.64	1189.25	1789.76	1189.86	925.545	1554.38	1232.25	1057.4	1319	1356.95	1238.05	1825.07	1223	1005.06	1569.08	1287.18	1120.92	1.21901	0.355319	1.39982	0.128164	22041	0.747941
20220720_HEKWH103c_TMT_Slot2-19_1_353.35324.35324.3	AAGSPHLTLEFCNYPSSMR	3	789.39	789.719	-0.9868	6.19352e-09	29.237	7.516	1	12C(57.0215), N-term(229.1629)	0.9955	Q96GM8	TOE1_HUMAN	TOE1	Target of EGR1 protein 1	163	242	228	425	243	45	163	225.894	204.383	405.931	217.809	37.5945	284.466	221.852	120.989	163	240.482	212.769	413.941	223.876	40.8241	287.156	231.741	128.257	1.23913	0.618503	2.23892	0.105625	32413	0.885326	C271
20220720_HEKWH103c_TMT_Slot2-31_1_365.84708.84708.4	AAGSPHLTLEFCNYPSSMR	4	649.835	649.832	0.0122	6.64524e-08	26.361	23.657	1	12C(57.0215), 8T(229.1629), N-term(229.1629)	0.9407	Q96GM8	TOE1_HUMAN	TOE1	Target of EGR1 protein 1	1327	1429	1223	1002	1184	983	1327	1306.17	1111.02	901.296	1099.62	945.613	1114.15	1202.9	1028.32	1327	1390.52	1156.61	919.08	1130.25	1026.85	1124.69	1256.51	1090.09	0.895085	0.630205	1.03174	0.895073	32872	0.889481	C271
20220720_HEKWH103c_TMT_Slot2-19_1_353.32601.32601.3	AAGSPHLTLEFCNYPSSMR	3	795.055	795.051	0.0127	6.22111e-09	28.336	9.933	1	12C(57.0215), 18M(15.9949), N-term(229.1629)	1.0071	Q96GM8	TOE1_HUMAN	TOE1	Target of EGR1 protein 1	327	802	670	633	573	612	327	766.789	603.38	581.042	519.105	594.35	454.021	642.947	598.865	327	816.305	628.137	592.507	533.564	645.41	458.316	671.606	634.841	0.682418	0.226774	0.721938	0.307479	16181	0.650231	C271
20220720_HEKWH103c_TMT_Slot2-16_1_350.29511.29511.2	AAGTCGVLLR	2	623.865	623.861	0.009	7.18952e-07	33.902	15.195	1	5C(57.0215), N-term(229.1629)	0.9791	Q5T653	RM02_HUMAN	MRPL2	39S ribosomal protein L2, mitochondrial	23644	26456	27584	26416	26196	23947	23644	24183.7	25383.8	24154.2	24007.6	23130.7	23899.1	24095.7	24257.3	23644	25745.4	26425.3	24630.8	24676.3	25117.8	24125.2	25169.7	25714.5	0.958502	0.524714	0.938195	0.336261	28736	0.847182	C213
20220720_HEKWH103c_TMT_Slot2-30_1_364.22995.22995.3	AAGTDGSDFQHR	3	497.579	497.578	0.0047	2.12363e-05	24.726	10.129	1	N-term(229.1629)	0.851	Q8N5M9	JAGN1_HUMAN	JAGN1	Protein jagunal homolog 1	2859	3481	3802	3573	3616	2988	2859	3199.63	3509.81	3259.94	3328.79	2874.82	3059.47	3264.21	3192.31	2859	3406.25	3653.82	3324.27	3421.52	3121.79	3088.41	3409.71	3384.09	0.905769	0.516848	0.912628	0.549893	28420	0.84376
20220720_HEKWH103c_TMT_Slot2-16_1_350.55562.55562.4	AAGTDSFNGHPPQGCASTPVAR	4	665.086	664.838	0.9919	7.59248e-07	23.962	22.046	1	15C(57.0215), 6S(229.1629), N-term(229.1629)	0.9514	Q9NVU0	RPC5_HUMAN	POLR3E	DNA-directed RNA polymerase III subunit RPC5	1807	1441	1403	2171	1500	2052	1807	1277.34	1273.56	2053.74	1312.59	2007.37	1930.37	1294.96	1640.47	1807	1359.82	1325.82	2094.26	1349.15	2179.82	1948.63	1352.68	1739.02	1.44057	0.0731252	1.12054	0.554455	7768	0.436755	C553
20220720_HEKWH103c_TMT_Slot2-5_1_339.43709.43709.3	AAGTDSFNGHPPQGCASTPVAR	3	809.729	809.727	0.0061	9.24814e-06	19.315	7.79	1	15C(57.0215), N-term(229.1629)	0.9602	Q9NVU0	RPC5_HUMAN	POLR3E	DNA-directed RNA polymerase III subunit RPC5	84	169	58	224	168	145	84	161.645	42.3603	216.356	150.619	139.879	150.178	156.132	91.1196	84	172.083	44.0983	220.625	154.814	151.896	151.599	163.091	96.5935	0.929533	0.889566	1.56945	0.445342	42447	0.972326	C553
20220720_HEKWH103c_TMT_Slot2-6_1_340.07218.07218.2	AAGVPCR	2	480.271	480.268	0.0062	0.00166338	21.746	18.162	0.9979	6C(57.0215), N-term(229.1629)	0.8476	Q96T60	PNKP_HUMAN	PNKP	Bifunctional polynucleotide phosphatase/kinase	58414	64366	67639	67962	71073	63349	58414	58759.4	62233.6	62188.4	65386.7	61125.8	60301.2	62073.1	61679.7	58414	62553.8	64787.1	63415.5	67208	66377	60871.6	64839.9	65385	0.938799	0.16468	0.930971	0.114949	13007	0.587415	C445
20220720_HEKWH103c_TMT_Slot2-17_1_351.63427.63427.2	AAGVVLEMIR	2	652.385	652.384	0.0031	0.175692	10.271	7.737	0.9759	8M(15.9949), N-term(229.1629)	0.9865	Q9Y230	RUVB2_HUMAN	RUVBL2	RuvB-like 2	1731	1268	1530	1850	1590	1867	1731	1108.24	1418.74	1720.55	1428.48	1818.43	1725.78	1268.36	1618.59	1731	1179.8	1476.95	1754.5	1468.27	1974.65	1742.1	1324.89	1715.82	1.3149	0.189814	1.01532	0.938629	14289	0.616322
20220720_HEKWH103c_TMT_Slot2-25_1_359.88052.88052.2	AAGVVLEMIR	2	644.388	644.386	0.0029	0.00173504	21.584	15.273	0.9987	N-term(229.1629)	1.0038	Q9Y230	RUVB2_HUMAN	RUVBL2	RuvB-like 2	1171	1438	1633	1565	1211	1406	1171	1321.66	1510.67	1442.58	1080.7	1369.26	1306.79	1201.18	1439.96	1171	1407.01	1572.66	1471.04	1110.8	1486.89	1319.15	1254.72	1526.47	1.05135	0.822183	0.864185	0.49563	39966	0.954462
20220720_HEKWH103c_TMT_Slot2-6_1_340.03445.03445.3	AAHACATVGNR	3	452.907	452.905	0.0067	0.00733057	13.941	5.758	0.9991	5C(57.0215), N-term(229.1629)	0.8505	Q9Y2U9	KLDC2_HUMAN	KLHDC2	Kelch domain-containing protein 2	2159	1303	1870	1842	1898	1925	2159	1103.88	1759.71	1682.66	1737.15	1865.94	1920.83	1420.52	1812.82	2159	1175.17	1831.91	1715.86	1785.53	2026.24	1939	1483.83	1921.72	1.30675	0.180055	1.00899	0.962185	13773	0.606537	C223
20220720_HEKWH103c_TMT_Slot2-27_1_361.81176.81176.4	AAHEALGQFCCALHK	4	543.537	543.537	0.0026	3.71339e-07	21.157	8.531	1	10C(57.0215), 11C(57.0215), 15K(229.1629), N-term(229.1629)	0.9263	Q8TEX9	IPO4_HUMAN	IPO4	Importin-4	4159	3567	2851	2691	3135	2668	4159	3195.69	2572.95	2445.21	2905.95	2569.2	3302.1	3050.82	2571.07	4159	3402.05	2678.52	2493.45	2986.89	2789.91	3333.34	3186.8	2725.53	1.04598	0.767947	1.22301	0.201369	37996	0.937722	C725, C726
20220720_HEKWH103c_TMT_Slot2-28_1_362.80466.80466.3	AAHEALGQFCCALHK	3	724.382	724.38	0.0073	8.25897e-07	23.872	9.479	1	10C(57.0215), 11C(57.0215), 15K(229.1629), N-term(229.1629)	1.0478	Q8TEX9	IPO4_HUMAN	IPO4	Importin-4	284	300	448	398	522	167	284	270.952	421.88	357.015	495.982	150.137	320.508	383.467	286.008	284	288.449	439.191	364.06	509.797	163.034	323.539	400.559	303.19	0.807719	0.569788	1.06712	0.870034	30498	0.866807	C725, C726
20220720_HEKWH103c_TMT_Slot2-24_1_358.43910.43910.4	AAHELCDSILQSR	4	490.271	490.269	0.0092	0.00473694	11.492	9.87	0.9993	6C(57.0215), 8S(229.1629), N-term(229.1629)	0.8211	Q8TF46	DI3L1_HUMAN	DIS3L	DIS3-like exonuclease 1	2049	2142	2384	2362	1268	1296	2049	1945.04	2202.66	2200.27	1096.65	1258.71	2124.63	1520.84	1730.69	2049	2070.64	2293.04	2243.68	1127.19	1366.85	2144.73	1588.63	1834.66	1.35005	0.119799	1.16901	0.403257	10633	0.522729	C203
20220720_HEKWH103c_TMT_Slot2-12_1_346.70419.70419.3	AAHELCDSILQSR	3	576.968	576.968	0.0007	9.83123e-07	23.604	9.729	1	6C(57.0215), N-term(229.1629)	0.8825	Q8TF46	DI3L1_HUMAN	DIS3L	DIS3-like exonuclease 1	869	779	937	1198	955	832	869	696.484	866.432	1119.29	862.473	802.676	994.147	779.478	834.554	869	741.459	901.983	1141.38	886.497	871.632	1003.55	814.223	884.688	1.23253	0.417458	1.13435	0.618576	24543	0.78916	C203
20220720_HEKWH103c_TMT_Slot2-28_1_362.75008.75008.4	AAHFLHGCNSK	4	425.735	425.733	0.0091	0.000357098	11.93	6.71	1	11K(229.1629), 8C(57.0215), N-term(229.1629)	0.8304	Q9UJX2	CDC23_HUMAN	CDC23	Cell division cycle protein 23 homolog	7914	9949	9669	10364	10109	7181	7914	9183.47	8827.18	9543.5	9319.42	6864.14	8728.75	9251.44	7845.66	7914	9776.5	9189.37	9731.81	9579	7453.82	8811.31	9663.81	8316.98	0.911784	0.35375	1.05944	0.573862	21967	0.747147	C109
20220720_HEKWH103c_TMT_Slot2-17_1_351.49368.49368.3	AAHGCVTAVSGK	3	539.307	539.304	0.0063	9.14367e-08	26.383	9.581	1	12K(229.1629), 5C(57.0215), N-term(229.1629)	0.8894	O75410	TACC1_HUMAN	TACC1	Transforming acidic coiled-coil-containing protein 1	5843	6830	5202	6107	6372	5611	5843	6292.95	4640.41	5642.02	5860.53	5411.74	5742.51	6076.74	5026.07	5843	6699.33	4830.81	5753.35	6023.77	5876.65	5796.83	6347.61	5328.01	0.913231	0.442617	1.08799	0.491255	25531	0.804343	C174
20220720_HEKWH103c_TMT_Slot2-26_1_360.87843.87843.3	AAHIFNEALVCHQIR	3	670.034	670.03	0.0134	2.18234e-07	21.37	9.553	1	11C(57.0215), N-term(229.1629)	1.0054	O43795	MYO1B_HUMAN	MYO1B	Unconventional myosin-Ib	2409	1549	2037	2065	1255	2037	2409	1327.69	1906.1	1920.61	1075.67	2000.43	2164.8	1201.68	1953.26	2409	1413.42	1984.31	1958.51	1105.63	2172.28	2185.28	1255.24	2070.6	1.74092	0.00644243	1.05538	0.766353	1960	0.152502	C613
20220720_HEKWH103c_TMT_Slot2-30_1_364.85851.85851.4	AAHIFNEALVCHQIR	4	502.782	502.774	0.0314	0.0145351	13.753	9.427	0.8801	11C(57.0215), N-term(229.1629)	0.8646	O43795	MYO1B_HUMAN	MYO1B	Unconventional myosin-Ib	1975	2410	1685	2696	1403	1673	1975	2229.86	1476.28	2571.42	1197.42	1632.29	2273.21	1713.64	1554.28	1975	2373.85	1536.85	2622.16	1230.77	1772.51	2294.71	1790.02	1647.65	1.28195	0.180546	1.39272	0.0797096	13804	0.606825	C613
20220720_HEKWH103c_TMT_Slot2-16_1_350.43035.43035.3	AAHLCAEAALR	3	471.262	471.261	0.0051	1.19167e-07	22.654	10.345	1	5C(57.0215), N-term(229.1629)	0.8817	Q9UQ80	PA2G4_HUMAN	PA2G4	Proliferation-associated protein 2G4	11426	10569	15673	16327	15175	14206	11426	9434.13	14719.6	15018.5	13835.6	13735.6	13222.2	11634.9	14227.6	11426	10043.3	15323.5	15314.8	14221	14915.6	13347.3	12153.5	15082.3	1.09823	0.28312	0.884966	0.143549	18845	0.697035	C149
20220720_HEKWH103c_TMT_Slot2-16_1_350.42871.42871.2	AAHLCAEAALR	2	706.387	706.387	-0.0003	3.7132e-06	25.939	16.42	1	5C(57.0215), N-term(229.1629)	1.0328	Q9UQ80	PA2G4_HUMAN	PA2G4	Proliferation-associated protein 2G4	3518	3911	3307	3457	3887	2757	3518	3584.74	2987.95	3163.2	3613.44	2634.14	3340.6	3599.09	2811.05	3518	3816.23	3110.55	3225.62	3714.09	2860.44	3372.2	3759.52	2979.92	0.896977	0.459563	1.13164	0.422507	26233	0.812789	C149
20220720_HEKWH103c_TMT_Slot2-31_1_365.22855.22855.3	AAHPPSGSHS	3	392.87	392.87	0.0009	0.217646	8.149	0	0.9569	N-term(229.1629)	0.7535	P32929	CGL_HUMAN	CTH	Cystathionine gamma-lyase	229	55	200	238	323	111	229	33.7727	193.822	216.404	306.913	100.565	222.702	170.343	147.193	229	35.9536	201.775	220.674	315.462	109.204	224.809	177.936	156.036	1.26342	0.624679	1.44075	0.458477	32659	0.887431
20220720_HEKWH103c_TMT_Slot2-30_1_364.32015.32015.3	AAHSEGNTTAGLDMR	3	587.62	587.291	0.9859	0.0018514	17.43	5.422	0.7696	N-term(229.1629)	0.908	P78371	TCPB_HUMAN	CCT2	T-complex protein 1 subunit beta	329	203	740	773	794	301	329	165.945	715.703	706.909	743.193	275.731	517.954	454.569	495.717	329	176.661	745.069	720.857	763.894	299.419	522.854	474.831	525.496	1.10114	0.769278	0.994971	0.987493	38052	0.937965
20220720_HEKWH103c_TMT_Slot2-29_1_363.25793.25793.3	AAHSEGNTTAGLDMR	3	592.624	592.623	0.0028	3.077e-05	23.062	10.93	1	14M(15.9949), N-term(229.1629)	0.9191	P78371	TCPB_HUMAN	CCT2	T-complex protein 1 subunit beta	766	1047	1183	555	1172	966	766	969.167	1103.56	454.19	1114.58	928.104	610.095	1041.87	1015.83	766	1031.75	1148.84	463.152	1145.62	1007.84	615.866	1088.31	1076.86	0.565892	0.0360756	0.571911	0.0400063	5069	0.330196
20220720_HEKWH103c_TMT_Slot2-16_1_350.53913.53913.4	AAHTEDINACTLTTSPR	4	579.802	579.806	-0.0141	0.12402	12.362	12.362	0.8361	10C(57.0215), 14T(229.1629), N-term(229.1629)	0.9222	P04049	RAF1_HUMAN	RAF1	RAF proto-oncogene serine/threonine-protein kinase	979	1283	760	1524	1233	721	979	1194.98	646.949	1448.39	1125.01	682.75	1213.7	1159.99	664.849	979	1272.14	673.494	1476.97	1156.35	741.403	1225.18	1211.7	704.789	1.01112	0.961271	1.73836	0.0319144	45029	0.990453	C637
20220720_HEKWH103c_TMT_Slot2-4_1_338.42909.42909.3	AAHTEDINACTLTTSPR	3	696.354	696.351	0.009	1.83686e-09	29.126	6.522	1	10C(57.0215), N-term(229.1629)	0.9729	P04049	RAF1_HUMAN	RAF1	RAF proto-oncogene serine/threonine-protein kinase	1813	2902	3317	2470	3383	2756	1813	2710.77	3079.23	2186.73	3166.59	2648.34	1999.87	2938.68	2863.78	1813	2885.82	3205.57	2229.88	3254.79	2875.85	2018.78	3069.67	3035.82	0.657655	0.01445	0.664988	0.0174696	3008	0.22288	C637
20220720_HEKWH103c_TMT_Slot2-20_1_354.63951.63951.4	AAHYCHSTLK	4	412.228	412.228	0.0006	0.00578354	11.923	6.427	0.9999	10K(229.1629), 5C(57.0215), N-term(229.1629)	0.7998	Q96EK5	KBP_HUMAN	KIFBP	KIF-binding protein	2786	4026	3750	3247	3886	3217	2786	3751.78	3422.58	2928.95	3611.08	3094.22	2857.47	3681.43	3258.4	2786	3994.06	3563.01	2986.74	3711.67	3360.04	2884.5	3845.53	3454.14	0.750093	0.0577338	0.835085	0.243623	6745	0.397127	C231
20220720_HEKWH103c_TMT_Slot2-29_1_363.25707.25707.2	AAIAECEEVR	2	688.862	688.856	0.0118	1.52901e-05	32.746	12.254	1	6C(57.0215), N-term(229.1629)	1.0306	P0CAP2	GRL1A_HUMAN	POLR2M	DNA-directed RNA polymerase II subunit GRINL1A	5765	6030	7310	5586	6229	5340	5765	5466.49	6820.44	5002.31	5764.11	5144.02	5383.66	5615.3	5982.23	5765	5819.5	7100.29	5101.01	5924.67	5585.93	5434.58	5865.6	6341.6	0.926518	0.530663	0.856973	0.197949	28955	0.850307	C65
20220720_HEKWH103c_TMT_Slot2-31_1_365.37442.37442.3	AAIAECEEVRR	3	511.607	511.607	0.0007	0.00124286	21.621	16.108	1	6C(57.0215), N-term(229.1629)	0.8454	P0CAP2	GRL1A_HUMAN	POLR2M	DNA-directed RNA polymerase II subunit GRINL1A	1172	1316	1048	2016	1248	1313	1172	1208.35	925.841	1925.92	1092.27	1275.86	1548.96	1150.31	1100.85	1172	1286.38	963.829	1963.93	1122.69	1385.47	1563.61	1201.58	1166.98	1.30129	0.226416	1.33988	0.181897	16169	0.649686	C65
20220720_HEKWH103c_TMT_Slot2-25_1_359.59804.59804.2	AAIEAFNK	2	661.4	661.398	0.0053	6.04147e-05	23.273	15.341	1	8K(229.1629), N-term(229.1629)	0.9988	Q9UHB9	SRP68_HUMAN	SRP68	Signal recognition particle subunit SRP68	3241	4017	3732	3888	3484	3659	3241	3706.77	3396.71	3587.35	3155.14	3551.72	3414.18	3430.95	3474.22	3241	3946.14	3536.08	3658.14	3243.02	3856.85	3446.47	3583.88	3682.93	0.961658	0.791287	0.935797	0.651541	38854	0.944885
20220720_HEKWH103c_TMT_Slot2-8_1_342.53661.53661.3	AAIECEQPQPDLYK	3	707.376	707.375	0.0053	5.3404e-09	34.668	10.641	1	14K(229.1629), 5C(57.0215), N-term(229.1629)	0.9656	Q8NB49	AT11C_HUMAN	ATP11C	Phospholipid-transporting ATPase IG	1332	1274	1225	2384	1696	1118	1332	1150.92	1101.26	2268.89	1526.95	1066.08	1800.44	1338.94	1083.67	1332	1225.24	1146.45	2313.65	1569.49	1157.67	1817.47	1398.62	1148.77	1.29948	0.200559	1.5821	0.0323153	14817	0.628004	C214
20220720_HEKWH103c_TMT_Slot2-30_1_364.51264.51264.2	AAIGLLAR	2	507.339	507.337	0.0042	0.0258501	21.503	19.164	0.9962	N-term(229.1629)	0.91	P07741	APT_HUMAN	APRT	Adenine phosphoribosyltransferase	9641	9639	7593	9152	7913	8361	9641	8765.73	6799.48	8521.25	7142.35	8118.16	9081.12	7954.04	7458.82	9641	9331.78	7078.47	8689.39	7341.29	8815.57	9167.02	8308.58	7906.89	1.10332	0.334539	1.15937	0.151003	21165	0.733347
20220720_HEKWH103c_TMT_Slot2-15_1_349.50312.50312.2	AAIISAEGDSK	2	760.444	760.44	0.0081	3.3874e-07	32.095	14.244	1	11K(229.1629), N-term(229.1629)	1.0576	P35232	PHB1_HUMAN	PHB1	Prohibitin 1	2061	1305	1145	1941	1296	1515	2061	1124.66	1030.44	1843.45	1138.52	1476.29	1952.22	1131.59	1253.36	2061	1197.29	1072.72	1879.82	1170.23	1603.11	1970.69	1182.03	1328.66	1.66721	0.0149399	1.48322	0.0534973	3055	0.226891
20220720_HEKWH103c_TMT_Slot2-15_1_349.50445.50445.3	AAIISAEGDSK	3	507.297	507.296	0.003	1.22994e-05	23.369	10.654	1	11K(229.1629), N-term(229.1629)	0.8687	P35232	PHB1_HUMAN	PHB1	Prohibitin 1	1739	2302	1428	1995	2068	2144	1739	2144.31	1237.71	1859.55	1889.65	2079.75	1799.28	2016.98	1658.73	1739	2282.78	1288.49	1896.24	1942.29	2258.42	1816.29	2106.89	1758.38	0.862074	0.429563	1.03294	0.867858	25030	0.796244
20220720_HEKWH103c_TMT_Slot2-22_1_356.37755.37755.2	AAILETAPK	2	686.438	686.434	0.0085	0.0030998	20.181	11.182	0.9994	9K(229.1629), N-term(229.1629)	1.0143	Q9P2E9	RRBP1_HUMAN	RRBP1	Ribosome-binding protein 1	818	996	1282	1397	1646	1336	818	912.669	1192.76	1276.71	1528.3	1284.04	1047.36	1220.48	1238.4	818	971.605	1241.7	1301.91	1570.87	1394.35	1057.26	1274.89	1312.79	0.829301	0.42115	0.805355	0.349542	24681	0.79169
20220720_HEKWH103c_TMT_Slot2-14_1_348.94894.94894.3	AAILTTHYMEEAEAVCDR	3	770.377	770.375	0.007	0.000760326	18.976	0	1	16C(57.0215), N-term(229.1629)	1.0356	Q8WWZ7	ABCA5_HUMAN	ABCA5	Cholesterol transporter ABCA5	173	369	262	300	236	284	173	351.692	231.22	279.689	210.362	276.848	226.345	281.027	254.034	173	374.402	240.707	285.208	216.222	300.631	228.486	293.553	269.295	0.778344	0.56021	0.848459	0.70699	30144	0.862244	C1500
20220720_HEKWH103c_TMT_Slot2-5_1_339.13867.13867.2	AAIPAGEQAR	2	606.851	606.848	0.0053	0.0281514	16.702	9.968	0.9964	N-term(229.1629)	0.9696	Q9NQG6	MID51_HUMAN	MIEF1	Mitochondrial dynamics protein MID51	884	1046	973	751	739	1028	884	961.926	890.294	677.84	665.831	1005.36	780.92	813.878	947.828	884	1024.04	926.824	691.214	684.377	1091.73	788.307	850.156	1004.77	0.92725	0.778129	0.784566	0.35008	38372	0.940844
20220720_HEKWH103c_TMT_Slot2-13_1_347.34781.34781.2	AAIQSQLDGVR	2	693.902	693.899	0.0062	0.00490545	16.157	16.157	0.9985	N-term(229.1629)	1.0129	O60645	EXOC3_HUMAN	EXOC3	Exocyst complex component 3	1227	710	1051	833	930	1113	1227	596.928	994.119	747.575	850.118	1084.1	987.288	723.523	1039.11	1227	635.475	1034.91	762.326	873.797	1177.23	996.626	755.773	1101.53	1.31868	0.291997	0.904766	0.679695	19260	0.7034
20220720_HEKWH103c_TMT_Slot2-5_1_339.09240.09240.2	AAITETQR	2	559.823	559.822	0.0029	0.000433494	21.247	10.138	1	N-term(229.1629)	0.9277	Q8NDI1	EHBP1_HUMAN	EHBP1	EH domain-binding protein 1	2576	2145	2907	3096	2547	2740	2576	1898.15	2717.86	2863.64	2290.2	2662.13	2719.82	2094.17	2689.99	2576	2020.73	2829.37	2920.15	2353.99	2890.83	2745.55	2187.52	2851.59	1.2551	0.185356	0.962813	0.815226	14075	0.610997
20220720_HEKWH103c_TMT_Slot2-27_1_361.67247.67247.3	AAKTQLAVCQQR	3	611.358	611.357	0.0024	0.000587676	18.593	10.297	1	3K(229.1629), 9C(57.0215), N-term(229.1629)	0.9177	Q02790	FKBP4_HUMAN	FKBP4	Peptidyl-prolyl cis-trans isomerase FKBP4	2914	2350	2442	3448	2132	2238	2914	2083.39	2232.45	3257.6	1868.04	2174.49	3085.8	1975.72	2203.47	2914	2217.93	2324.05	3321.88	1920.08	2361.29	3114.99	2063.78	2335.84	1.50936	0.0154583	1.33356	0.0813733	3103	0.231132	C396	C396	7.39
20220720_HEKWH103c_TMT_Slot2-22_1_356.39426.39426.2	AALADVLR	2	529.334	529.332	0.0036	0.0071381	23.282	15.342	0.9981	N-term(229.1629)	0.8869	Q9HC35	EMAL4_HUMAN	EML4	Echinoderm microtubule-associated protein-like 4	2661	2358	3481	2392	3570	3621	2661	2095.76	3290.36	2091.16	3330.87	3507.75	2376.08	2713.32	3399.06	2661	2231.1	3425.37	2132.42	3423.65	3809.09	2398.55	2834.26	3603.25	0.846273	0.317844	0.665664	0.0109775	20404	0.722735
20220720_HEKWH103c_TMT_Slot2-22_1_356.24172.24172.3	AALAGHLQTCR	3	476.266	476.264	0.0062	2.43796e-08	26.927	8.049	1	10C(57.0215), N-term(229.1629)	0.8342	O95271	TNKS1_HUMAN	TNKS	Poly [ADP-ribose] polymerase tankyrase-1	1841	2252	2498	1608	2305	2532	1841	2069.91	2320.97	1403.09	2141.06	2459.2	1622.04	2105.48	2390.09	1841	2203.57	2416.21	1430.77	2200.7	2670.47	1637.39	2199.33	2533.67	0.744492	0.121899	0.646251	0.018984	10744	0.526398	C607
20220720_HEKWH103c_TMT_Slot2-15_1_349.32254.32254.3	AALAGHPR	3	341.208	341.208	-0.002	0.000630143	19.509	15.913	1	N-term(229.1629)	0.72	Q15102	PA1B3_HUMAN	PAFAH1B3	Platelet-activating factor acetylhydrolase IB subunit alpha1	1921	1594	1402	1934	1120	1778	1921	1421.33	1265.72	1829.71	954.444	1745.55	1875.36	1187.89	1505.63	1921	1513.12	1317.65	1865.82	981.029	1895.51	1893.1	1240.84	1596.08	1.52566	0.0432041	1.18609	0.386886	5648	0.354904
20220720_HEKWH103c_TMT_Slot2-22_1_356.89199.89199.4	AALANLCIGDVITAIDGENTSNMTHLEAQNR	4	886.7	886.195	2.0205	0.046318	13.837	0	0.7806	7C(57.0215), N-term(229.1629)	1.1237	O00151	PDLI1_HUMAN	PDLIM1	PDZ and LIM domain protein 1	156	53	129	266	81	116	156	38.6935	121.767	257.008	62.0782	113.889	206.504	50.3858	117.828	156	41.1922	126.764	262.079	63.8073	123.673	208.457	52.6317	124.907	3.96068	0.0398812	1.66891	0.330481	5393	0.343098	C45
20220720_HEKWH103c_TMT_Slot2-19_1_353.18577.18577.3	AALASAHQCHPLPR	3	586.659	586.653	0.018	1.6545e-08	29.07	10.461	1	9C(57.0215), N-term(229.1629)	0.9414	Q9NWZ5	UCKL1_HUMAN	UCKL1	Uridine-cytidine kinase-like 1	1515	2457	2274	2564	2171	2952	1515	2304.86	2062.97	2380.74	1935.29	2886.2	1947.87	2120.07	2474.58	1515	2453.69	2147.61	2427.71	1989.2	3134.15	1966.29	2214.57	2623.24	0.887889	0.51566	0.749567	0.103804	28380	0.843008	C317
20220720_HEKWH103c_TMT_Slot2-18_1_352.42841.42841.4	AALASAHQCHPLPR	4	440.242	440.241	0.0029	2.36249e-08	24.814	8.089	1	9C(57.0215), N-term(229.1629)	0.7998	Q9NWZ5	UCKL1_HUMAN	UCKL1	Uridine-cytidine kinase-like 1	1558	1893	1644	1465	1545	1264	1558	1745.98	1492.16	1331.52	1426.33	1215.51	1444.76	1586.15	1353.83	1558	1858.73	1553.39	1357.79	1466.06	1319.93	1458.42	1656.85	1435.16	0.880237	0.536436	1.01621	0.939644	29192	0.852579	C317
20220720_HEKWH103c_TMT_Slot2-25_1_359.46283.46283.2	AALASCAGGMLGR	2	732.392	732.386	0.0113	5.14481e-06	23.891	12.378	1	6C(57.0215), N-term(229.1629)	1.0448	Q9P281	BAHC1_HUMAN	BAHCC1	BAH and coiled-coil domain-containing protein 1	864	791	802	846	1073	819	864	710.835	736.313	769.707	1001.68	784.943	816.854	856.26	760.628	864	756.738	766.525	784.895	1029.59	852.375	824.58	894.426	806.321	0.92191	0.757104	1.02264	0.933524	37596	0.934318	C302
20220720_HEKWH103c_TMT_Slot2-24_1_358.33199.33199.2	AALCAVHVIR	2	669.899	669.897	0.003	4.24984e-06	20.169	10.098	1	4C(57.0215), N-term(229.1629)	1.0549	O43747	AP1G1_HUMAN	AP1G1	AP-1 complex subunit gamma-1	3872	1745	1570	2049	1646	1796	3872	1413.75	1432.79	1917.13	1475.28	1745.84	2894.56	1444.51	1589.32	3872	1505.04	1491.58	1954.96	1516.37	1895.82	2921.94	1508.9	1684.79	1.93647	0.000371718	1.73431	0.00229018	623	0.0276826	C160
20220720_HEKWH103c_TMT_Slot2-25_1_359.63490.63490.3	AALCAVHVIR	3	446.936	446.934	0.0051	6.93733e-07	28.253	12.972	1	4C(57.0215), N-term(229.1629)	0.8278	O43747	AP1G1_HUMAN	AP1G1	AP-1 complex subunit gamma-1	11295	12149	13590	13101	11492	12042	11295	11056.9	12567.2	12033.4	10396.3	11688.5	11664.2	10726.6	12127.9	11295	11770.9	13082.9	12270.8	10685.9	12692.7	11774.5	11204.7	12856.4	1.05085	0.58586	0.915846	0.32075	31106	0.873836	C160
20220720_HEKWH103c_TMT_Slot2-13_1_347.12241.12241.2	AALCGSAR	2	517.788	517.784	0.0063	7.36305e-05	25.706	14.442	1	4C(57.0215), N-term(229.1629)	0.8538	Q8N697	S15A4_HUMAN	SLC15A4	Solute carrier family 15 member 4	15894	14480	18474	16376	15708	15217	15894	12949.5	17262.3	14907.3	14342.4	14729.4	15400.7	13646	15995.8	15894	13785.8	17970.6	15201.5	14741.9	15994.7	15546.3	14254.2	16956.8	1.09065	0.289368	0.916823	0.271916	19133	0.701695	C133
20220720_HEKWH103c_TMT_Slot2-21_1_355.78189.78189.5	AALDCSTSHLDEFYSDPHAVAGALK	5	673.356	673.352	0.019	0.000479423	18.913	18.913	1	25K(229.1629), 5C(57.0215), 6S(229.1629), N-term(229.1629)	0.9721	Q68EM7	RHG17_HUMAN	ARHGAP17	Rho GTPase-activating protein 17	365	426	344	575	288	258	365	392.215	305.639	549.227	247.359	249.59	457.113	319.787	277.615	365	417.543	318.18	560.064	254.249	271.031	461.437	334.041	294.292	1.38138	0.374125	1.56796	0.229835	22808	0.761044	C305
20220720_HEKWH103c_TMT_Slot2-16_1_350.86183.86183.4	AALDCSTSHLDEFYSDPHAVAGALK	4	784.152	784.147	0.0183	1.63e-12	28.116	15.888	1	25K(229.1629), 5C(57.0215), N-term(229.1629)	1.0551	Q68EM7	RHG17_HUMAN	ARHGAP17	Rho GTPase-activating protein 17	828	554	294	164	417	88	828	483.922	255.887	135.441	406.561	74.1769	481.72	445.241	165.032	828	515.171	266.387	138.113	417.886	80.5493	486.277	465.087	174.946	1.04556	0.894098	2.77958	0.0165116	42600	0.973769	C305
20220720_HEKWH103c_TMT_Slot2-14_1_348.45236.45236.3	AALDHSCSPSK	3	544.293	544.292	0.0028	2.67157e-06	20.235	7.783	1	11K(229.1629), 7C(57.0215), N-term(229.1629)	0.901	Q5T7B8	KIF24_HUMAN	KIF24	Kinesin-like protein KIF24	2341	3459	3107	2972	4030	2848	2341	3229.38	2822.44	2681.57	3782.05	2719.41	2511.29	3505.72	2770.92	2341	3437.92	2938.25	2734.48	3887.39	2953.03	2535.04	3661.98	2937.38	0.69226	0.0195246	0.863027	0.368985	3540	0.255894	C910
20220720_HEKWH103c_TMT_Slot2-16_1_350.44440.44440.2	AALEACHK	2	679.39	679.387	0.0063	1.35888e-05	28.26	13.327	1	6C(57.0215), 8K(229.1629), N-term(229.1629)	1.0343	P11766	ADHX_HUMAN	ADH5	Alcohol dehydrogenase class-3	6598	6969	7722	7778	7538	5507	6598	6334.18	7131.97	7135.6	6943.06	5270.94	6866.8	6638.62	6201.45	6598	6743.22	7424.6	7276.4	7136.45	5723.75	6931.75	6934.53	6573.99	0.9996	0.997149	1.05442	0.63951	46284	0.999562	C282
20220720_HEKWH103c_TMT_Slot2-16_1_350.44911.44911.3	AALEACHK	3	453.261	453.26	0.002	9.4562e-05	20.159	10.859	0.9998	6C(57.0215), 8K(229.1629), N-term(229.1629)	0.8727	P11766	ADHX_HUMAN	ADH5	Alcohol dehydrogenase class-3	108262	138091	128770	132760	129307	108224	108262	127671	117248	122041	118668	104189	115151	123170	110718	108262	135916	122058	124449	121974	113140	116241	128660	117370	0.903471	0.00337094	0.99038	0.784007	1433	0.10914	C282
20220720_HEKWH103c_TMT_Slot2-27_1_361.79265.79265.3	AALEALGSCLNNK	3	607.341	607.01	0.9928	0.000265583	21.627	12.237	1	13K(229.1629), 9C(57.0215), N-term(229.1629)	0.983	P34897	GLYM_HUMAN	SHMT2	Serine hydroxymethyltransferase, mitochondrial	2847	2069	1352	2789	2253	2043	2847	1823.66	1171.96	2652.27	2031.38	1973.93	2749.64	1927.52	1572.95	2847	1941.43	1220.05	2704.61	2087.96	2143.51	2775.64	2013.43	1667.44	1.37856	0.0657567	1.66462	0.00523504	7309	0.41741	C91
20220720_HEKWH103c_TMT_Slot2-21_1_355.24806.24806.2	AALEAYCK	2	692.391	692.389	0.004	0.000101978	20.779	10.274	1	7C(57.0215), 8K(229.1629), N-term(229.1629)	1.0087	Q9UJX6	ANC2_HUMAN	ANAPC2	Anaphase-promoting complex subunit 2	2940	1825	2526	2072	2345	2600	2940	1554.11	2379.32	1863.45	2151.67	2526.84	2401.72	1852.89	2453.08	2940	1654.47	2476.94	1900.22	2211.6	2743.92	2424.44	1935.48	2600.44	1.25263	0.211874	0.932319	0.679326	15417	0.637616	C623
2022-07-21-VCPIP1-DDA_Slot2-2_1_5740.55789.55789.2	AALEEFSR	2	576.319	576.317	0.005	0.000890854	21.201	11.498	0.9991	N-term(229.1629)	0.9074	Q92922	SMRC1_HUMAN	SMARCC1	SWI/SNF complex subunit SMARCC1	991	1407	1728	3052	1677	1603	991	1303.99	1581.99	2912.52	1453.89	1553.57	1951.76	1378.94	1567.78	991	1388.2	1646.9	2969.99	1494.39	1687.03	1970.22	1440.41	1661.96	1.36782	0.117971	1.18548	0.380504	10523	0.520134
20220720_HEKWH103c_TMT_Slot2-10_1_344.36816.36816.2	AALEELQR	2	579.838	579.838	0.0012	0.0167146	21.832	16.612	0.9963	N-term(229.1629)	0.9138	Q96CW5	GCP3_HUMAN	TUBGCP3	Gamma-tubulin complex component 3	1492	2238	1486	1902	1863	1191	1492	2099.13	1300.59	1768.92	1721.26	1132.48	1630.46	1910.2	1216.54	1492	2234.68	1353.96	1803.83	1769.21	1229.77	1645.88	1995.34	1289.62	0.824864	0.320892	1.27626	0.250484	20525	0.725365
20220720_HEKWH103c_TMT_Slot2-18_1_352.82301.82301.2	AALEELVK	2	665.923	665.921	0.0048	0.000901888	23.629	14.834	0.9999	8K(229.1629), N-term(229.1629)	0.9955	P12081	SYHC_HUMAN	HARS	Histidine--tRNA ligase, cytoplasmic	3200	3137	3229	3220	2623	2930	3200	2836.47	2968.59	2971.38	2353.64	2849.98	3085.69	2595.05	2909.28	3200	3019.64	3090.39	3030.01	2419.2	3094.81	3114.88	2710.73	3084.05	1.14909	0.384474	1.01	0.949006	23237	0.767657
20220720_HEKWH103c_TMT_Slot2-6_1_340.62298.62298.3	AALEEVYPDLTPEETRR	3	740.061	740.057	0.0124	0.000189614	17.784	8.773	1	N-term(229.1629)	1.0059	Q9H0D6	XRN2_HUMAN	XRN2	5'-3' exoribonuclease 2	70	72	138	109	39	60	70	64.4271	131.523	100.545	31.1227	58.9418	85.2727	47.7749	95.2325	70	68.5876	136.92	102.529	31.9896	64.0054	86.0793	49.9044	100.953	1.72488	0.474216	0.852664	0.806935	26775	0.821726
20220720_HEKWH103c_TMT_Slot2-9_1_343.20509.20509.2	AALEGTATYR	2	641.355	641.354	0.0029	4.61237e-06	25.081	11.595	1	N-term(229.1629)	0.9745	Q9NRV9	HEBP1_HUMAN	HEBP1	Heme-binding protein 1	2305	2010	2497	2437	2245	1908	2305	1790.7	2326.49	2234.88	2052.48	1838.22	2269.94	1921.59	2082.36	2305	1906.34	2421.95	2278.98	2109.65	1996.13	2291.41	2007.24	2207.45	1.14157	0.464248	1.03804	0.833251	26397	0.815973
20220720_HEKWH103c_TMT_Slot2-1_1_335.11404.11404.2	AALETCER	2	589.808	589.805	0.0046	5.00757e-05	26.403	16.838	1	6C(57.0215), N-term(229.1629)	0.9011	Q7Z412	PEX26_HUMAN	PEX26	Peroxisome assembly protein 26	6880	6349	7414	6780	8474	6187	6880	5695.27	6888.56	6117.12	7917.8	5917.8	6498.56	6806.54	6403.18	6880	6063.05	7171.2	6237.82	8138.35	6426.18	6560.03	7109.93	6787.84	0.922657	0.474745	0.966439	0.763925	26801	0.821845	C58
20220720_HEKWH103c_TMT_Slot2-15_1_349.81318.81318.3	AALETDENLLLCAPTGAGK	3	801.444	801.438	0.0168	2.7e-13	40.859	11.417	1	12C(57.0215), 19K(229.1629), N-term(229.1629)	1.0672	O75643	U520_HUMAN	SNRNP200	U5 small nuclear ribonucleoprotein 200 kDa helicase	3246	4249	3723	3862	4832	4840	3246	3938.74	3371.75	3516.74	4469.81	4688.03	3381.37	4204.28	4029.89	3246	4193.09	3510.09	3586.13	4594.31	5090.76	3413.35	4391.68	4271.98	0.777233	0.0766993	0.799011	0.116871	8003	0.444651	C502
20220720_HEKWH103c_TMT_Slot2-3_1_337.23433.23433.2	AALETVDR	2	552.317	552.317	0.0017	0.000642627	21.251	13.481	0.9999	N-term(229.1629)	0.8696	P42345	MTOR_HUMAN	MTOR	Serine/threonine-protein kinase mTOR	2288	2502	3928	2214	3014	2734	2288	2263.04	3728.12	1906.72	2814.44	2638.31	2097.36	2538.74	3183.22	2288	2409.18	3881.09	1944.34	2892.83	2864.96	2117.2	2651.9	3374.44	0.798371	0.195425	0.627422	0.00517388	14558	0.622814
20220720_HEKWH103c_TMT_Slot2-28_1_362.41704.41704.2	AALFVSNNSR	2	654.369	654.367	0.0033	0.0115646	20.475	13.684	0.9961	N-term(229.1629)	0.9855	Q96GD0	PLPP_HUMAN	PDXP	Chronophin	1186	1265	697	1091	926	793	1186	1161.22	593.588	1028.36	840.101	764.437	1107.18	1000.66	679.012	1186	1236.2	617.944	1048.65	863.501	830.108	1117.65	1045.26	719.803	1.06926	0.77959	1.55272	0.0909231	38421	0.941409
20220720_HEKWH103c_TMT_Slot2-9_1_343.12514.12514.2	AALGCEPR	2	551.8	551.797	0.0059	0.00034612	26.291	13.406	1	5C(57.0215), N-term(229.1629)	0.932	Q02833	RASF7_HUMAN	RASSF7	Ras association domain-containing protein 7	5576	5294	5023	5986	6698	5581	5576	4779.29	4575.61	5512.92	6195.52	5370.35	5544.46	5487.4	4972.98	5576	5087.91	4763.36	5621.7	6368.09	5831.71	5596.91	5731.99	5271.73	0.976433	0.844434	1.06168	0.628342	40789	0.960513	C122
20220720_HEKWH103c_TMT_Slot2-24_1_358.26025.26025.2	AALGVLR	2	464.812	464.811	0.0029	0.120434	12.177	0	0.9815	N-term(229.1629)	0.858	P22570	ADRO_HUMAN	FDXR	NADPH:adrenodoxin oxidoreductase, mitochondrial	875	1986	1779	1615	1670	1056	875	1891.79	1614.01	1470.36	1550.14	1003.29	1172.68	1720.96	1308.65	875	2013.95	1680.24	1499.37	1593.32	1089.49	1183.77	1797.67	1387.27	0.658502	0.0500118	0.853312	0.477617	6185	0.375157
20220720_HEKWH103c_TMT_Slot2-29_1_363.47358.47358.2	AALIYTCTVCR	2	778.914	778.91	0.0086	0.0603948	14.376	8.909	0.9928	10C(57.0215), 7C(57.0215), N-term(229.1629)	1.0781	Q9Y5V0	ZN706_HUMAN	ZNF706	Zinc finger protein 706	251	645	578	1239	292	528	251	617.242	511.87	1203.2	203.816	521.07	727.101	410.529	516.47	251	657.101	532.872	1226.94	209.493	565.834	733.979	428.828	547.496	1.71159	0.0895592	1.34061	0.326295	8804	0.471966	C41, C44
20220720_HEKWH103c_TMT_Slot2-13_1_347.71460.71460.3	AALLEAGMPECTEDK	3	703.695	703.692	0.0087	9.69957e-09	30.807	11.915	1	11C(57.0215), 15K(229.1629), 8M(15.9949), N-term(229.1629)	1.0037	Q9C0C9	UBE2O_HUMAN	UBE2O	(E3-independent) E2 ubiquitin-conjugating enzyme	1098	1035	1739	1083	1100	1453	1098	922.342	1654.5	955.46	996.797	1419.11	1026.73	959.57	1536.81	1098	981.903	1722.39	974.313	1024.56	1541.02	1036.44	1002.34	1629.13	1.03402	0.891409	0.636194	0.0432774	42501	0.973102	C1288
20220720_HEKWH103c_TMT_Slot2-13_1_347.71410.71410.2	AALLEAGMPECTEDK	2	1055.04	1055.03	0.0068	6.27e-12	30.768	6.574	1	11C(57.0215), 15K(229.1629), 8M(15.9949), N-term(229.1629)	1.2013	Q9C0C9	UBE2O_HUMAN	UBE2O	(E3-independent) E2 ubiquitin-conjugating enzyme	573	275	828	680	933	272	573	217.135	801.664	603.978	889.387	241.761	588.489	553.261	521.713	573	231.157	834.558	615.896	914.161	262.53	594.056	577.922	553.054	1.02792	0.928603	1.07414	0.817616	43843	0.982676	C1288
20220720_HEKWH103c_TMT_Slot2-13_1_347.81831.81831.3	AALLEAGMPECTEDK	3	698.364	698.36	0.0127	9.67e-12	32.817	11.88	1	11C(57.0215), 15K(229.1629), N-term(229.1629)	1.0237	Q9C0C9	UBE2O_HUMAN	UBE2O	(E3-independent) E2 ubiquitin-conjugating enzyme	9495	11646	11715	12019	11422	9727	9495	10725.4	10733.4	11051.8	10460.7	9371.34	10273.4	10593	10052.4	9495	11418	11173.8	11269.9	10752.1	10176.4	10370.6	11065.2	10656.3	0.937223	0.488882	0.97319	0.773414	27336	0.829755	C1288
20220720_HEKWH103c_TMT_Slot2-13_1_347.81828.81828.2	AALLEAGMPECTEDK	2	1047.04	1047.04	0.0114	3.36e-12	39.607	11.719	1	11C(57.0215), 15K(229.1629), N-term(229.1629)	1.2018	Q9C0C9	UBE2O_HUMAN	UBE2O	(E3-independent) E2 ubiquitin-conjugating enzyme	1662	2279	1960	1568	1235	1499	1662	2119.36	1778.86	1429.8	1102.41	1461.52	1545.9	1610.88	1620.19	1662	2256.22	1851.85	1458.01	1133.12	1587.07	1560.52	1682.69	1717.52	0.927399	0.710118	0.908591	0.635033	35830	0.919526	C1288
20220720_HEKWH103c_TMT_Slot2-17_1_351.47817.47817.3	AALLHGETR	3	399.57	399.57	-0.0006	0.00076413	15.474	8.248	0.9987	N-term(229.1629)	0.7955	P78346	RPP30_HUMAN	RPP30	Ribonuclease P protein subunit p30	786	808	273	613	628	436	786	741.997	208.214	581.041	579.981	416.281	683.52	660.989	312.248	786	789.912	216.758	592.505	596.136	452.042	689.986	690.452	331.005	0.999325	0.998126	2.08452	0.0314758	46318	0.999807
20220720_HEKWH103c_TMT_Slot2-28_1_362.80218.80218.3	AALLSQHTCSIGGLLER	3	685.714	685.712	0.0043	5.6749e-10	31.984	10.164	1	9C(57.0215), N-term(229.1629)	1.0028	Q8TBK2	SETD6_HUMAN	SETD6	N-lysine methyltransferase SETD6	848	929	748	903	1187	1354	848	851.096	670.958	827.11	1094.75	1316.78	837.555	972.921	993.869	848	906.056	698.488	843.43	1125.24	1429.9	845.478	1016.29	1053.57	0.831927	0.470703	0.802486	0.385159	26641	0.819742	C103
20220720_HEKWH103c_TMT_Slot2-21_1_355.53439.53439.3	AALNELVECVGSTR	3	583.313	583.312	0.0045	4.74015e-08	28.103	10.451	1	9C(57.0215), N-term(229.1629)	0.9222	Q15173	2A5B_HUMAN	PPP2R5B	Serine/threonine-protein phosphatase 2A 56 kDa regulatory subunit beta isoform	813	885	569	626	1209	1000	813	812.469	499.392	557.981	1144.36	961.092	685.491	978.416	730.242	813	864.935	519.882	568.991	1176.24	1043.66	691.975	1022.03	774.11	0.677061	0.143756	0.893898	0.689481	11898	0.560573	C113
20220720_HEKWH103c_TMT_Slot2-16_1_350.61806.61806.3	AALNGADIYAGCCTLK	3	719.709	719.38	0.988	0.00010627	18.179	8.429	0.9752	12C(57.0215), 13C(57.0215), 16K(229.1629), N-term(229.1629)	1.0064	Q8WVV9	HNRLL_HUMAN	HNRNPLL	Heterogeneous nuclear ribonucleoprotein L-like	432	707	1187	970	593	502	432	655.589	1123.38	888.73	524.587	484.164	660.365	590.088	803.771	432	697.925	1169.47	906.266	539.2	525.757	666.612	616.391	852.056	1.08148	0.791495	0.782356	0.37717	38865	0.944866	C234, C235
20220720_HEKWH103c_TMT_Slot2-17_1_351.72263.72263.3	AALQEELQLCK	3	587.674	587.671	0.0091	0.00737044	20.671	14.61	0.9987	10C(57.0215), 11K(229.1629), N-term(229.1629)	0.9344	P49327	FAS_HUMAN	FASN	Fatty acid synthase	2786	3726	3049	3622	3737	3374	2786	3462.08	2735.88	3348.67	3431.94	3257.31	3067.34	3447.01	2996.6	2786	3685.65	2848.14	3414.75	3527.53	3537.14	3096.35	3600.66	3176.61	0.859941	0.317639	0.974734	0.868669	20393	0.722658	C1141
20220720_HEKWH103c_TMT_Slot2-17_1_351.71911.71911.2	AALQEELQLCK	2	881.009	881.003	0.0122	1.95225e-07	34.841	20.174	1	10C(57.0215), 11K(229.1629), N-term(229.1629)	1.1254	P49327	FAS_HUMAN	FASN	Fatty acid synthase	2712	3753	3475	3178	3445	3573	2712	3488.52	3167.72	2890	3160.13	3465.56	2801	3324.32	3316.64	2712	3713.8	3297.69	2947.03	3248.15	3763.27	2827.5	3472.5	3515.88	0.814253	0.185203	0.804208	0.15907	14066	0.610884	C1141
20220720_HEKWH103c_TMT_Slot2-15_1_349.94156.94156.2	AALQEGHQFLCSIEA	2	951.986	951.983	0.0058	0.00377708	15.88	9.504	0.9991	11C(57.0215), N-term(229.1629)	1.1536	P50583	AP4A_HUMAN	NUDT2	Bis(5'-nucleosyl)-tetraphosphatase [asymmetrical]	213	193	131	293	41	180	213	174.261	113.242	286.021	18.2052	179.381	249.511	96.2333	146.312	213	185.514	117.889	291.665	18.7123	194.791	251.871	100.523	155.101	2.50561	0.0901007	1.62391	0.316343	8829	0.473475	C143
20220720_HEKWH103c_TMT_Slot2-24_1_358.84409.84409.3	AALQEGHQFLCSIEA	3	711.382	711.378	0.0107	9.12693e-06	17.019	7.253	1	11C(57.0215), 12S(229.1629), N-term(229.1629)	1.0397	P50583	AP4A_HUMAN	NUDT2	Bis(5'-nucleosyl)-tetraphosphatase [asymmetrical]	1741	1021	1770	2316	1659	2066	1741	856.675	1669.69	2171.24	1464.36	2016.21	1956.12	1160.52	1842.95	1741	911.995	1738.2	2214.09	1505.15	2189.42	1974.63	1212.25	1953.67	1.6289	0.0193691	1.01073	0.95459	3525	0.254936	C143
20220720_HEKWH103c_TMT_Slot2-15_1_349.92244.92244.3	AALQEGHQFLCSIEA	3	634.993	634.991	0.007	0.00169387	15.647	7.479	0.9999	11C(57.0215), N-term(229.1629)	0.969	P50583	AP4A_HUMAN	NUDT2	Bis(5'-nucleosyl)-tetraphosphatase [asymmetrical]	757	586	953	478	530	434	757	511.818	908.157	409.922	492.045	417.271	583.461	501.931	662.714	757	544.869	945.419	418.01	505.75	453.117	588.98	524.304	702.525	1.12336	0.711214	0.838376	0.551679	35868	0.91997	C143
20220720_HEKWH103c_TMT_Slot2-18_1_352.25487.25487.3	AALQRPGIR	3	404.258	404.257	0.0026	0.135281	14.695	11.575	0.9643	N-term(229.1629)	0.7628	Q32P41	TRM5_HUMAN	TRMT5	tRNA (guanine(37)-N1)-methyltransferase	1459	1642	1181	1373	989	1056	1459	1509.57	1047.47	1283.56	879.409	1026.1	1371.28	1194.49	1036.79	1459	1607.05	1090.45	1308.89	903.904	1114.25	1384.25	1247.73	1099.07	1.10942	0.638404	1.25948	0.309837	33164	0.893119
20220720_HEKWH103c_TMT_Slot2-3_1_337.41592.41592.3	AALSASEGEEVPQDK	3	663.692	663.689	0.0078	3.28149e-08	30.337	10.618	1	15K(229.1629), N-term(229.1629)	0.9807	O95831	AIFM1_HUMAN	AIFM1	Apoptosis-inducing factor 1, mitochondrial	1655	2016	1573	1246	1533	1507	1655	1862.36	1416.2	1117.03	1418.96	1458.76	1386.02	1640.66	1437.48	1655	1982.62	1474.3	1139.07	1458.48	1584.07	1399.13	1713.79	1523.83	0.816394	0.32682	0.918164	0.686604	20802	0.728928
20220720_HEKWH103c_TMT_Slot2-12_1_346.82366.82366.3	AALSEEELEKK	3	645.387	645.385	0.0046	0.0764175	15.563	11.562	0.9965	10K(229.1629), 11K(229.1629), N-term(229.1629)	0.9498	Q04637	IF4G1_HUMAN	EIF4G1	Eukaryotic translation initiation factor 4 gamma 1	4371	2817	4103	3378	4353	2722	4371	2409.22	3873.41	3017.95	4089.7	2582.95	3694.47	3249.46	3228.18	4371	2564.8	4032.34	3077.5	4203.62	2804.85	3729.42	3394.3	3422.11	1.09873	0.521951	1.0898	0.557966	28614	0.846314
20220720_HEKWH103c_TMT_Slot2-29_1_363.50300.50300.2	AALSLPAK	2	614.911	614.905	0.0114	4.62807e-05	25.475	12.656	1	8K(229.1629), N-term(229.1629)	0.9821	Q14978	NOLC1_HUMAN	NOLC1	Nucleolar and coiled-body phosphoprotein 1	4541	4607	4932	3772	5190	4053	4541	4175.23	4566.15	3346.05	4864.29	3887.61	3943.52	4519.76	4226.88	4541	4444.85	4753.5	3412.07	4999.78	4221.59	3980.82	4721.22	4480.8	0.843177	0.208883	0.888417	0.388197	15266	0.63483
20220720_HEKWH103c_TMT_Slot2-31_1_365.56992.56992.2	AALSSFQK	2	655.399	655.398	0.0034	0.00265753	19.134	12.274	0.9994	8K(229.1629), N-term(229.1629)	0.9867	P61201	CSN2_HUMAN	COPS2	COP9 signalosome complex subunit 2	2123	2336	2912	1705	2026	2126	2123	2125.22	2729.46	1486.69	1870.23	2062.41	1804.85	1997.72	2395.94	2123	2262.46	2841.45	1516.03	1922.32	2239.59	1821.92	2086.77	2539.87	0.873081	0.470566	0.717328	0.067019	26633	0.819749
20220720_HEKWH103c_TMT_Slot2-14_1_348.13456.13456.2	AALTSAR	2	459.785	459.782	0.0057	0.00633564	19.749	14.598	0.9982	N-term(229.1629)	0.8815	O00231	PSD11_HUMAN	PSMD11	26S proteasome non-ATPase regulatory subunit 11	13860	11779	15352	12517	14790	11820	13860	10454.4	14387.5	11230	13752.8	11352.4	12545	12103.6	12869.9	13860	11129.5	14977.8	11451.5	14135.9	12327.7	12663.6	12643.1	13643.1	1.00162	0.985196	0.92821	0.387272	45860	0.996711
20220720_HEKWH103c_TMT_Slot2-17_1_351.25353.25353.3	AALTVHQAR	3	399.242	399.242	0.0013	0.000188384	17.323	8.294	1	N-term(229.1629)	0.7731	Q96GQ5	RUSF1_HUMAN	RUSF1	RUS family member 1	1259	1017	1277	1011	1197	675	1259	898.353	1195.14	904.781	1122.6	636.832	1081.89	1010.48	915.986	1259	956.365	1244.18	922.634	1153.87	691.54	1092.12	1055.52	971.013	1.03468	0.886989	1.12473	0.630217	42362	0.971454
20220720_HEKWH103c_TMT_Slot2-23_1_357.72579.72579.2	AALYLECSAK	2	792.45	792.447	0.0061	0.0803064	14.881	9.544	0.988	10K(229.1629), 7C(57.0215), N-term(229.1629)	1.1022	Q9HBH0	RHOF_HUMAN	RHOF	Rho-related GTP-binding protein RhoF	479	1176	710	429	529	251	479	1128.38	620.094	376.808	499.045	234.032	427.904	813.712	427.063	479	1201.24	645.537	384.243	512.946	254.138	431.952	849.982	452.718	0.508189	0.0284177	0.954129	0.891669	4380	0.30102	C173
20220720_HEKWH103c_TMT_Slot2-31_1_365.70814.70814.3	AAMCKPLMQNR	3	593.329	593.326	0.0078	0.000255304	20.291	11.716	1	4C(57.0215), 5K(229.1629), N-term(229.1629)	0.9248	Q14202	ZMYM3_HUMAN	ZMYM3	Zinc finger MYM-type protein 3	6354	7881	6406	8737	7083	6013	6354	7286.77	5727.52	8191.96	6408.44	5795.11	7272.98	6847.6	5761.31	6354	7757.32	5962.52	8353.6	6586.94	6292.96	7341.78	7152.82	6107.42	1.02642	0.812452	1.20211	0.105327	39653	0.95061	C835
20220720_HEKWH103c_TMT_Slot2-16_1_350.47843.47843.2	AAMDAVCAK	2	705.881	705.878	0.0059	1.4556	10.386	10.386	0.4622	3M(15.9949), 7C(57.0215), 9K(229.1629), N-term(229.1629)	1.0278	Q86UY6	NAA40_HUMAN	NAA40	N-alpha-acetyltransferase 40	1895	1987	1526	3008	1597	1454	1895	1815.26	1342.63	2884.5	1380.38	1407.07	2389.75	1597.82	1374.85	1895	1932.48	1397.72	2941.41	1418.83	1527.94	2412.35	1669.04	1457.44	1.44535	0.0486418	1.6552	0.0090316	6087	0.370755	C26
20220720_HEKWH103c_TMT_Slot2-18_1_352.35834.35834.2	AAMDAVCAK	2	697.884	697.88	0.0064	1.55647e-06	30.32	11.763	1	7C(57.0215), 9K(229.1629), N-term(229.1629)	1.0347	Q86UY6	NAA40_HUMAN	NAA40	N-alpha-acetyltransferase 40	5271	4886	4165	4257	4169	3815	5271	4407.73	3772.32	3912.17	3816.57	3685.24	4591.59	4112.15	3728.78	5271	4692.37	3927.1	3989.36	3922.88	4001.83	4635.02	4295.45	3952.78	1.07905	0.570234	1.1726	0.243187	30522	0.866803	C26
20220720_HEKWH103c_TMT_Slot2-21_1_355.42897.42897.3	AAMDFCMNMNTK	3	636.298	636.634	-1.0102	0.0426825	12.979	12.979	0.6453	12K(229.1629), 6C(57.0215), 7M(15.9949), N-term(229.1629)	0.9359	Q9HAU5	RENT2_HUMAN	UPF2	Regulator of nonsense transcripts 2	711	528	197	496	389	217	711	468.807	154.234	474.965	354.214	204.957	592.983	411.51	179.595	711	499.08	160.562	484.337	364.08	222.564	598.592	429.852	190.384	1.39255	0.311868	3.14413	0.00477079	20144	0.718299	C592
20220720_HEKWH103c_TMT_Slot2-2_1_336.04108.04108.2	AAMDSAR	2	475.751	475.75	0.0012	0.0188132	18.917	17.128	0.9971	N-term(229.1629)	0.8522	Q5VYK3	ECM29_HUMAN	ECPAS	Proteasome adapter and scaffold protein ECM29	3495	2938	3737	3180	3590	2806	3495	2605.97	3495.41	2867.64	3331.95	2692.71	3181.32	2968.96	3094.06	3495	2774.25	3638.83	2924.22	3424.76	2924.04	3211.41	3101.3	3279.93	1.03551	0.821196	0.979109	0.889977	39936	0.954032
20220720_HEKWH103c_TMT_Slot2-18_1_352.17535.17535.2	AAMGLGAR	2	488.285	488.284	0.0014	0.10032	17.415	16.669	0.986	N-term(229.1629)	0.904	A1L0T0	HACL2_HUMAN	ILVBL	2-hydroxyacyl-CoA lyase 2	3349	2829	4176	3525	4027	3959	3349	2502.03	3936.88	3174.57	3713.22	3832.75	3261.79	3107.62	3884.82	3349	2663.6	4098.42	3237.21	3816.65	4162.01	3292.64	3246.14	4118.19	1.01432	0.925528	0.799536	0.123458	43730	0.981953
20220720_HEKWH103c_TMT_Slot2-13_1_347.42067.42067.2	AAMGNFVDLCR	2	749.874	749.871	0.0065	0.123756	10.662	7.947	0.9805	10C(57.0215), 3M(15.9949), N-term(229.1629)	1.0311	Q8IZ69	TRM2A_HUMAN	TRMT2A	tRNA (uracil-5-)-methyltransferase homolog A	1491	1220	1169	1084	1159	1137	1491	1084.64	1071.96	986.714	1064.46	1100.81	1238.86	1074.55	1086.38	1491	1154.68	1115.95	1006.18	1094.11	1195.38	1250.58	1122.45	1151.65	1.11415	0.639147	1.0859	0.71927	33193	0.893377	C551
20220720_HEKWH103c_TMT_Slot2-21_1_355.40996.40996.2	AAMGNFVDLCR	2	741.877	741.873	0.0074	4.5826e-10	32.03	17.695	1	10C(57.0215), N-term(229.1629)	1.036	Q8IZ69	TRM2A_HUMAN	TRMT2A	tRNA (uracil-5-)-methyltransferase homolog A	2536	2537	2807	2795	2773	2685	2536	2295.22	2593.62	2560.99	2536.14	2598.77	2548.5	2415.68	2596.19	2536	2443.43	2700.04	2611.52	2606.78	2822.03	2572.6	2523.35	2752.16	1.01952	0.908667	0.934759	0.683625	43116	0.977793	C551
20220720_HEKWH103c_TMT_Slot2-13_1_347.18699.18699.2	AAMGPGISR	2	544.809	544.808	0.002	0.000159805	20.375	11.625	1	N-term(229.1629)	0.8827	Q96G03	PGM2_HUMAN	PGM2	Phosphopentomutase	1744	1269	1007	1380	1482	1147	1744	1115.94	902.635	1281.5	1370.08	1100.42	1512.75	1243.01	1001.53	1744	1188	939.671	1306.79	1408.24	1194.95	1527.06	1298.41	1061.69	1.1761	0.450487	1.43833	0.106153	25871	0.807885
20220720_HEKWH103c_TMT_Slot2-30_1_364.54235.54235.2	AAMPVLK	2	594.387	594.383	0.0087	0.191938	14.493	14.264	0.9132	7K(229.1629), N-term(229.1629)	0.9886	Q9NZC9	SMAL1_HUMAN	SMARCAL1	SWI/SNF-related matrix-associated actin-dependent regulator of chromatin subfamily A-like protein 1	4601	5077	4896	3888	3890	3600	4601	4641.53	4492.83	3511.52	3568.02	3478.69	4056.26	4104.78	3985.76	4601	4941.26	4677.18	3580.81	3667.41	3777.53	4094.63	4287.74	4225.2	0.954962	0.73749	0.969098	0.819933	36842	0.928738
20220720_HEKWH103c_TMT_Slot2-16_1_350.17799.17799.2	AAMTCIR	2	526.285	526.283	0.0045	0.0238435	20.224	15.127	0.9965	5C(57.0215), N-term(229.1629)	0.8892	Q68DK2	ZFY26_HUMAN	ZFYVE26	Zinc finger FYVE domain-containing protein 26	6697	6577	6262	7730	6507	5977	6697	5955.76	5698.79	7204.67	5891.29	5776.7	6950.84	5923.53	5737.74	6697	6340.36	5932.62	7346.83	6055.39	6272.96	7016.58	6187.56	6082.43	1.13398	0.271413	1.15358	0.213097	18337	0.686725	C2271
20220720_HEKWH103c_TMT_Slot2-5_1_339.06991.06991.2	AAMTCIR	2	534.282	534.28	0.0028	0.441456	14.286	12.325	0.8747	3M(15.9949), 5C(57.0215), N-term(229.1629)	0.9002	Q68DK2	ZFY26_HUMAN	ZFYVE26	Zinc finger FYVE domain-containing protein 26	3566	4176	3261	3528	3042	3299	3566	3846.91	2920.77	3268.42	2743.37	3205.72	3417.21	3295.14	3063.25	3566	4095.33	3040.61	3332.91	2819.79	3481.12	3449.53	3442.02	3247.26	1.00218	0.988315	1.06229	0.688499	45964	0.997604	C2271
20220720_HEKWH103c_TMT_Slot2-14_1_348.47949.47949.3	AANFENHSGK	3	511.614	511.612	0.0058	0.00648924	15.042	9.021	0.9999	10K(229.1629), N-term(229.1629)	0.8903	P18206	VINC_HUMAN	VCL	Vinculin	2586	4096	4855	4110	2506	3289	2586	3821.5	4507.93	3781.37	2176.8	3214.99	3183.68	2999.15	3861.46	2586	4068.28	4692.89	3855.98	2237.44	3491.18	3213.8	3132.84	4093.43	1.02584	0.868434	0.785112	0.0979435	41694	0.966371
20220720_HEKWH103c_TMT_Slot2-1_1_335.21979.21979.3	AANGLEADNSCPNSK	3	669.67	669.339	0.9941	0.0320793	12.268	6.565	0.9953	11C(57.0215), 15K(229.1629), N-term(229.1629)	0.9506	Q86V48	LUZP1_HUMAN	LUZP1	Leucine zipper protein 1	1057	882	539	784	1506	749	1057	790.413	468.485	707.324	1441.17	700	882.162	1115.79	584.243	1057	841.454	487.707	721.281	1481.31	760.136	890.506	1165.53	619.34	0.764039	0.273598	1.43783	0.195359	18435	0.688573	C594
20220720_HEKWH103c_TMT_Slot2-20_1_354.61216.61216.3	AANIPEHNTIGFMFACVGR	3	784.062	784.059	0.0068	0.000248019	17.769	8.582	1	13M(15.9949), 16C(57.0215), N-term(229.1629)	1.0385	Q8NEZ5	FBX22_HUMAN	FBXO22	F-box only protein 22	527	392	197	541	122	470	527	347.406	162.294	529.274	75.3474	467.438	528.137	211.376	314.866	527	369.84	168.953	539.718	77.4461	507.595	533.133	220.798	333.781	2.41457	0.0255588	1.59725	0.186732	4114	0.288241	C326
20220720_HEKWH103c_TMT_Slot2-31_1_365.83860.83860.4	AANIPEHNTIGFMFACVGR	4	645.84	645.587	1.0131	0.0349542	14.326	0	0.9712	13M(15.9949), 16C(57.0215), 9T(229.1629), N-term(229.1629)	0.9288	Q8NEZ5	FBX22_HUMAN	FBXO22	F-box only protein 22	560	339	197	380	295	240	560	291.661	169.277	361.208	266.067	230.954	460.604	278.864	200.115	560	310.495	176.222	368.335	273.478	250.794	464.961	291.294	212.137	1.59619	0.212429	2.1918	0.0536591	15455	0.637714	C326
20220720_HEKWH103c_TMT_Slot2-28_1_362.82948.82948.3	AANIPEHNTIGFMFACVGR	3	778.732	778.728	0.0124	2.20032e-06	21.717	6.89	1	16C(57.0215), N-term(229.1629)	1.0445	Q8NEZ5	FBX22_HUMAN	FBXO22	F-box only protein 22	674	842	752	876	389	627	674	777.874	680.383	826.702	319.892	616.124	750.351	548.883	648.254	674	828.106	708.3	843.014	328.803	669.053	757.449	573.349	687.196	1.3211	0.343261	1.10223	0.730278	21566	0.738474	C326
20220720_HEKWH103c_TMT_Slot2-19_1_353.64092.64092.3	AANLSGDCSLVNEIFR	3	665.68	665.677	0.009	2.82509e-07	34.447	9.254	1	8C(57.0215), N-term(229.1629)	1.0018	Q9Y6H3	ATP23_HUMAN	ATP23	Mitochondrial inner membrane protease ATP23 homolog	244	380	377	227	219	164	244	355.271	347.302	200.482	201.986	157.132	222.241	278.628	252.217	244	378.212	361.552	204.437	207.612	170.631	224.343	291.048	267.369	0.770811	0.547376	0.839077	0.689753	29641	0.856788	C161
2022-07-21-VCPIP1-DDA_Slot2-2_1_5740.82745.82745.2	AANPGCSLEDFVR	2	832.918	832.917	0.0025	1.62e-10	45.818	11.633	1	6C(57.0215), N-term(229.1629)	1.0812	Q15042	RB3GP_HUMAN	RAB3GAP1	Rab3 GTPase-activating protein catalytic subunit	6918	10854	9820	8278	9339	6643	6918	10166.5	8940.64	7473.22	8688.61	6347.59	7195.61	9427.53	7644.11	6918	10823	9307.48	7620.68	8930.63	6892.89	7263.68	9847.75	8103.32	0.737598	0.00329405	0.896383	0.308489	1408	0.108545	C693
20220720_HEKWH103c_TMT_Slot2-16_1_350.77937.77937.3	AANVLLSEHGEVK	3	609.027	609.024	0.007	4.7261e-06	24.54	8.078	1	13K(229.1629), N-term(229.1629)	0.9735	Q9Y6E0	STK24_HUMAN	STK24	Serine/threonine-protein kinase 24	845	1515	1213	1517	1457	776	845	1431.15	1083.14	1409.1	1349.77	730.108	1127.05	1390.46	906.624	845	1523.57	1127.58	1436.91	1387.37	792.83	1137.71	1452.44	961.088	0.783311	0.274331	1.18378	0.487112	18457	0.689597
20220720_HEKWH103c_TMT_Slot2-13_1_347.23287.23287.2	AANWYER	2	569.799	569.796	0.0061	0.00521701	17.134	10.66	0.998	N-term(229.1629)	0.9321	O75489	NDUS3_HUMAN	NDUFS3	NADH dehydrogenase [ubiquinone] iron-sulfur protein 3, mitochondrial	4505	5106	5447	5123	5681	4167	4505	4670.27	5022.23	4657.14	5274.64	3987.66	4581.07	4972.45	4504.95	4505	4971.85	5228.3	4749.04	5421.56	4330.23	4624.4	5194.09	4775.57	0.89032	0.367882	0.968346	0.806303	22546	0.757041
20220720_HEKWH103c_TMT_Slot2-19_1_353.32063.32063.2	AAPAGGFQNIACLR	2	837.954	837.951	0.0054	0.049119	16.735	10.81	0.9949	12C(57.0215), N-term(229.1629)	1.0935	Q9UBP6	TRMB_HUMAN	METTL1	tRNA (guanine-N(7)-)-methyltransferase	180	313	626	141	87	282	180	289.558	602.792	104.738	71.5948	279.566	142.369	180.576	441.179	180	308.257	627.525	106.804	73.589	303.583	143.716	188.625	467.682	0.76191	0.599564	0.307293	0.00928504	31638	0.879239	C136
20220720_HEKWH103c_TMT_Slot2-30_1_364.06544.06544.2	AAPASSAGASDAR	2	680.857	680.855	0.005	0.0654636	15.236	9.788	0.9914	N-term(229.1629)	0.9878	Q8NF37	PCAT1_HUMAN	LPCAT1	Lysophosphatidylcholine acyltransferase 1	315	153	402	505	596	652	315	122.024	385.078	464.266	547.707	633.378	389.633	334.865	509.228	315	129.904	400.878	473.427	562.963	687.79	393.319	349.791	539.819	1.12444	0.751684	0.728612	0.352335	37397	0.932565
20220720_HEKWH103c_TMT_Slot2-17_1_351.25214.25214.2	AAPAVQTK	2	622.396	622.392	0.0072	7.56538e-05	26.438	13.458	0.9998	8K(229.1629), N-term(229.1629)	0.9895	P55084	ECHB_HUMAN	HADHB	Trifunctional enzyme subunit beta, mitochondrial	5078	3998	5834	4182	5274	5427	5078	3509.09	5511.39	3702.49	4881.94	5261.01	4390.25	4195.51	5386.2	5078	3735.69	5737.52	3775.55	5017.92	5712.98	4431.78	4382.52	5709.77	1.01124	0.933863	0.776175	0.0476214	44022	0.984224
20220720_HEKWH103c_TMT_Slot2-3_1_337.18893.18893.2	AAPCEPLR	2	571.816	571.813	0.0051	0.00251102	22.75	11.196	0.999	4C(57.0215), N-term(229.1629)	0.9453	Q99835	SMO_HUMAN	SMO	Smoothened homolog	3180	3046	2475	2941	2796	2866	3180	2758.23	2224.53	2727.41	2543.36	2779.53	2953.7	2650.8	2502.03	3180	2936.35	2315.8	2781.23	2614.2	3018.31	2981.64	2768.95	2652.33	1.07681	0.644606	1.12416	0.469785	33390	0.895692	C70
20220720_HEKWH103c_TMT_Slot2-31_1_365.84243.84243.3	AAPCIYWLPLTDSQIVQK	3	854.482	854.478	0.0129	4.946e-11	33.779	9.663	1	18K(229.1629), 4C(57.0215), N-term(229.1629)	1.1647	Q9UKV3	ACINU_HUMAN	ACIN1	Apoptotic chromatin condensation inducer in the nucleus	842	1124	1081	855	753	1016	842	1041.78	990.718	775.914	674.45	993.069	808.957	858.114	991.893	842	1109.05	1031.37	791.224	693.236	1078.38	816.609	896.364	1051.48	0.911024	0.723421	0.776629	0.322375	36332	0.923809	C1223
20220720_HEKWH103c_TMT_Slot2-13_1_347.57903.57903.2	AAPDDPSGFAVLASCAR	2	967.49	967.486	0.0094	0.0103217	16.445	0	0.9981	15C(57.0215), N-term(229.1629)	1.1799	Q9UHJ6	SHPK_HUMAN	SHPK	Sedoheptulokinase	735	335	848	530	780	844	735	263.89	820.675	458.636	725.903	819.319	596.818	494.896	819.997	735	280.931	854.349	467.685	746.123	889.705	602.463	516.956	869.257	1.16541	0.625664	0.693078	0.195878	32697	0.887797	C38
20220720_HEKWH103c_TMT_Slot2-13_1_347.57748.57748.3	AAPDDPSGFAVLASCAR	3	645.329	645.326	0.009	0	41.727	8.017	1	15C(57.0215), N-term(229.1629)	0.9809	Q9UHJ6	SHPK_HUMAN	SHPK	Sedoheptulokinase	908	1232	2164	2334	1635	1764	908	1128.71	2043.61	2168.79	1450.46	1714.68	1538.4	1289.58	1879.14	908	1201.59	2127.46	2211.59	1490.86	1861.99	1552.95	1347.06	1992.03	1.15284	0.503401	0.77958	0.205223	27912	0.836765	C38
20220720_HEKWH103c_TMT_Slot2-17_1_351.11005.11005.3	AAPDEDREPESAR	3	557.944	557.943	0.0052	0.000278801	18.829	9.471	0.9998	N-term(229.1629)	0.8878	Q99856	ARI3A_HUMAN	ARID3A	AT-rich interactive domain-containing protein 3A	1500	1364	1633	1264	1742	1294	1500	1221.15	1523.57	1121.46	1634.97	1238.41	1310.73	1428.06	1380.99	1500	1300	1586.08	1143.58	1680.51	1344.8	1323.13	1491.71	1463.95	0.886986	0.577057	0.903805	0.639345	30789	0.869569
20220720_HEKWH103c_TMT_Slot2-26_1_360.88589.88589.2	AAPEMVSLLK	2	758.966	758.962	0.0065	0.374542	12.206	0	0.9179	10K(229.1629), N-term(229.1629)	1.1151	Q92947	GCDH_HUMAN	GCDH	Glutaryl-CoA dehydrogenase, mitochondrial	609	556	575	495	339	408	609	499.325	530.318	454.836	299.036	397.833	531.918	399.181	464.075	609	531.57	552.077	463.811	307.366	432.01	536.949	416.974	491.954	1.28773	0.451998	1.09146	0.78726	25933	0.808657
20220720_HEKWH103c_TMT_Slot2-19_1_353.31176.31176.2	AAPFSLEYR	2	641.857	641.853	0.0078	8.01191e-07	29.015	13.669	1	N-term(229.1629)	0.9986	Q15181	IPYR_HUMAN	PPA1	Inorganic pyrophosphatase	4646	4138	4522	5407	5284	3823	4646	3703.88	4162.85	5003.5	4868.1	3657.49	4824.75	4285.99	3910.17	4646	3943.06	4333.66	5102.22	5003.69	3971.69	4870.39	4477.03	4145.07	1.08786	0.522097	1.17498	0.227969	28615	0.846521
20220720_HEKWH103c_TMT_Slot2-1_1_335.02380.02380.2	AAPGAAGSR	2	493.785	493.783	0.0045	4.95637e-05	25.803	12.412	1	N-term(229.1629)	0.8934	Q92522	H1X_HUMAN	H1-10	Histone H1.10	3220	2811	3598	3799	3741	3377	3220	2503.1	3353.42	3491.25	3427.42	3260.47	3355.62	2965.26	3306.94	3220	2664.74	3491.01	3560.14	3522.89	3540.57	3387.37	3097.43	3505.6	1.0936	0.55811	0.966272	0.817794	30061	0.861384
20220720_HEKWH103c_TMT_Slot2-15_1_349.44410.44410.2	AAPGAEFAPNK	2	765.941	765.938	0.0069	0.0115757	20.117	10.522	0.9969	11K(229.1629), N-term(229.1629)	1.091	Q15233	NONO_HUMAN	NONO	Non-POU domain-containing octamer-binding protein	251	462	652	364	327	357	251	432.702	614.554	319.2	296.719	346.911	285.1	364.71	480.733	251	460.644	639.77	325.498	304.984	376.714	287.797	380.967	509.612	0.755438	0.471282	0.564737	0.123129	26659	0.820196
20220720_HEKWH103c_TMT_Slot2-4_1_338.16566.16566.2	AAPGEFR	2	488.776	488.774	0.0037	0.00121011	15.369	9.326	0.9999	N-term(229.1629)	0.9065	P55265	DSRAD_HUMAN	ADAR	Double-stranded RNA-specific adenosine deaminase	7083	5446	5639	6776	5232	6253	7083	4801.72	5176.18	6323.11	4657.81	6094.63	6703.06	4729.77	5635.41	7083	5111.79	5388.56	6447.88	4787.55	6618.21	6766.46	4940.59	5973.94	1.36957	0.00935625	1.13266	0.282895	2393	0.181401
20220720_HEKWH103c_TMT_Slot2-26_1_360.92090.92090.3	AAPLDSIHSLAAYYIDCIR	3	793.421	793.417	0.0102	0.00116078	19.241	6.989	0.9997	17C(57.0215), N-term(229.1629)	1.0959	P49327	FAS_HUMAN	FASN	Fatty acid synthase	116	230	246	317	102	109	116	217.348	224.789	301.587	80.6999	106.256	208.794	149.024	165.523	116	231.384	234.013	307.538	82.9477	115.384	210.769	155.667	175.466	1.35397	0.543228	1.20119	0.705598	29465	0.855375	C2292
20220720_HEKWH103c_TMT_Slot2-26_1_360.12739.12739.2	AAPPDVGEER	2	635.339	635.335	0.0067	8.38012e-05	25.807	12.129	1	N-term(229.1629)	0.9964	Q7L2J0	MEPCE_HUMAN	MEPCE	7SK snRNA methylphosphate capping enzyme	981	1145	942	1559	934	774	981	1053.94	838.793	1483.26	821.868	746.057	1232.13	937.903	792.425	981	1122	873.21	1512.53	844.76	810.148	1243.79	979.709	840.028	1.26955	0.315447	1.48065	0.111089	20297	0.721067
20220720_HEKWH103c_TMT_Slot2-10_1_344.45727.45727.3	AAPPPPALTPDSQTVDSSCK	3	833.11	833.105	0.0151	0.000152669	24.765	0	1	19C(57.0215), 20K(229.1629), N-term(229.1629)	1.1309	Q9H7N4	SFR19_HUMAN	SCAF1	Splicing factor, arginine/serine-rich 19	181	233	60	72	64	166	181	217.879	42.7261	67.6967	54.5891	164.144	124.348	136.234	103.435	181	231.949	44.4792	69.0325	56.1097	178.245	125.525	142.307	109.649	0.882072	0.823524	1.14479	0.819782	40022	0.95468	C999
20220720_HEKWH103c_TMT_Slot2-18_1_352.31721.31721.2	AAPQPSVSCVYK	2	882.99	882.99	0.0001	0.059473	16.718	11.918	0.9822	12K(229.1629), 9C(57.0215), N-term(229.1629)	1.0558	P38435	VKGC_HUMAN	GGCX	Vitamin K-dependent gamma-carboxylase	641	472	966	811	428	479	641	406.872	923.203	746.401	368.569	466.469	693.7	387.72	694.836	641	433.146	961.083	761.128	378.835	506.542	700.262	405.003	736.577	1.72903	0.0905446	0.950698	0.8581	8853	0.474518	C343
20220720_HEKWH103c_TMT_Slot2-1_1_335.20196.20196.3	AAPTAASDQPDSAATTEK	3	730.716	730.715	0.0036	3.50612e-05	20.456	9.56	1	18K(229.1629), N-term(229.1629)	1.0304	Q9BRP8	PYM1_HUMAN	PYM1	Partner of Y14 and mago	438	471	379	438	183	225	438	430.859	340.084	413.658	151.339	219.855	425.829	291.099	279.969	438	458.682	354.038	421.821	155.554	238.742	429.857	304.074	296.788	1.41366	0.357486	1.44836	0.327552	22142	0.749071
20220720_HEKWH103c_TMT_Slot2-5_1_339.07322.07322.2	AAPVQQPR	2	548.329	548.327	0.0029	0.014463	16.308	11.096	0.998	N-term(229.1629)	0.9053	P20248	CCNA2_HUMAN	CCNA2	Cyclin-A2	2220	2379	2964	2164	2451	2107	2220	2159.83	2771.37	1929.35	2270.18	2029.81	2074.67	2215.01	2400.59	2220	2299.3	2885.09	1967.42	2333.42	2204.19	2094.3	2313.74	2544.81	0.905158	0.577614	0.82297	0.267455	30820	0.869532
20220720_HEKWH103c_TMT_Slot2-24_1_358.27964.27964.2	AAPVSCFK	2	669.389	669.386	0.0061	0.0010504	24.368	12.355	0.9987	6C(57.0215), 8K(229.1629), N-term(229.1629)	1.0107	Q969R5	LMBL2_HUMAN	L3MBTL2	Lethal(3)malignant brain tumor-like protein 2	4600	4323	4630	3994	5035	4297	4600	3890.78	4281.05	3590.23	4686.63	4137.65	4095.11	4288.71	4209.35	4600	4142.03	4456.7	3661.07	4817.18	4493.11	4133.85	4479.87	4462.22	0.922761	0.554541	0.926411	0.574453	29916	0.860025	C197
20220720_HEKWH103c_TMT_Slot2-22_1_356.23944.23944.2	AAQALAK	2	565.87	565.869	0.0034	0.00627499	19.404	14.251	0.9984	7K(229.1629), N-term(229.1629)	0.9587	Q9H3U1	UN45A_HUMAN	UNC45A	Protein unc-45 homolog A	4049	5409	4216	4190	4482	3910	4049	5028.4	3778.72	3833.79	4131.41	3769.53	3941.4	4579.91	3774.13	4049	5353.11	3933.77	3909.44	4246.49	4093.36	3978.68	4784.05	4000.85	0.831655	0.173434	0.994458	0.968392	13425	0.599378
20220720_HEKWH103c_TMT_Slot2-1_1_335.02757.02757.2	AAQANVR	2	479.787	479.785	0.0039	0.0412072	19.809	19.292	0.9936	N-term(229.1629)	0.8745	Q96HC4	PDLI5_HUMAN	PDLIM5	PDZ and LIM domain protein 5	3641	3420	3814	3279	2871	2638	3641	3075.69	3535.57	2989.64	2610.49	2549.24	3315.32	2843.09	3042.41	3641	3274.3	3680.64	3048.63	2683.2	2768.24	3346.68	2969.81	3225.18	1.1269	0.439443	1.03767	0.807602	25415	0.802218
20220720_HEKWH103c_TMT_Slot2-26_1_360.10184.10184.2	AAQAPDGASEPR	2	699.868	699.862	0.0113	0.00581662	18.386	10.595	0.9938	N-term(229.1629)	1.0148	P11274	BCR_HUMAN	BCR	Breakpoint cluster region protein	1155	1053	808	1164	376	971	1155	949.818	718.775	1114	278.544	961.529	1134.5	614.181	840.152	1155	1011.15	748.268	1135.98	286.302	1044.13	1145.23	641.557	890.623	1.78508	0.0298032	1.28588	0.307927	4523	0.305715
20220720_HEKWH103c_TMT_Slot2-27_1_361.87933.87933.3	AAQAPSSFQLLYDLK	3	704.073	704.07	0.0107	6.34226e-08	26.998	9.758	1	15K(229.1629), N-term(229.1629)	1.0419	P11586	C1TC_HUMAN	MTHFD1	C-1-tetrahydrofolate synthase, cytoplasmic	758	1252	826	1077	871	985	758	1180.54	721.482	1009.3	779.821	958.486	883.651	980.18	839.984	758	1256.77	751.085	1029.22	801.543	1040.83	892.01	1023.87	890.445	0.871214	0.583986	1.00176	0.994586	31031	0.873146
20220720_HEKWH103c_TMT_Slot2-8_1_342.27245.27245.2	AAQASDLEK	2	695.904	695.901	0.0054	2.51056e-05	30.298	15.165	1	9K(229.1629), N-term(229.1629)	1.0169	P37837	TALDO_HUMAN	TALDO1	Transaldolase	3781	4678	5632	5266	4780	4695	3781	4297.04	5232.06	4820.91	4345.51	4547.25	4300.96	4321.27	4889.66	3781	4574.52	5446.74	4916.04	4466.55	4937.9	4341.64	4513.89	5183.4	0.96184	0.772259	0.837605	0.175631	38162	0.938886
20220720_HEKWH103c_TMT_Slot2-18_1_352.34439.34439.2	AAQDFFSTCR	2	716.35	716.348	0.0042	1.30424e-08	33.142	11.013	1	9C(57.0215), N-term(229.1629)	1.0118	P06132	DCUP_HUMAN	UROD	Uroporphyrinogen decarboxylase	51888	49981	56243	65620	68140	55646	51888	45051.8	51880.4	60516.6	62803.7	53510.7	56202.3	53927.7	52695.5	51888	47961	54009.1	61710.7	64553	58107.7	56733.9	56331.5	55861.1	1.00714	0.880735	1.01562	0.744283	42109	0.970401	C59
20220720_HEKWH103c_TMT_Slot2-31_1_365.70221.70221.3	AAQDFFSTCR	3	554.291	554.289	0.0067	0.00274945	14.261	12.716	0.9999	7S(229.1629), 9C(57.0215), N-term(229.1629)	0.8842	P06132	DCUP_HUMAN	UROD	Uroporphyrinogen decarboxylase	4437	4371	4112	4395	5829	4331	4437	3959.77	3751.08	3993.96	5456.56	4145.48	4215.48	4708.16	3948.28	4437	4215.48	3904.99	4072.77	5608.54	4501.61	4255.35	4918.02	4185.46	0.865257	0.275591	1.0167	0.90384	18509	0.690817	C59
20220720_HEKWH103c_TMT_Slot2-31_1_365.37307.37307.2	AAQDLCEEALR	2	752.89	752.885	0.0103	1.0703e-10	38.724	14.823	1	6C(57.0215), N-term(229.1629)	1.0612	O94906	PRP6_HUMAN	PRPF6	Pre-mRNA-processing factor 6	15698	17652	16433	16897	16352	17450	15698	16171.6	14972.2	15537.9	14876.1	16944.2	15618	15523.8	15958.2	15698	17215.9	15586.5	15844.5	15290.5	18399.8	15765.7	16215.8	16916.8	0.972242	0.723327	0.931952	0.371417	36327	0.923816	C698
20220720_HEKWH103c_TMT_Slot2-31_1_365.34089.34089.3	AAQDRDQIYR	3	488.932	488.93	0.0065	0.000176537	17.32	10.043	1	N-term(229.1629)	0.8184	P62995	TRA2B_HUMAN	TRA2B	Transformer-2 protein homolog beta	1712	1800	1486	2324	1389	1130	1712	1643.14	1326.89	2206.89	1222.88	1088.42	1959.45	1433.01	1207.66	1712	1749.24	1381.33	2250.44	1256.94	1181.93	1977.98	1496.88	1280.2	1.3214	0.160226	1.54505	0.0345631	12758	0.582682
2022-07-21-VCPIP1-DDA_Slot2-2_1_5740.27264.27264.3	AAQEEYVKR	3	517.965	517.968	-0.0084	0.00542212	16.613	10.915	0.9987	8K(229.1629), N-term(229.1629)	0.8572	contam_sp|P00883|ALDOA_RABIT Fructose-bisphosphate aldolase A OS=Oryctolagus cuniculus GN=ALDOA PE=1 SV=2	contam_sp|P00883|ALDOA_RABIT Fructose-bisphosphate aldolase A OS=Oryctolagus cuniculus GN=ALDOA PE=1 SV=2		Fructose-bisphosphate	5609	4894	4972	4640	6145	4290	5609	4376.62	4577.04	4181.98	5763.16	4094.05	4895.49	5069.89	4335.54	5609	4659.25	4764.84	4264.49	5923.69	4445.76	4941.79	5295.88	4595.99	0.93314	0.585036	1.07524	0.578164	31077	0.873421
20220720_HEKWH103c_TMT_Slot2-28_1_362.13294.13294.2	AAQELQEGQR	2	679.866	679.865	0.0029	0.00173511	22.401	12.93	0.9997	N-term(229.1629)	0.9815	P35520	CBS_HUMAN	CBS	Cystathionine beta-synthase	1334	1056	1412	847	1009	982	1334	929.32	1330.65	739.794	933.994	950.244	1036.9	931.657	1140.45	1334	989.332	1385.25	754.391	960.01	1031.88	1046.7	973.184	1208.96	1.07555	0.767266	0.86579	0.540676	37960	0.937779
20220720_HEKWH103c_TMT_Slot2-9_1_343.66033.66033.4	AAQENKHDSYIPCSER	4	591.551	591.551	0.0024	5.86145e-05	17.163	7.258	1	13C(57.0215), 6K(229.1629), N-term(229.1629)	0.837	Q14161	GIT2_HUMAN	GIT2	ARF GTPase-activating protein GIT2	1139	390	234	247	277	415	1139	295.756	208.262	226.58	250.218	406.493	682.79	272.987	307.377	1139	314.855	216.807	231.05	257.187	441.413	689.248	285.155	325.843	2.4171	0.013054	2.11528	0.0289281	2837	0.213483	C672
20220720_HEKWH103c_TMT_Slot2-19_1_353.37404.37404.5	AAQENKHDSYIPCSER	5	519.277	519.275	0.0122	9.18703e-06	21.409	21.409	1	13C(57.0215), 6K(229.1629), 9S(229.1629), N-term(229.1629)	0.8305	Q14161	GIT2_HUMAN	GIT2	ARF GTPase-activating protein GIT2	2575	3066	3234	4097	3899	3169	2575	2815.59	2960.94	3806.1	3573.87	3047.49	3190.55	3194.73	3004.22	2575	2997.4	3082.43	3881.2	3673.42	3309.29	3220.73	3337.13	3184.69	0.96512	0.815308	1.01132	0.941535	39749	0.951647	C672
20220720_HEKWH103c_TMT_Slot2-5_1_339.17146.17146.2	AAQEQVLNASR	2	707.894	708.394	-1.0003	0.148157	14.475	11.623	0.7416	N-term(229.1629)	1.0056	Q99543	DNJC2_HUMAN	DNAJC2	DnaJ homolog subfamily C member 2	1311	1346	1438	1928	918	1171	1311	1221.37	1316.56	1827.24	772.417	1144.74	1569.12	996.894	1230.65	1311	1300.24	1370.57	1863.29	793.932	1243.08	1583.96	1041.33	1304.58	1.5211	0.0618159	1.21416	0.362816	7035	0.407677
20220720_HEKWH103c_TMT_Slot2-21_1_355.47050.47050.4	AAQGPPAPAVPPNTDVMACTQTALLQK	4	802.186	802.183	0.0124	0.0257781	16.855	0	0.998	19C(57.0215), 27K(229.1629), N-term(229.1629)	1.1441	O60232	ZNRD2_HUMAN	ZNRD2	Protein ZNRD2	233	129	152	73	204	197	233	108.215	143.003	58.1919	194.284	190.394	145.596	151.249	166.699	233	115.203	148.87	59.3401	199.695	206.751	146.973	157.991	176.713	0.930262	0.892127	0.831707	0.723878	42533	0.973154	C152	C152	5.25
20220720_HEKWH103c_TMT_Slot2-21_1_355.54325.54325.3	AAQHGVCSVLK	3	543.318	543.317	0.0031	1.78132e-09	24.947	8.258	1	11K(229.1629), 7C(57.0215), N-term(229.1629)	0.8987	Q5JTH9	RRP12_HUMAN	RRP12	RRP12-like protein	5978	5716	5594	6751	7739	6531	5978	5161.16	5106.43	6214.27	7164.87	6287.39	6096.13	6163.02	5696.91	5978	5494.45	5315.95	6336.89	7364.45	6827.53	6153.8	6437.73	6039.14	0.955896	0.698424	1.01899	0.873305	35387	0.915706	C261
20220720_HEKWH103c_TMT_Slot2-21_1_355.54420.54420.2	AAQHGVCSVLK	2	814.473	814.471	0.004	0.387704	10.146	0	0.9268	11K(229.1629), 7C(57.0215), N-term(229.1629)	1.1441	Q5JTH9	RRP12_HUMAN	RRP12	RRP12-like protein	226	334	520	274	851	495	226	308.518	493.471	217.569	822.751	467.026	221.785	565.635	480.249	226	328.441	513.719	221.862	845.669	507.148	223.883	590.847	509.099	0.378918	0.0123876	0.439762	0.0379216	2771	0.20741	C261
20220720_HEKWH103c_TMT_Slot2-25_1_359.82375.82375.3	AAQIGAHTLSGACLDPGAFK	3	815.114	815.11	0.0095	9.63643e-06	23.641	12.505	1	13C(57.0215), 20K(229.1629), N-term(229.1629)	1.0954	Q16134	ETFD_HUMAN	ETFDH	Electron transfer flavoprotein-ubiquinone oxidoreductase, mitochondrial	378	692	590	944	998	606	378	653.861	526.619	882.064	927	574.482	630.032	790.43	550.551	378	696.084	548.227	899.469	952.821	623.834	635.992	825.663	583.624	0.77028	0.355567	1.08973	0.776372	22057	0.747921	C118
20220720_HEKWH103c_TMT_Slot2-15_1_349.36183.36183.2	AAQLAESK	2	638.388	638.387	0.0023	0.000586097	19.442	11.993	1	8K(229.1629), N-term(229.1629)	0.9847	Q7Z5K2	WAPL_HUMAN	WAPL	Wings apart-like protein homolog	9448	8914	8750	8483	8008	6702	9448	8037.81	8022.99	7776.94	7336.23	6452.57	8612.47	7687.02	7237.78	9448	8556.86	8352.19	7930.4	7540.57	7006.89	8693.94	8029.66	7672.58	1.08273	0.443416	1.13312	0.23269	25564	0.804753
20220720_HEKWH103c_TMT_Slot2-16_1_350.22771.22771.2	AAQLAIR	2	486.316	486.314	0.0049	0.00255925	19.873	17.758	0.9992	N-term(229.1629)	0.9097	P62910	RL32_HUMAN	RPL32	60S ribosomal protein L32	29946	28108	34502	31172	32894	29364	29946	25230	32153.7	28311.3	30288.6	28334.2	29128.6	27759.3	30243.9	29946	26859.3	33473	28869.9	31132.3	30768.3	29404.2	28996.6	32060.8	1.01405	0.822349	0.917138	0.155625	39969	0.954583
20220720_HEKWH103c_TMT_Slot2-17_1_351.91117.91117.2	AAQLATEIADIK	2	851.512	851.511	0.0023	0.349724	12.693	10.401	0.9139	12K(229.1629), N-term(229.1629)	1.1305	Q15075	EEA1_HUMAN	EEA1	Early endosome antigen 1	365	108	350	275	163	27	365	73.6958	340.283	250.782	147.478	21.9857	307.891	110.587	181.134	365	78.4547	354.245	255.731	151.586	23.8745	310.804	115.516	192.016	2.69056	0.0510737	1.61864	0.277713	6258	0.378653
20220720_HEKWH103c_TMT_Slot2-21_1_355.51544.51544.2	AAQLCGAGMAAVVDK	2	960.529	960.526	0.007	0.235912	13.009	0	0.9703	15K(229.1629), 5C(57.0215), N-term(229.1629)	1.1804	P19367	HXK1_HUMAN	HK1	Hexokinase-1	81	200	265	256	100	106	81	189.817	246.886	239.288	82.4766	103.196	160.144	136.147	175.041	81	202.074	257.016	244.009	84.7739	112.061	161.659	142.215	185.556	1.13672	0.810486	0.871212	0.785327	39572	0.95025	C834
20220720_HEKWH103c_TMT_Slot2-21_1_355.52031.52031.3	AAQLCGAGMAAVVDK	3	640.69	640.686	0.0101	5.13785e-06	28.858	12.489	1	15K(229.1629), 5C(57.0215), N-term(229.1629)	0.9807	P19367	HXK1_HUMAN	HK1	Hexokinase-1	991	1180	1742	1349	1519	1464	991	1076.09	1641.83	1208.02	1400.99	1416.37	1099.51	1238.54	1529.1	991	1145.58	1709.2	1231.86	1440.01	1538.04	1109.91	1293.75	1620.96	0.857905	0.504399	0.684726	0.0856254	27943	0.837495	C834
20220720_HEKWH103c_TMT_Slot2-21_1_355.34854.34854.3	AAQLCGAGMAAVVDK	3	646.02	646.018	0.0075	5.60728e-05	24.674	11.432	1	15K(229.1629), 5C(57.0215), 9M(15.9949), N-term(229.1629)	0.9637	P19367	HXK1_HUMAN	HK1	Hexokinase-1	1349	1432	1133	811	1229	1227	1349	1308.72	1024.03	713.485	1147.7	1187.98	1031.24	1228.21	1106	1349	1393.23	1066.04	727.563	1179.67	1290.03	1041	1282.96	1172.44	0.811405	0.370158	0.887887	0.616213	22643	0.758461	C834
20220720_HEKWH103c_TMT_Slot2-10_1_344.33694.33694.3	AAQLCGAGMAAVVDR	3	578.969	578.966	0.0102	3.12621e-05	22.935	11.09	1	5C(57.0215), 9M(15.9949), N-term(229.1629)	0.9029	P52789	HXK2_HUMAN	HK2	Hexokinase-2	1036	463	969	473	629	1149	1036	366.094	935.096	400.752	568.076	1129.69	718.376	467.085	1032.39	1036	389.734	973.464	408.659	583.899	1226.73	725.171	487.904	1094.41	1.4863	0.197339	0.662614	0.11446	14648	0.625051	C834
20220720_HEKWH103c_TMT_Slot2-15_1_349.51906.51906.2	AAQLCGAGMAAVVDR	2	859.951	859.948	0.0068	5.51101e-07	27.447	10.828	1	5C(57.0215), N-term(229.1629)	1.1233	P52789	HXK2_HUMAN	HK2	Hexokinase-2	647	1230	735	698	580	670	647	1168.68	637.569	644.08	520.473	652.304	645.54	844.575	644.936	647	1244.14	663.729	656.788	534.971	708.342	651.646	882.22	683.68	0.738643	0.275159	0.953145	0.869182	18490	0.690443	C834
20220720_HEKWH103c_TMT_Slot2-30_1_364.53073.53073.2	AAQLGFK	2	596.88	596.876	0.0078	0.000941863	24.294	15.948	0.9999	7K(229.1629), N-term(229.1629)	0.9632	P09622	DLDH_HUMAN	DLD	Dihydrolipoyl dehydrogenase, mitochondrial	4949	5066	5368	5953	5638	5350	4949	4596.06	4934.45	5496.67	5142.92	5175.14	5222.83	4869.49	5054.79	4949	4892.86	5136.91	5605.13	5286.17	5619.73	5272.24	5086.54	5358.45	1.03651	0.776106	0.983911	0.89654	38291	0.940383
2022-07-21-VCPIP1-DDA_Slot2-2_1_5740.60912.60912.2	AAQLPGLCETDR	2	779.907	780.406	-0.9973	3.3546e-10	21.928	9.629	1	8C(57.0215), N-term(229.1629)	1.0501	Q15788	NCOA1_HUMAN	NCOA1	Nuclear receptor coactivator 1	828	1097	223	933	818	1039	828	1028.79	131.569	900.032	731.432	1014.13	864.016	880.109	572.85	828	1095.22	136.968	917.791	751.805	1101.25	872.189	919.339	607.263	0.948713	0.838545	1.43626	0.200406	40564	0.959105	C831
20220720_HEKWH103c_TMT_Slot2-22_1_356.40406.40406.3	AAQLQEALLHCGR	3	565.978	565.977	0.0043	4.48766e-07	28.462	23.175	1	11C(57.0215), N-term(229.1629)	0.9243	Q03001	DYST_HUMAN	DST	Dystonin	2821	3763	3243	4520	4181	4056	2821	3493.63	2912.67	4223.81	3802.21	3926.72	3522.41	3647.92	3419.7	2821	3719.23	3032.18	4307.16	3908.12	4264.06	3555.73	3810.52	3625.13	0.933133	0.633119	0.980855	0.894984	32973	0.890856	C5394
20220720_HEKWH103c_TMT_Slot2-14_1_348.43192.43192.3	AAQLQHSEK	3	490.622	490.621	0.0036	0.000612556	15.484	8.277	1	9K(229.1629), N-term(229.1629)	0.8785	Q16204	CCDC6_HUMAN	CCDC6	Coiled-coil domain-containing protein 6	4381	3107	3498	4037	3993	3770	4381	2708.01	3234.23	3728.04	3652.73	3645.81	4054.52	3180.37	3440.02	4381	2882.88	3366.94	3801.6	3754.48	3959.01	4092.87	3322.13	3646.67	1.232	0.150503	1.12236	0.416922	12281	0.56858
20220720_HEKWH103c_TMT_Slot2-9_1_343.02045.02045.3	AAQMHSGYQR	3	465.235	465.233	0.0046	0.00927343	15.549	8.212	0.9992	4M(15.9949), N-term(229.1629)	0.7881	Q96PK6	RBM14_HUMAN	RBM14	RNA-binding protein 14	786	366	478	404	178	325	786	296.374	449.715	373.727	145.388	320.057	579.864	220.881	384.886	786	315.513	468.167	381.102	149.438	347.552	585.349	230.727	408.007	2.53698	0.0156653	1.43465	0.278063	3120	0.232951
20220720_HEKWH103c_TMT_Slot2-9_1_343.06646.06646.3	AAQMHSGYQR	3	459.903	459.901	0.0047	1.19505e-06	17.454	6.578	1	N-term(229.1629)	0.8082	Q96PK6	RBM14_HUMAN	RBM14	RNA-binding protein 14	1727	1814	1104	1952	1527	1427	1727	1661.6	949.578	1850.8	1372.25	1380.34	1788.9	1516.92	1164.96	1727	1768.89	988.541	1887.31	1410.48	1498.93	1805.82	1584.54	1234.94	1.13965	0.511978	1.46227	0.0715539	28237	0.841227
20220720_HEKWH103c_TMT_Slot2-17_1_351.24665.24665.2	AAQNISK	2	595.372	595.369	0.0057	0.00364616	25.242	17.39	0.9987	7K(229.1629), N-term(229.1629)	0.9542	Q99623	PHB2_HUMAN	PHB2	Prohibitin-2	8904	10268	10213	9923	11869	9905	8904	9415.23	9363.05	9012.87	11022.7	9530.23	8958.44	10219	9446.64	8904	10023.2	9747.23	9190.71	11329.8	10348.9	9043.17	10674.5	10014.1	0.847177	0.0877799	0.903041	0.299744	8696	0.468334
20220720_HEKWH103c_TMT_Slot2-14_1_348.17849.17849.2	AAQPGSGK	2	587.357	587.353	0.0067	1.47036e-05	25.144	11.48	1	8K(229.1629), N-term(229.1629)	0.9564	P05455	LA_HUMAN	SSB	Lupus La protein	6680	6950	6924	7454	7438	8150	6680	6320.51	6339.63	6861.97	6771.79	7919.76	6770.98	6546.15	7129.69	6680	6728.66	6599.75	6997.37	6960.42	8600.13	6835.03	6837.93	7558	0.999575	0.996989	0.904344	0.362029	46278	0.999531
20220720_HEKWH103c_TMT_Slot2-7_1_341.16416.16416.3	AAQPPAQPCQLCGR	3	594.971	594.97	0.0043	1.1257e-06	22.789	5.667	1	12C(57.0215), 9C(57.0215), N-term(229.1629)	0.9068	Q96B54	ZN428_HUMAN	ZNF428	Zinc finger protein 428	595	649	323	605	815	356	595	597.362	269.225	562.942	770.903	329.789	578.971	684.132	299.507	595	635.937	280.272	574.05	792.376	358.121	584.447	714.627	317.5	0.817836	0.496483	1.84078	0.0846507	27626	0.83381	C93, C96
20220720_HEKWH103c_TMT_Slot2-3_1_337.00687.00687.2	AAQSTAMNR	2	597.81	597.808	0.0033	0.0977237	10.54	0	0.9834	7M(15.9949), N-term(229.1629)	0.8924	P46459	NSF_HUMAN	NSF	Vesicle-fusing ATPase	420	462	277	508	268	282	420	424.841	237.289	486.653	230.24	274.172	453.327	327.54	255.73	420	452.275	247.025	496.256	236.653	297.725	457.615	342.14	271.093	1.33751	0.42185	1.68804	0.171272	24716	0.791883
20220720_HEKWH103c_TMT_Slot2-3_1_337.04477.04477.2	AAQSTAMNR	2	589.812	589.811	0.0023	0.000474748	27.934	11.949	1	N-term(229.1629)	0.9303	P46459	NSF_HUMAN	NSF	Vesicle-fusing ATPase	3541	4753	3334	4034	3840	2957	3541	4425.58	2942.83	3745.81	3525.37	2837.14	3643.41	3975.47	2889.98	3541	4711.36	3063.58	3819.72	3623.57	3080.87	3677.87	4152.68	3063.59	0.885663	0.390971	1.20051	0.225372	23493	0.772123
20220720_HEKWH103c_TMT_Slot2-26_1_360.27964.27964.2	AAQVAQDEEIAR	2	765.415	765.41	0.0108	0.0043205	19.567	13.39	0.9976	N-term(229.1629)	1.0437	Q8IVM0	CCD50_HUMAN	CCDC50	Coiled-coil domain-containing protein 50	554	245	316	704	587	570	554	196.329	290.095	669.229	529.299	552.004	611.615	362.814	421.049	554	209.007	301.998	682.434	544.043	599.425	617.4	378.986	446.343	1.62908	0.145944	1.38324	0.314899	12034	0.562672
20220720_HEKWH103c_TMT_Slot2-16_1_350.24339.24339.2	AAQVCTAWR	2	646.345	646.342	0.004	0.00101764	21.866	14.016	0.9997	5C(57.0215), N-term(229.1629)	0.9838	Q8N1E6	FXL14_HUMAN	FBXL14	F-box/LRR-repeat protein 14	867	1407	680	786	1481	758	867	1329.1	569.67	704.538	1416.01	709.856	785.769	1372.55	639.763	867	1414.92	593.044	718.44	1455.45	770.838	793.202	1433.73	678.195	0.553243	0.0152909	1.16958	0.576701	3088	0.22974	C32
20220720_HEKWH103c_TMT_Slot2-9_1_343.18941.18941.2	AAQVMGPPDR	2	635.845	635.842	0.0042	0.00069728	21.563	10.373	1	N-term(229.1629)	0.9691	Q96I24	FUBP3_HUMAN	FUBP3	Far upstream element-binding protein 3	688	955	922	891	942	649	688	887.322	842.513	813.244	873.582	619.298	750.622	880.452	730.906	688	944.622	877.082	829.291	897.915	672.501	757.722	919.697	774.813	0.823882	0.466928	0.977941	0.93544	26490	0.817803
20220720_HEKWH103c_TMT_Slot2-31_1_365.72940.72940.3	AAQYACSLLGHALQR	3	630.01	630.007	0.0078	1.1104e-10	35.29	9.177	1	6C(57.0215), N-term(229.1629)	0.9771	O96011	PX11B_HUMAN	PEX11B	Peroxisomal membrane protein 11B	1320	1266	1024	1210	1701	1237	1320	1146.59	920.408	1102.57	1596.92	1182.7	1211.28	1371.76	1051.56	1320	1220.64	958.174	1124.32	1641.4	1284.31	1222.74	1432.9	1114.73	0.853332	0.471836	1.0969	0.690019	26673	0.820728	C25
20220720_HEKWH103c_TMT_Slot2-9_1_343.79413.79413.3	AAREECPVFTPPGGETLDQVK	3	920.489	920.486	0.009	0.0827722	15.915	12.239	0.9763	21K(229.1629), 6C(57.0215), N-term(229.1629)	1.0288	Q9NQ88	TIGAR_HUMAN	TIGAR	Fructose-2,6-bisphosphatase TIGAR	167	56	153	415	236	132	167	40.4919	143.209	399.69	208.296	124.918	283.345	124.394	134.063	167	43.1067	149.085	407.576	214.098	135.649	286.025	129.939	142.117	2.20123	0.112111	2.0126	0.149251	10170	0.511457	C114
20220720_HEKWH103c_TMT_Slot2-9_1_343.79651.79651.4	AAREECPVFTPPGGETLDQVK	4	690.621	690.616	0.0173	0.00136062	18.291	10.965	1	21K(229.1629), 6C(57.0215), N-term(229.1629)	1.0022	Q9NQ88	TIGAR_HUMAN	TIGAR	Fructose-2,6-bisphosphatase TIGAR	270	343	223	535	819	638	270	318.535	190.973	497.374	769.464	611.838	383.687	544	401.406	270	339.105	198.809	507.188	790.897	664.4	387.316	568.248	425.519	0.681598	0.257585	0.910221	0.792252	17661	0.676684	C114
20220720_HEKWH103c_TMT_Slot2-31_1_365.07478.07478.2	AASAAQR	2	452.265	452.264	0.0015	0.00776503	17.814	11.561	0.9982	N-term(229.1629)	0.8334	Q9Y490	TLN1_HUMAN	TLN1	Talin-1	1534	2022	2307	2594	2116	2244	1534	1867.36	2127.88	2408.27	1901.99	2179.33	1971.13	1884.68	2153.6	1534	1987.95	2215.18	2455.79	1954.97	2366.55	1989.78	1968.68	2282.98	1.01072	0.954503	0.871572	0.448558	44769	0.989192
2022-07-21-VCPIP1-DDA_Slot2-2_1_5740.58393.58393.3	AASAATAAPTATPAAQESGTIPK	3	847.805	847.802	0.008	5.37979e-07	29.564	11.178	1	23K(229.1629), N-term(229.1629)	1.1405	O00116	ADAS_HUMAN	AGPS	Alkyldihydroxyacetonephosphate synthase, peroxisomal	242	226	389	218	242	387	242	201.077	370.897	189.59	218.288	379.578	215.795	209.682	375.238	242	214.061	386.116	193.331	224.368	412.187	217.836	219.029	397.78	0.994555	0.99053	0.54763	0.145146	46035	0.998297
20220720_HEKWH103c_TMT_Slot2-30_1_364.40255.40255.3	AASAGQEPLHNEELAGAGR	3	703.034	703.029	0.0134	3.17191e-07	26.097	8.852	1	N-term(229.1629)	1.0389	Q96HY6	DDRGK_HUMAN	DDRGK1	DDRGK domain-containing protein 1	675	668	907	628	1113	611	675	601.201	853.279	543.047	1061.99	574.892	609.023	831.595	714.086	675	640.024	888.29	553.762	1091.57	624.28	614.784	868.662	756.983	0.707737	0.220504	0.81215	0.471972	15869	0.644684
20220720_HEKWH103c_TMT_Slot2-15_1_349.21607.21607.2	AASAPAK	2	537.342	537.34	0.0048	0.0052202	20.159	14.96	0.9986	7K(229.1629), N-term(229.1629)	0.9225	Q13428	TCOF_HUMAN	TCOF1	Treacle protein	7608	7620	6662	6220	7454	5156	7608	6920.55	6054.04	5637.41	6959.05	4919.39	6622.7	6939.8	5486.72	7608	7367.45	6302.45	5748.64	7152.89	5342.01	6685.35	7249.13	5816.32	0.922227	0.468715	1.14941	0.23377	26559	0.8188
20220720_HEKWH103c_TMT_Slot2-31_1_365.07911.07911.2	AASCCAR	2	512.751	512.747	0.0082	0.0191536	19.371	11.935	0.9804	4C(57.0215), 5C(57.0215), N-term(229.1629)	0.8476	Q6NUT3	MFS12_HUMAN	MFSD12	Major facilitator superfamily domain-containing protein 12	1712	1568	1442	1725	990	1671	1712	1411.39	1309.98	1622.24	840.087	1642.44	1667.12	1125.74	1476.21	1712	1502.53	1363.73	1654.25	863.488	1783.53	1682.89	1175.92	1564.89	1.43113	0.0969247	1.0754	0.719799	9230	0.487207	C86, C87
20220720_HEKWH103c_TMT_Slot2-9_1_343.09313.09313.2	AASCGEGK	2	619.335	619.334	0.0015	0.00120882	22.227	14.755	0.9998	4C(57.0215), 8K(229.1629), N-term(229.1629)	0.9581	Q6FI81	CPIN1_HUMAN	CIAPIN1	Anamorsin	66093	70106	68586	68361	73095	66099	66093	63876.6	62796.8	62488.8	67302.4	63810.7	64290.9	65589.5	63303.8	66093	68001.5	65373.4	63721.8	69177.1	69292.6	64899	68513.1	67106.6	0.94725	0.221795	0.967103	0.452646	15940	0.64557	C237
20220720_HEKWH103c_TMT_Slot2-5_1_339.04235.04235.2	AASCYMDR	2	609.777	609.776	0.0013	0.269619	11.777	8.789	0.9483	4C(57.0215), 6M(15.9949), N-term(229.1629)	0.9387	Q4L235	ACSF4_HUMAN	AASDH	Beta-alanine-activating enzyme	1522	1194	1804	1903	2003	1573	1522	1046.79	1696.9	1743.21	1850.32	1510.09	1632.61	1448.55	1603.5	1522	1114.38	1766.53	1777.61	1901.86	1639.82	1648.05	1513.12	1699.82	1.08917	0.676829	0.969541	0.877133	34551	0.908864	C13
20220720_HEKWH103c_TMT_Slot2-7_1_341.24038.24038.2	AASDELSK	2	639.87	639.869	0.0018	0.0113796	16.419	14.637	0.9985	8K(229.1629), N-term(229.1629)	0.9552	P18206	VINC_HUMAN	VCL	Vinculin	2399	1058	1734	2362	1209	966	2399	841.574	1633.75	2233.88	1046.5	930.419	2316.44	944.035	1282.08	2399	895.919	1700.78	2277.96	1075.65	1010.35	2338.35	986.114	1359.1	2.37128	5.7535e-05	1.72051	0.00597175	370	0.00721457
20220720_HEKWH103c_TMT_Slot2-14_1_348.64261.64261.3	AASDIAMTELPPTHPIR	3	683.707	683.705	0.0053	5.65938e-08	32.074	13.223	1	N-term(229.1629)	1.0019	P62258	1433E_HUMAN	YWHAE	14-3-3 protein epsilon	1639	1371	1666	1610	1545	1232	1639	1216.62	1550.92	1473.48	1419	1183.75	1556.24	1317.81	1367.34	1639	1295.18	1614.56	1502.56	1458.53	1285.45	1570.96	1376.55	1449.48	1.14123	0.531417	1.08381	0.699864	28983	0.850693
20220720_HEKWH103c_TMT_Slot2-10_1_344.55975.55975.3	AASDIAMTELPPTHPIR	3	689.039	689.037	0.0083	2.41145e-07	28.019	11.696	1	7M(15.9949), N-term(229.1629)	0.9457	P62258	1433E_HUMAN	YWHAE	14-3-3 protein epsilon	522	453	384	464	499	378	522	406.04	346.67	428.425	461.767	362.3	475.212	433.904	354.485	522	432.26	360.894	436.878	474.629	393.424	479.707	453.244	375.78	1.05839	0.86644	1.27656	0.487155	41622	0.96582
20220720_HEKWH103c_TMT_Slot2-9_1_343.18293.18293.2	AASDVLCR	2	560.805	560.803	0.0047	0.00713705	21.584	13.628	0.9979	7C(57.0215), N-term(229.1629)	0.8923	Q8NFZ5	TNIP2_HUMAN	TNIP2	TNFAIP3-interacting protein 2	2788	3593	2569	2936	3078	2722	2788	3335.82	2276.09	2709.44	2831.49	2625.73	2748.72	3083.66	2450.91	2788	3551.23	2369.48	2762.9	2910.36	2851.3	2774.72	3221.11	2598.14	0.861418	0.345004	1.06796	0.690159	21638	0.739755	C144
20220720_HEKWH103c_TMT_Slot2-13_1_347.18427.18427.2	AASDYAGK	2	620.854	620.851	0.0059	0.00010337	24.008	12.889	1	8K(229.1629), N-term(229.1629)	0.9521	P28340	DPOD1_HUMAN	POLD1	DNA polymerase delta catalytic subunit	5404	5078	4698	4786	4638	3690	5404	4581.42	4284.23	4396.93	4261.59	3545.11	4900.46	4421.51	3914.67	5404	4877.27	4460.01	4483.69	4380.3	3849.66	4946.82	4618.59	4149.83	1.07107	0.598251	1.19205	0.187617	31585	0.878786
20220720_HEKWH103c_TMT_Slot2-5_1_339.06075.06075.2	AASGACMTCNR	2	714.325	714.323	0.0029	0.0134509	16.985	8.811	0.9981	6C(57.0215), 9C(57.0215), N-term(229.1629)	0.9884	P55198	AF17_HUMAN	MLLT6	Protein AF-17	565	772	844	455	866	390	565	715.031	784.594	381.959	831.527	361.728	473.48	773.279	573.161	565	761.205	816.787	389.496	854.689	392.803	477.958	807.747	607.593	0.591718	0.0837661	0.786642	0.45151	8439	0.46053	C137, C140
20220720_HEKWH103c_TMT_Slot2-7_1_341.05578.05578.2	AASGALR	2	437.772	437.769	0.0051	0.0129503	19.75	14.379	0.9961	N-term(229.1629)	0.8431	O60716	CTND1_HUMAN	CTNND1	Catenin delta-1	3521	2513	4029	3108	3605	2490	3521	2174.01	3820.93	2776.33	3362.8	2375.66	3148.66	2768.4	3098.3	3521	2314.39	3977.7	2831.11	3456.47	2579.75	3178.45	2891.8	3284.42	1.09912	0.547128	0.967735	0.830156	29631	0.85669
20220720_HEKWH103c_TMT_Slot2-26_1_360.07081.07081.2	AASGCER	2	490.247	490.245	0.0038	0.0351156	18.318	15.389	0.9929	5C(57.0215), N-term(229.1629)	0.867	P78411	IRX5_HUMAN	IRX5	Iroquois-class homeodomain protein IRX-5	4101	4671	3461	4267	4032	3691	4101	4296.79	3075.62	3965.95	3680.34	3565.87	4033.48	3988.56	3320.74	4101	4574.25	3201.81	4044.21	3782.85	3872.2	4071.63	4166.34	3520.23	0.977267	0.868083	1.15664	0.310306	41677	0.966374	C229
20220720_HEKWH103c_TMT_Slot2-12_1_346.35839.35839.2	AASGEIK	2	567.352	567.35	0.0045	0.0204749	18.589	13.753	0.9973	7K(229.1629), N-term(229.1629)	0.8952	Q13907	IDI1_HUMAN	IDI1	Isopentenyl-diphosphate Delta-isomerase 1	2126	1882	2983	2515	2219	2479	2126	1669.61	2820.57	2286.89	2004.52	2410.85	2206.45	1837.06	2615.71	2126	1777.43	2936.3	2332.01	2060.35	2617.96	2227.32	1918.95	2772.84	1.1607	0.417198	0.803261	0.198962	24529	0.78912
20220720_HEKWH103c_TMT_Slot2-29_1_363.87389.87389.3	AASGFISPLSAECMLQYK	3	811.101	811.097	0.0127	8.31699e-07	24.027	10.909	1	13C(57.0215), 18K(229.1629), N-term(229.1629)	1.1077	Q6ZMI0	PPR21_HUMAN	PPP1R21	Protein phosphatase 1 regulatory subunit 21	787	778	590	357	1204	318	787	707.048	532.818	285.934	1177.96	277.949	536.467	942.503	405.384	787	752.706	554.68	291.576	1210.77	301.827	541.541	984.514	429.736	0.55006	0.0359831	1.26017	0.48799	5062	0.329805	C516
20220720_HEKWH103c_TMT_Slot2-19_1_353.15613.15613.2	AASGYPVK	2	625.88	625.879	0.0022	6.32968e-06	23.534	11.047	1	8K(229.1629), N-term(229.1629)	0.9798	P26640	SYVC_HUMAN	VARS1	Valine--tRNA ligase	2734	3044	3934	2524	3177	3159	2734	2769.91	3691.39	2214.19	2945.42	3058.86	2474.1	2857.66	3375.12	2734	2948.78	3842.85	2257.88	3027.46	3321.64	2497.5	2985.04	3577.87	0.836672	0.276895	0.69804	0.0234881	18570	0.691806
20220720_HEKWH103c_TMT_Slot2-17_1_351.80112.80112.4	AASIENVLQDSSPEHCGR	4	607.815	607.813	0.0092	1.01e-08	32.424	30.213	1	12S(229.1629), 16C(57.0215), N-term(229.1629)	0.8928	O60291	MGRN1_HUMAN	MGRN1	E3 ubiquitin-protein ligase MGRN1	1262	1440	1431	1146	1315	1576	1262	1319.3	1315.86	1030.19	1203.56	1535.08	1146.09	1261.43	1425.47	1262	1404.5	1369.85	1050.51	1237.09	1666.95	1156.93	1317.66	1511.1	0.878023	0.56614	0.765624	0.226804	30361	0.865144	C528
20220720_HEKWH103c_TMT_Slot2-31_1_365.78676.78676.3	AASIFGGAKPVDTAAR	3	664.056	664.054	0.0036	0.000505977	21.009	12.184	1	9K(229.1629), N-term(229.1629)	1.0487	P23588	IF4B_HUMAN	EIF4B	Eukaryotic translation initiation factor 4B	2272	3012	3503	2215	2809	2625	2272	2781.28	3264.19	1940.83	2610.8	2536.23	2106.41	2696.04	2900.21	2272	2960.88	3398.12	1979.12	2683.52	2754.11	2126.34	2816.21	3074.44	0.755036	0.102036	0.691619	0.0293155	9555	0.495456
20220720_HEKWH103c_TMT_Slot2-19_1_353.21066.21066.2	AASLCLPR	2	558.826	558.823	0.0047	0.00835969	16.305	10.002	0.9978	5C(57.0215), N-term(229.1629)	0.9504	Q99571	P2RX4_HUMAN	P2RX4	P2X purinoceptor 4	2239	2232	2409	2322	3318	1603	2239	2019.52	2224.07	2087.36	3145.48	1496.05	2163.18	2582.5	1860.06	2239	2149.93	2315.33	2128.55	3233.09	1624.58	2183.64	2697.61	1971.8	0.809473	0.219603	1.10743	0.577754	15821	0.644	C270
20220720_HEKWH103c_TMT_Slot2-16_1_350.55941.55941.3	AASMHCQELMATGYPK	3	757.046	757.044	0.0056	0.00297074	17.398	10.16	0.9992	10M(15.9949), 16K(229.1629), 6C(57.0215), N-term(229.1629)	1.0002	A2RRP1	NBAS_HUMAN	NBAS	NBAS subunit of NRZ tethering complex	2015	518	345	492	408	742	2015	352.134	311.087	462.096	356.651	729.874	1238.55	354.392	520.48	2015	374.873	323.851	471.214	366.585	792.576	1250.26	370.189	551.747	3.37737	7.27747e-05	2.26601	0.00281626	388	0.0087022	C1304
20220720_HEKWH103c_TMT_Slot2-16_1_350.59759.59759.3	AASMHCQELMATGYPK	3	756.716	757.044	-0.9846	0.000224387	21.945	13.979	0.9837	16K(229.1629), 4M(15.9949), 6C(57.0215), N-term(229.1629)	0.9896	A2RRP1	NBAS_HUMAN	NBAS	NBAS subunit of NRZ tethering complex	401	429	712	383	642	537	401	386.752	677.875	323.834	605.853	516.401	362.417	496.302	597.138	401	411.727	705.689	330.224	622.728	560.764	365.845	518.424	633.01	0.705687	0.317433	0.577945	0.103967	20387	0.722403	C1304
20220720_HEKWH103c_TMT_Slot2-23_1_357.48041.48041.2	AASNMALGK	2	660.893	660.889	0.008	0.0238113	18.282	12.848	0.9907	9K(229.1629), N-term(229.1629)	1.0099	P53041	PPP5_HUMAN	PPP5C	Serine/threonine-protein phosphatase 5	2621	2964	2593	2063	2871	2882	2621	2718.91	2360.57	1837.34	2670.49	2791.2	2229.17	2694.7	2575.88	2621	2894.49	2457.42	1873.59	2744.87	3030.99	2250.26	2814.81	2730.63	0.799434	0.187104	0.824081	0.256881	14155	0.613273
20220720_HEKWH103c_TMT_Slot2-25_1_359.80808.80808.3	AASPLGSPELCPSALHGLSQAMK	3	927.505	927.499	0.0156	0.000389165	21.479	10.331	0.9999	11C(57.0215), 23K(229.1629), N-term(229.1629)	1.194	Q5VW36	FOCAD_HUMAN	FOCAD	Focadhesin	367	319	168	64	121	216	367	287.452	145.845	51.9501	110.931	212.228	209.475	199.192	179.037	367	306.015	151.83	52.9751	114.021	230.46	211.456	208.071	189.792	1.01627	0.972466	1.11415	0.820648	45401	0.993778	C1506
20220720_HEKWH103c_TMT_Slot2-26_1_360.61136.61136.4	AASPQDLAGGYTSSLACHR	4	605.816	605.815	0.0036	0.00398507	17.386	17.386	1	12T(229.1629), 17C(57.0215), N-term(229.1629)	0.9086	P51948	MAT1_HUMAN	MNAT1	CDK-activating kinase assembly factor MAT1	879	753	1122	816	850	738	879	666.776	1060.26	729.203	783.502	711.361	804.101	725.139	885.811	879	709.834	1103.77	743.591	805.326	772.472	811.707	757.461	939.025	1.07162	0.799867	0.864415	0.577092	39164	0.94757	C293
20220720_HEKWH103c_TMT_Slot2-14_1_348.39879.39879.3	AASPQDLAGGYTSSLACHR	3	730.698	731.03	-0.9951	1.041e-10	34.076	8.621	1	17C(57.0215), N-term(229.1629)	1.0164	P51948	MAT1_HUMAN	MNAT1	CDK-activating kinase assembly factor MAT1	6481	6352	7446	5947	7122	6217	6481	5729.55	6931.45	5327.49	6609.93	5992.26	5904.25	6169.74	6461.85	6481	6099.54	7215.85	5432.61	6794.05	6507.04	5960.09	6444.75	6850.04	0.924799	0.504646	0.870082	0.229393	27953	0.837604	C293
20220720_HEKWH103c_TMT_Slot2-7_1_341.15503.15503.2	AASSAAQGAFQGN	2	704.355	704.855	-0.9997	7.61641e-05	23.973	0	1	N-term(229.1629)	0.9887	O15127	SCAM2_HUMAN	SCAMP2	Secretory carrier-associated membrane protein 2	350	245	57	175	211	143	350	216.428	38.1627	165.978	196.709	136.312	257.989	206.568	87.2373	350	230.404	39.7286	169.253	202.188	148.022	260.429	215.776	92.4779	1.20694	0.672881	2.81612	0.0609365	34413	0.907186
20220720_HEKWH103c_TMT_Slot2-7_1_341.22301.22301.3	AASTEADKR	3	469.606	469.605	0.002	0.0508612	13.392	10.139	0.9973	8K(229.1629), N-term(229.1629)	0.8243	Q9BYT8	NEUL_HUMAN	NLN	Neurolysin, mitochondrial	1089	1179	1305	1722	618	1074	1089	1073.91	1197.69	1637.9	486.467	1057.46	1363.45	780.191	1127.57	1089	1143.26	1246.83	1670.22	500.018	1148.3	1376.35	814.967	1195.31	1.68884	0.0317311	1.15146	0.527574	4689	0.313968
20220720_HEKWH103c_TMT_Slot2-28_1_362.31293.31293.4	AASVHTVGEDTEETPHR	4	517.011	517.009	0.0092	3.6663e-08	25.56	8.131	1	N-term(229.1629)	0.8585	Q99575	POP1_HUMAN	POP1	Ribonucleases P/MRP protein subunit POP1	1209	1288	822	872	1607	945	1209	1180.46	721.42	777.993	1531.63	892.924	993.497	1356.05	807.172	1209	1256.69	751.021	793.344	1574.29	969.634	1002.89	1416.49	855.662	0.708014	0.134975	1.17207	0.533645	11433	0.54774
20220720_HEKWH103c_TMT_Slot2-14_1_348.34910.34910.2	AASVPCSVAPEK	2	837.47	837.468	0.0031	0.021944	14.726	8.273	0.9983	12K(229.1629), 6C(57.0215), N-term(229.1629)	1.0972	Q9C073	F117A_HUMAN	FAM117A	Protein FAM117A	595	222	192	544	748	548	595	171.841	170.615	509.924	700.617	524.179	552.462	436.229	347.397	595	182.938	177.616	519.986	720.132	569.21	557.688	455.673	368.266	1.22388	0.53711	1.51436	0.227357	29215	0.852979	C70
20220720_HEKWH103c_TMT_Slot2-17_1_351.99592.99592.3	AASVQEEFMDAVCDGVGLGMK	3	891.445	891.443	0.0085	4.41062e-05	25.922	0	0.9997	13C(57.0215), 21K(229.1629), N-term(229.1629)	1.1092	Q15058	KIF14_HUMAN	KIF14	Kinesin-like protein KIF14	209	213	299	112	150	310	209	192.031	283.235	91.4304	134.526	305.426	150.215	163.279	294.331	209	204.432	294.857	93.2345	138.274	331.665	151.636	170.557	312.012	0.889064	0.821651	0.485994	0.125339	39953	0.954154	C1418
20220720_HEKWH103c_TMT_Slot2-17_1_351.46593.46593.2	AATAAADFTAK	2	748.431	748.43	0.0033	1.47778e-07	26.274	11.24	1	11K(229.1629), N-term(229.1629)	1.0873	Q9Y3F4	STRAP_HUMAN	STRAP	Serine-threonine kinase receptor-associated protein	1149	761	633	1252	1030	972	1149	660.621	563.92	1187.91	928.88	940.418	1168.45	794.75	752.169	1149	703.281	587.058	1211.35	954.753	1021.21	1179.51	830.175	797.354	1.42079	0.158891	1.47928	0.119759	12694	0.580739
20220720_HEKWH103c_TMT_Slot2-16_1_350.21278.21278.2	AATAAALR	2	487.306	487.303	0.0048	0.0358441	14.065	13.777	0.9948	N-term(229.1629)	0.902	Q86UY8	NT5D3_HUMAN	NT5DC3	5'-nucleotidase domain-containing protein 3	1707	1584	2537	2420	2840	2961	1707	1411.51	2395.24	2194.32	2615.76	2872.06	1950.66	2013.63	2633.65	1707	1502.66	2493.52	2237.61	2688.62	3118.8	1969.11	2103.39	2791.87	0.93616	0.721009	0.705302	0.0462833	36235	0.923194
20220720_HEKWH103c_TMT_Slot2-30_1_364.66850.66850.2	AATACFGFPK	2	764.429	764.423	0.0108	1.3013e-06	31.51	11.12	1	10K(229.1629), 5C(57.0215), N-term(229.1629)	1.0608	Q9UJA5	TRM6_HUMAN	TRMT6	tRNA (adenine(58)-N(1))-methyltransferase non-catalytic subunit TRM6	6684	8071	6995	8808	8166	7936	6684	7441.7	6305	8194.91	7428.95	7683.42	7439.45	7435.33	6994.21	6684	7922.26	6563.7	8356.61	7635.88	8343.48	7509.82	7766.75	7414.37	0.96692	0.754478	1.01287	0.906223	37498	0.93351	C243
2022-07-21-VCPIP1-DDA_Slot2-2_1_5740.37073.37073.3	AATCEGSESSGFGK	3	615.977	615.973	0.0128	2.19472e-09	31.662	9.057	1	14K(229.1629), 4C(57.0215), N-term(229.1629)	0.9771	Q9UPN4	CP131_HUMAN	CEP131	Centrosomal protein of 131 kDa	3282	3031	2692	3628	3329	3038	3282	2731.96	2432.28	3385.66	3032.39	2934.9	3333.83	2882.18	2683.59	3282	2908.37	2532.08	3452.46	3116.86	3187.03	3365.36	3010.64	2844.8	1.11782	0.469257	1.18299	0.280789	26583	0.819006	C218
20220720_HEKWH103c_TMT_Slot2-18_1_352.35296.35296.2	AATCFAEK	2	677.876	678.373	-0.9937	0.000863593	21.536	12.505	0.997	4C(57.0215), 8K(229.1629), N-term(229.1629)	0.9952	O95210	STBD1_HUMAN	STBD1	Starch-binding domain-containing protein 1	2655	1354	2570	2520	2473	2357	2655	1104.86	2449.08	2303.69	2261.84	2280.1	2479.34	1683.35	2364.59	2655	1176.21	2549.57	2349.14	2324.84	2475.97	2502.8	1758.38	2506.64	1.42335	0.0542094	0.998468	0.992791	6511	0.386285	C168
20220720_HEKWH103c_TMT_Slot2-15_1_349.27209.27209.2	AATCLQAAYR	2	677.363	677.361	0.0043	0.0409968	16.049	0	0.9927	4C(57.0215), N-term(229.1629)	1.0233	Q8IZT6	ASPM_HUMAN	ASPM	Abnormal spindle-like microcephaly-associated protein	996	485	828	867	694	938	996	393.541	785.253	801.45	616.452	917.041	898.725	504.997	851.147	996	418.954	817.473	817.264	633.623	995.821	907.226	527.506	902.278	1.71984	0.0620833	1.00548	0.983041	7051	0.408512	C1807
20220720_HEKWH103c_TMT_Slot2-22_1_356.09627.09627.3	AATDDDLHR	3	414.881	414.881	0.0011	3.93595e-07	28.244	11.166	1	N-term(229.1629)	0.759	Q9H0E3	SP130_HUMAN	SAP130	Histone deacetylase complex subunit SAP130	1151	1731	1643	2019	1927	1783	1151	1616.55	1491.52	1873.89	1759.58	1723.17	1512.44	1688.06	1607.35	1151	1720.94	1552.72	1910.86	1808.59	1871.21	1526.75	1763.3	1703.91	0.865847	0.475503	0.896031	0.589053	26828	0.822329
20220720_HEKWH103c_TMT_Slot2-21_1_355.36370.36370.3	AATECMCNLAMSK	3	648.988	648.985	0.0089	2.28804e-08	24.218	8.75	1	13K(229.1629), 5C(57.0215), 7C(57.0215), N-term(229.1629)	0.9337	Q9H3U1	UN45A_HUMAN	UNC45A	Protein unc-45 homolog A	601	469	713	438	263	307	601	410.781	675.937	392.098	229.993	299.18	496.549	320.387	487.558	601	437.308	703.671	399.835	236.4	324.882	501.246	334.668	516.848	1.49774	0.259364	0.969814	0.924976	17750	0.67794	C798, C800
20220720_HEKWH103c_TMT_Slot2-8_1_342.27544.27544.2	AATENIPVVR	2	649.888	649.885	0.0054	1.42277e-06	22.629	9.48	1	N-term(229.1629)	0.95	Q6P1J9	CDC73_HUMAN	CDC73	Parafibromin	2281	1424	1758	1153	921	1412	2281	1216.76	1650.41	1032.07	814.426	1384.31	1656.54	1015.59	1517.36	2281	1295.34	1718.13	1052.44	837.111	1503.23	1672.21	1060.86	1608.51	1.57627	0.0399762	1.0396	0.847368	5400	0.34347
20220720_HEKWH103c_TMT_Slot2-6_1_340.45848.45848.3	AATESVPCSPSPLAGEIR	3	691.029	691.028	0.0036	1.32582e-08	34.358	10.904	1	8C(57.0215), N-term(229.1629)	0.9548	Q8N9M1	CS047_HUMAN	C19orf47	Uncharacterized protein C19orf47	103	185	141	146	80	83	103	174.874	125.738	136.534	69.2832	80.6444	119.767	122.079	103.191	103	186.167	130.897	139.228	71.2131	87.5723	120.9	127.52	109.39	0.948084	0.926706	1.10521	0.867182	43775	0.982192	C123
20220720_HEKWH103c_TMT_Slot2-26_1_360.12554.12554.2	AATGEEVPR	2	579.822	579.819	0.0054	0.192176	16.408	16.15	0.9681	N-term(229.1629)	0.9548	O15294	OGT1_HUMAN	OGT	UDP-N-acetylglucosamine--peptide N-acetylglucosaminyltransferase 110 kDa subunit	1918	2108	2766	2239	4277	1976	1918	1915.69	2591.08	1950.35	4101.32	1836.56	1934.18	3008.51	2213.82	1918	2039.4	2697.4	1988.84	4215.56	1994.33	1952.47	3142.61	2346.81	0.62129	0.00566764	0.831968	0.30993	1836	0.143222
20220720_HEKWH103c_TMT_Slot2-3_1_337.62536.62536.4	AATGEEVSAEDLGGADLHCR	4	629.818	629.817	0.0061	1.32628e-09	26.909	21.659	1	19C(57.0215), 8S(229.1629), N-term(229.1629)	0.9345	Q9HCC0	MCCB_HUMAN	MCCC2	Methylcrotonoyl-CoA carboxylase beta chain, mitochondrial	878	530	548	277	242	477	878	452.103	510.448	240.985	212.279	469.783	559.493	332.191	490.115	878	481.298	531.392	245.74	218.192	510.14	564.785	346.998	519.558	1.62763	0.161587	1.08705	0.792571	12829	0.584378	C267
20220720_HEKWH103c_TMT_Slot2-27_1_361.40573.40573.3	AATGEEVSAEDLGGADLHCR	3	763.038	763.032	0.0183	1e-14	50.97	10.897	1	19C(57.0215), N-term(229.1629)	1.059	Q9HCC0	MCCB_HUMAN	MCCC2	Methylcrotonoyl-CoA carboxylase beta chain, mitochondrial	3045	2878	3283	3664	2738	2483	3045	2588.9	3033.48	3408.1	2457.74	2399.44	3226.55	2523.32	2716.46	3045	2756.08	3157.95	3475.35	2526.2	2605.57	3257.07	2635.79	2879.65	1.23571	0.184329	1.13107	0.43093	14015	0.610213	C267
20220720_HEKWH103c_TMT_Slot2-5_1_339.11746.11746.2	AATLAER	2	480.789	480.787	0.0036	0.0126423	20.024	13.341	0.9981	N-term(229.1629)	0.8844	P50454	SERPH_HUMAN	SERPINH1	Serpin H1	6917	7673	8566	9637	7893	7344	6917	7001.2	7895.84	8945.25	7130.88	7101.55	7931.13	7066.04	7498.7	6917	7453.31	8219.82	9121.76	7329.51	7711.63	8006.15	7381	7949.17	1.0847	0.448637	1.00717	0.946104	25791	0.807063
20220720_HEKWH103c_TMT_Slot2-5_1_339.10325.10325.3	AATLPHEQR	3	417.905	417.905	-0.0003	4.95878e-05	21.249	11.228	1	N-term(229.1629)	0.7943	Q6PD74	AAGAB_HUMAN	AAGAB	Alpha- and gamma-adaptin-binding protein p34	2447	2661	2392	2799	2719	2923	2447	2432.72	2167.93	2591.06	2472.44	2838.94	2519.03	2452.58	2503.43	2447	2589.82	2256.88	2642.19	2541.31	3082.82	2542.86	2561.9	2653.82	0.992566	0.964651	0.958186	0.798329	45142	0.991448
20220720_HEKWH103c_TMT_Slot2-15_1_349.21780.21780.2	AATMCNLCQR	2	727.352	727.349	0.0058	0.196902	12.323	0	0.9732	5C(57.0215), 8C(57.0215), N-term(229.1629)	1.0087	Q86UP3	ZFHX4_HUMAN	ZFHX4	Zinc finger homeobox protein 4	268	460	387	357	228	234	268	433.32	349.317	330.403	201.01	227.166	299.201	317.165	288.242	268	461.302	363.65	336.922	206.609	246.681	302.032	331.302	305.557	0.91165	0.815078	0.988462	0.976966	39743	0.951522	C1382, C1385
20220720_HEKWH103c_TMT_Slot2-12_1_346.40927.40927.3	AATMSAVEAATCR	3	523.266	523.264	0.0065	7.66414e-07	33.052	12.465	1	12C(57.0215), N-term(229.1629)	0.868	Q53H96	P5CR3_HUMAN	PYCR3	Pyrroline-5-carboxylate reductase 3	2263	1607	1824	2844	1940	2053	2263	1400.84	1674.61	2690.18	1715.45	1994.67	2476.59	1558.15	1834.64	2263	1491.3	1743.32	2743.26	1763.24	2166.03	2500.02	1627.6	1944.85	1.53601	0.0215787	1.28545	0.161152	3742	0.267548	C266
20220720_HEKWH103c_TMT_Slot2-12_1_346.40896.40896.2	AATMSAVEAATCR	2	784.396	784.392	0.0074	1.12951e-08	37.576	12.363	1	12C(57.0215), N-term(229.1629)	1.0514	Q53H96	P5CR3_HUMAN	PYCR3	Pyrroline-5-carboxylate reductase 3	1048	743	927	923	1391	1116	1048	646.184	865.092	828.819	1306.74	1071.57	938.409	976.461	968.332	1048	687.911	900.588	845.173	1343.14	1163.63	947.286	1019.99	1026.5	0.928725	0.766277	0.922829	0.746498	37933	0.937236	C266
20220720_HEKWH103c_TMT_Slot2-5_1_339.17292.17292.3	AATMSAVEAATCR	3	528.597	528.595	0.0037	0.0313706	24.566	10.933	0.9981	12C(57.0215), 4M(15.9949), N-term(229.1629)	0.8781	Q53H96	P5CR3_HUMAN	PYCR3	Pyrroline-5-carboxylate reductase 3	1399	1826	1209	1085	1059	1473	1399	1698.08	1066.48	991.924	952.937	1440.6	1195.46	1325.51	1253.54	1399	1807.74	1110.24	1011.5	979.48	1564.36	1206.77	1384.59	1328.84	0.871571	0.536771	0.908136	0.667505	29206	0.852702	C266
20220720_HEKWH103c_TMT_Slot2-6_1_340.18191.18191.2	AATMSAVEAATCR	2	792.895	792.389	1.0105	0.00398968	16.595	9.174	0.9652	12C(57.0215), 4M(15.9949), N-term(229.1629)	1.0491	Q53H96	P5CR3_HUMAN	PYCR3	Pyrroline-5-carboxylate reductase 3	1948	2985	2802	2924	2976	2173	1948	2790.91	2549.83	2685	2748.96	2079.53	2316.5	2769.94	2314.68	1948	2971.14	2654.45	2737.98	2825.53	2258.18	2338.41	2893.4	2453.73	0.808187	0.203262	0.953001	0.780574	14975	0.629752	C266
20220720_HEKWH103c_TMT_Slot2-14_1_348.30016.30016.2	AATQCEFSK	2	750.407	750.4	0.014	7.60676e-07	32.709	16.435	1	5C(57.0215), 9K(229.1629), N-term(229.1629)	1.0413	Q96GG9	DCNL1_HUMAN	DCUN1D1	DCN1-like protein 1	16527	18595	19749	16584	19241	15629	16527	16999.3	18237.1	14937.5	17864	15021.6	15732.2	17431.6	16629.4	16527	18097	18985.4	15232.2	18361.6	16312.1	15881.1	18208.6	17628.4	0.872172	0.0779806	0.900881	0.181313	8072	0.448215	C115
20220720_HEKWH103c_TMT_Slot2-3_1_337.13643.13643.2	AATQCEFSR	2	649.823	649.822	0.0026	8.01458e-05	22.75	11.727	1	5C(57.0215), N-term(229.1629)	0.9725	Q6PH85	DCNL2_HUMAN	DCUN1D2	DCN1-like protein 2	2264	2992	2233	1815	2453	1747	2264	2780.89	1999.63	1622.44	2302.21	1668.72	1943.22	2541.55	1834.18	2264	2960.46	2081.68	1654.46	2366.33	1812.08	1961.6	2654.83	1944.36	0.73888	0.0871796	1.00887	0.962519	8658	0.467173	C115
20220720_HEKWH103c_TMT_Slot2-23_1_357.48520.48520.2	AATQFWR	2	554.811	554.809	0.0046	0.0144675	15.064	10.942	0.996	N-term(229.1629)	0.9019	P13667	PDIA4_HUMAN	PDIA4	Protein disulfide-isomerase A4	2950	2780	2050	1935	2635	2003	2950	2516.49	1834.1	1745.89	2468.66	1919.07	2347.94	2492.58	1876.58	2950	2678.99	1909.36	1780.34	2537.43	2083.93	2370.15	2603.68	1989.31	0.910309	0.581089	1.19144	0.330747	30925	0.871793
20220720_HEKWH103c_TMT_Slot2-5_1_339.60841.60841.3	AATSDLEHYDK	3	569.968	569.97	-0.0053	0.0112935	12.867	7.482	0.9951	11K(229.1629), N-term(229.1629)	0.8766	P80303	NUCB2_HUMAN	NUCB2	Nucleobindin-2	1392	1185	1631	650	1043	1444	1392	1050.48	1544.26	529.74	965.176	1411.18	960.87	1007.83	1477.72	1392	1118.31	1607.62	540.193	992.061	1532.42	969.959	1052.75	1566.49	0.921359	0.739145	0.619191	0.0362426	36910	0.929108
20220720_HEKWH103c_TMT_Slot2-19_1_353.34136.34136.4	AATTVEHLAIQCHWSQR	4	560.042	560.042	0.0009	5.23e-12	29.486	7.527	1	12C(57.0215), N-term(229.1629)	0.845	Q9BQ39	DDX50_HUMAN	DDX50	ATP-dependent RNA helicase DDX50	1322	1312	1337	378	1357	992	1322	1187.57	1244.66	262.44	1310.25	947.452	792.22	1248.91	1096.05	1322	1264.26	1295.73	267.619	1346.75	1028.84	799.714	1304.58	1161.9	0.613006	0.0478043	0.688282	0.138484	6021	0.368366	C369
20220720_HEKWH103c_TMT_Slot2-18_1_352.44210.44210.3	AATVECMYGHK	3	575.638	575.634	0.0125	0.000111971	19.029	9.545	0.9999	11K(229.1629), 6C(57.0215), N-term(229.1629)	0.9375	Q5XUX0	FBX31_HUMAN	FBXO31	F-box only protein 31	2146	2818	1801	2826	3990	2600	2146	2622.88	1562.59	2607.08	3754.59	2472.34	2376.54	3188.74	2017.46	2146	2792.26	1626.7	2658.53	3859.18	2684.74	2399.02	3330.87	2138.66	0.720238	0.0430521	1.12174	0.516032	5637	0.354345	C206
20220720_HEKWH103c_TMT_Slot2-22_1_356.32858.32858.2	AATVGYGILR	2	625.38	625.377	0.0061	0.246453	13.355	10.987	0.9684	N-term(229.1629)	0.9893	Q7L266	ASGL1_HUMAN	ASRGL1	Isoaspartyl peptidase/L-asparaginase	512	564	367	282	437	441	512	518.174	324.413	249.547	408.182	427.122	380.773	463.178	375.767	512	551.635	337.724	254.47	419.551	463.815	384.375	483.823	398.341	0.794453	0.50979	0.96494	0.921561	28151	0.840191
20220720_HEKWH103c_TMT_Slot2-8_1_342.03672.03672.2	AAVAAGCR	2	502.781	502.779	0.0042	0.000197412	26.199	13.31	0.9994	7C(57.0215), N-term(229.1629)	0.9084	P28838	AMPL_HUMAN	LAP3	Cytosol aminopeptidase	112686	126870	134066	131142	136097	132515	112686	116004	123444	119861	124792	128272	116274	120398	125858	112686	123495	128509	122226	128268	139292	117374	125764	133419	0.933281	0.0466651	0.879738	0.000188043	5921	0.36566	C129
20220720_HEKWH103c_TMT_Slot2-16_1_350.19321.19321.2	AAVACLR	2	495.296	495.292	0.0083	0.0346293	20.034	14.676	0.9655	5C(57.0215), N-term(229.1629)	0.8943	Q9P2D3	HTR5B_HUMAN	HEATR5B	HEAT repeat-containing protein 5B	16186	17012	16845	15231	17921	17032	16186	15485.1	15464.8	13785.2	16564.2	16468.8	14985.6	16024.7	15966.8	16186	16485.1	16099.3	14057.2	17025.6	17883.6	15127.4	16739	16926	0.903722	0.204048	0.893737	0.157786	15019	0.630337	C1089
20220720_HEKWH103c_TMT_Slot2-19_1_353.20369.20369.2	AAVAGLDK	2	601.882	601.879	0.0058	0.24418	18.216	16.505	0.9614	8K(229.1629), N-term(229.1629)	0.9781	P22102	PUR2_HUMAN	GART	Trifunctional purine biosynthetic protein adenosine-3	780	970	1534	996	690	919	780	885.801	1453.26	893.35	607.647	898.34	836.675	746.724	1175.8	780	943.002	1512.89	910.977	624.573	975.514	844.589	780.008	1246.44	1.08279	0.767473	0.677603	0.113516	37971	0.937759
20220720_HEKWH103c_TMT_Slot2-23_1_357.36920.36920.2	AAVAWANQNR	2	664.867	665.365	-0.9956	9.17217e-05	26.576	13.87	1	N-term(229.1629)	0.9873	Q96F86	EDC3_HUMAN	EDC3	Enhancer of mRNA-decapping protein 3	995	1326	797	1664	915	968	995	1236.22	678.347	1598.38	789.638	941.152	1296.69	1012.93	809.75	995	1316.06	706.18	1629.91	811.633	1022	1308.95	1058.08	858.394	1.2371	0.358023	1.52489	0.0824311	22167	0.74935
20220720_HEKWH103c_TMT_Slot2-13_1_347.32810.32810.2	AAVCFAESGR	2	648.833	648.832	0.0014	1.09952e-05	23.083	11.064	1	4C(57.0215), N-term(229.1629)	0.9462	Q9C0D4	Z518B_HUMAN	ZNF518B	Zinc finger protein 518B	3163	2455	2523	2218	2974	1941	3163	2167.03	2328.81	1989.74	2795.69	1845.95	2576.37	2481.36	2087.38	3163	2306.97	2424.37	2029	2873.56	2004.53	2600.74	2591.96	2212.78	1.00339	0.983868	1.17533	0.350055	45823	0.996171	C512
20220720_HEKWH103c_TMT_Slot2-23_1_357.48451.48451.2	AAVCTTLK	2	661.402	661.399	0.0057	0.000220588	25.794	16.416	1	4C(57.0215), 8K(229.1629), N-term(229.1629)	0.9958	Q8NB49	AT11C_HUMAN	ATP11C	Phospholipid-transporting ATPase IG	2890	2609	3729	2133	2457	2778	2890	2324.92	3525.39	1856.54	2258.32	2701.22	2373.27	2291.62	3113.31	2890	2475.05	3670.05	1893.17	2321.23	2933.27	2395.72	2393.77	3300.33	1.00081	0.99624	0.725902	0.0487167	46245	0.999493	C309
20220720_HEKWH103c_TMT_Slot2-15_1_349.66333.66333.3	AAVDAGFVPNDMQVGQTGK	3	788.421	788.419	0.0053	1.99959e-06	25.375	12.586	1	19K(229.1629), N-term(229.1629)	1.0876	P13804	ETFA_HUMAN	ETFA	Electron transfer flavoprotein subunit alpha, mitochondrial	386	428	313	232	734	296	386	392.91	280.673	191.301	713.746	271.733	288.651	553.328	276.203	386	418.282	292.189	195.076	733.627	295.077	291.381	577.992	292.795	0.504126	0.0587515	0.995171	0.990544	6827	0.399273
20220720_HEKWH103c_TMT_Slot2-17_1_351.40568.40568.2	AAVDGLSK	2	609.88	609.876	0.0062	0.0187395	23.97	14.418	0.9963	8K(229.1629), N-term(229.1629)	0.9712	Q13155	AIMP2_HUMAN	AIMP2	Aminoacyl tRNA synthase complex-interacting multifunctional protein 2	5761	5750	5946	4400	5908	5040	5761	5206.7	5494.42	3899.19	5517.82	4852.39	4830.09	5362.26	5173.41	5761	5542.93	5719.86	3976.13	5671.51	5269.25	4875.78	5601.28	5484.19	0.870477	0.269819	0.889062	0.35154	18253	0.685833
20220720_HEKWH103c_TMT_Slot2-10_1_344.19344.19344.2	AAVDLCGR	2	545.8	545.797	0.005	0.000262526	25.014	14.248	1	6C(57.0215), N-term(229.1629)	0.8817	Q8WVT3	TPC12_HUMAN	TRAPPC12	Trafficking protein particle complex subunit 12	27539	26462	27899	27488	29795	25373	27539	23873.3	25705.9	25085.7	27508.5	24437.7	26312.3	25690.9	25071.8	27539	25414.9	26760.7	25580.7	28274.7	26537.1	26561.2	26836	26578	0.98976	0.87317	0.99937	0.992221	41861	0.967765	C400
20220720_HEKWH103c_TMT_Slot2-21_1_355.53447.53447.3	AAVDTCVHLNQWNK	3	705.716	705.379	1.0112	0.000603825	17.358	10.149	1	14K(229.1629), 6C(57.0215), N-term(229.1629)	0.9999	Q9P2L0	WDR35_HUMAN	WDR35	WD repeat-containing protein 35	819	1173	1426	1539	1881	845	819	1087.65	1321.66	1402.95	1772.33	784.741	1110.98	1429.99	1053.2	819	1157.89	1375.89	1430.64	1821.7	852.156	1121.49	1493.73	1116.47	0.750795	0.198688	1.00449	0.98484	14714	0.626501	C892
20220720_HEKWH103c_TMT_Slot2-15_1_349.29599.29599.2	AAVDYQK	2	626.87	626.869	0.0036	0.000648169	24.135	13.777	1	7K(229.1629), N-term(229.1629)	0.9786	P31153	METK2_HUMAN	MAT2A	S-adenosylmethionine synthase isoform type-2	8364	8086	7837	7282	8771	8130	8364	7309.12	7184	6595.4	8122.69	7853.83	7479.7	7715.91	7518.92	8364	7781.11	7478.77	6725.54	8348.95	8528.53	7550.45	8059.83	7970.6	0.9368	0.540432	0.947288	0.612405	29336	0.854714
20220720_HEKWH103c_TMT_Slot2-15_1_349.83942.83942.2	AAVEEGIVLGGGCALLR	2	957.54	957.538	0.005	1.8095e-10	42.627	15.349	1	13C(57.0215), N-term(229.1629)	1.168	P10809	CH60_HUMAN	HSPD1	60 kDa heat shock protein, mitochondrial	2274	1440	1776	2019	2017	2163	2274	1233.28	1653.08	1862.1	1837.82	2100.51	2068.05	1535.55	1876.8	2274	1312.92	1720.91	1898.85	1889.01	2280.96	2087.61	1604	1989.54	1.30151	0.173146	1.04929	0.794368	13417	0.59874	C442
20220720_HEKWH103c_TMT_Slot2-16_1_350.79610.79610.3	AAVEEGIVLGGGCALLR	3	638.699	638.694	0.0133	2.00975e-08	34.376	12.568	1	13C(57.0215), N-term(229.1629)	1.0199	P10809	CH60_HUMAN	HSPD1	60 kDa heat shock protein, mitochondrial	3125	3496	3753	4155	3831	2938	3125	3194.23	3451.37	3838.82	3511.49	2818.61	3481.91	3352.86	3134.99	3125	3400.5	3592.98	3914.57	3609.31	3060.75	3514.85	3502.31	3323.32	1.00358	0.980718	1.05763	0.707697	45701	0.995633	C442
20220720_HEKWH103c_TMT_Slot2-26_1_360.36165.36165.3	AAVEGTVEAGATVESTAC	3	651.325	651.321	0.0133	6.98907e-06	24.901	9.76	1	18C(57.0215), N-term(229.1629)	1.0034	P49321	NASP_HUMAN	NASP	Nuclear autoantigenic sperm protein	1049	823	742	290	153	338	1049	728.822	683.864	247.245	127.401	333.668	648.122	428.112	508.766	1049	775.886	711.924	252.123	130.95	362.333	654.253	447.194	539.329	1.46302	0.233554	1.21309	0.527922	16523	0.655813	C788
20220720_HEKWH103c_TMT_Slot2-23_1_357.36994.36994.2	AAVEGTVEAGATVESTAC	2	976.978	976.478	1	0.00217688	13.37	7.455	0.954	18C(57.0215), N-term(229.1629)	1.1671	P49321	NASP_HUMAN	NASP	Nuclear autoantigenic sperm protein	180	40	411	251	288	234	180	19.5125	405.835	218.905	267.663	224.899	199.453	143.588	315.367	180	20.7725	422.487	223.224	275.118	244.22	201.339	149.988	334.312	1.34237	0.561332	0.602249	0.241923	30180	0.862941	C788
20220720_HEKWH103c_TMT_Slot2-24_1_358.18297.18297.2	AAVELEEPEDAR	2	779.404	779.402	0.004	0.00124523	22.119	9.954	0.9983	N-term(229.1629)	1.0752	O94906	PRP6_HUMAN	PRPF6	Pre-mRNA-processing factor 6	452	265	684	395	739	417	452	218.908	662.136	333.197	706.373	392.983	392.599	462.64	527.56	452	233.044	689.305	339.772	726.048	426.744	396.312	483.262	559.252	0.820077	0.567336	0.708647	0.307809	30400	0.865859
20220720_HEKWH103c_TMT_Slot2-3_1_337.04706.04706.3	AAVENHVR	3	375.551	375.551	0.0024	0.377658	14.778	7.6	0.9092	N-term(229.1629)	0.7478	P49247	RPIA_HUMAN	RPIA	Ribose-5-phosphate isomerase	417	412	759	357	523	541	417	367.74	726.701	299.223	488.04	524.407	358.112	427.89	625.554	417	391.487	756.518	305.128	501.634	569.457	361.499	446.963	663.133	0.808791	0.554589	0.545138	0.0707692	29918	0.860041
20220720_HEKWH103c_TMT_Slot2-29_1_363.80227.80227.3	AAVETLGVPCFLGGMAR	3	660.024	660.02	0.0129	1.532e-08	29.891	10.353	1	10C(57.0215), N-term(229.1629)	1.0203	A1L0T0	HACL2_HUMAN	ILVBL	2-hydroxyacyl-CoA lyase 2	699	755	330	517	444	880	699	695.026	270.266	488.335	386.582	866.856	593.667	540.804	568.561	699	739.908	281.356	497.97	397.35	941.326	599.283	564.91	602.717	1.06085	0.848016	0.994303	0.985011	40935	0.961147	C315
20220720_HEKWH103c_TMT_Slot2-26_1_360.69668.69668.2	AAVETLGVPCFLGGMAR	2	997.528	997.524	0.0092	0.220039	10.13	0	0.9633	10C(57.0215), 15M(15.9949), N-term(229.1629)	1.198	A1L0T0	HACL2_HUMAN	ILVBL	2-hydroxyacyl-CoA lyase 2	132	169	67	66	98	358	132	157.625	54.3147	60.0626	82.7351	355.187	96.0313	120.18	204.751	132	167.804	56.5433	61.2478	85.0397	385.7	96.9397	125.537	217.051	0.7722	0.671658	0.446622	0.148943	34367	0.90675	C315
20220720_HEKWH103c_TMT_Slot2-26_1_360.69737.69737.3	AAVETLGVPCFLGGMAR	3	665.355	665.351	0.0114	6.34433e-06	25.583	11.41	1	10C(57.0215), 15M(15.9949), N-term(229.1629)	1.0335	A1L0T0	HACL2_HUMAN	ILVBL	2-hydroxyacyl-CoA lyase 2	519	876	457	516	724	668	519	828.665	387.678	470.667	674.944	645.052	494.834	751.804	516.365	519	882.177	403.584	479.954	693.744	700.467	499.514	785.315	547.384	0.636069	0.133541	0.912547	0.776271	11365	0.545162	C315
20220720_HEKWH103c_TMT_Slot2-29_1_363.80672.80672.2	AAVETLGVPCFLGGMAR	2	989.528	989.526	0.0036	0.00173137	17.964	13.142	0.9993	10C(57.0215), N-term(229.1629)	1.2032	A1L0T0	HACL2_HUMAN	ILVBL	2-hydroxyacyl-CoA lyase 2	175	220	202	77	452	69	175	203.208	186.097	50.9259	447.22	53.7945	112.963	325.214	119.946	175	216.331	193.733	51.9307	459.677	58.4159	114.031	339.71	127.151	0.335673	0.0302239	0.896818	0.852839	4560	0.307515	C315
20220720_HEKWH103c_TMT_Slot2-21_1_355.66779.66779.2	AAVEWFDGK	2	740.419	740.914	-0.9899	2.31939e-05	25.52	21.532	1	9K(229.1629), N-term(229.1629)	1.0373	Q01844	EWS_HUMAN	EWSR1	RNA-binding protein EWS	2343	2479	2370	2289	2313	1812	2343	2259.05	2167.25	2093.01	2132.11	1739.51	2218.01	2195.58	1953.38	2343	2404.93	2256.17	2134.31	2191.5	1888.95	2238.99	2293.44	2070.72	0.976254	0.891853	1.08126	0.6652	42520	0.973152
20220720_HEKWH103c_TMT_Slot2-17_1_351.44315.44315.3	AAVGGQVPSACSHK	3	609.672	609.67	0.0081	2.80898e-08	27.383	9.926	1	11C(57.0215), 14K(229.1629), N-term(229.1629)	0.9569	P51587	BRCA2_HUMAN	BRCA2	Breast cancer type 2 susceptibility protein	1992	1481	1870	2441	1430	1477	1992	1295.62	1735.02	2300.2	1246.95	1434.6	2146.1	1271.28	1584.81	1992	1379.28	1806.21	2345.58	1281.68	1557.85	2166.4	1327.95	1680.02	1.63139	0.0148769	1.28951	0.181176	3050	0.226305	C2535
20220720_HEKWH103c_TMT_Slot2-9_1_343.42795.42795.3	AAVGQESPGGLEAGNAK	3	672.039	672.037	0.0068	9.72275e-06	24.358	10.999	1	17K(229.1629), N-term(229.1629)	1.0031	Q29RF7	PDS5A_HUMAN	PDS5A	Sister chromatid cohesion protein PDS5 homolog A	460	219	765	532	448	661	460	171.036	744.245	476.374	398.528	647.45	468.187	284.782	695.848	460	182.081	774.782	485.773	409.629	703.071	472.616	297.476	737.649	1.58875	0.21345	0.640705	0.149467	15512	0.638423
20220720_HEKWH103c_TMT_Slot2-15_1_349.34486.34486.3	AAVHCALR	3	376.216	376.217	-0.0018	3.97259e-05	16.255	12.677	1	5C(57.0215), N-term(229.1629)	0.7592	O43488	ARK72_HUMAN	AKR7A2	Aflatoxin B1 aldehyde reductase member 2	1662	2221	1742	2061	2099	1766	1662	2064.69	1556.81	1906.25	1930.42	1700.37	1784.13	1997.55	1628.59	1662	2198.02	1620.68	1943.87	1984.19	1846.44	1801	2086.59	1726.42	0.863132	0.43508	1.0432	0.829037	25242	0.799697	C16
20220720_HEKWH103c_TMT_Slot2-4_1_338.05163.05163.3	AAVHYDR	3	354.197	354.196	0.0022	0.01001	14.861	8.393	0.9999	N-term(229.1629)	0.7412	Q86V81	THOC4_HUMAN	ALYREF	THO complex subunit 4	12089	11691	12435	11513	11544	12449	12089	10551.8	11475.6	10502	10525.4	12091.1	11295.5	10538.6	11783.4	12089	11233.1	11946.5	10709.2	10818.6	13129.9	11402.3	11008.3	12491.3	1.03579	0.702161	0.912825	0.308939	35533	0.916822
20220720_HEKWH103c_TMT_Slot2-5_1_339.06303.06303.2	AAVHYDR	2	530.792	530.79	0.003	1.33583	13.249	11.503	0.4629	N-term(229.1629)	0.9027	Q86V81	THOC4_HUMAN	ALYREF	THO complex subunit 4	2973	3256	2511	2142	2375	1842	2973	2984.3	2257.21	1938.52	2202.31	1767.12	2455.76	2593.31	2012.16	2973	3177.02	2349.82	1976.77	2263.66	1918.93	2478.99	2708.9	2133.04	0.915127	0.596182	1.16218	0.392752	31506	0.877942
20220720_HEKWH103c_TMT_Slot2-18_1_352.43178.43178.2	AAVIGDVIR	2	571.863	571.858	0.0089	0.000139978	31.694	16.945	0.9998	N-term(229.1629)	0.9446	Q9NR30	DDX21_HUMAN	DDX21	Nucleolar RNA helicase 2	2327	2948	2476	2519	3196	2465	2327	2728.31	2235.18	2289.43	2982.93	2363.58	2308.21	2855.62	2299.38	2327	2904.49	2326.9	2334.6	3066.01	2566.63	2330.05	2982.9	2437.51	0.781134	0.138105	0.955911	0.794564	11604	0.552182
20220720_HEKWH103c_TMT_Slot2-13_1_347.53729.53729.2	AAVLLEQER	2	629.373	629.372	0.0024	1.01497e-05	30.756	22.509	1	N-term(229.1629)	0.9481	Q13435	SF3B2_HUMAN	SF3B2	Splicing factor 3B subunit 2	2202	2824	2754	2994	2567	2795	2202	2610.13	2513.72	2772.25	2313.8	2716.33	2487.12	2461.97	2615.03	2202	2778.69	2616.86	2826.95	2378.25	2949.68	2510.65	2571.7	2772.12	0.976259	0.886728	0.905679	0.551046	42347	0.971512
20220720_HEKWH103c_TMT_Slot2-22_1_356.82073.82073.4	AAVLQELATHLHPAEPEEGDSNVAR	4	721.626	721.625	0.0031	0.000301204	21.421	10.944	1	N-term(229.1629)	0.9613	Q96KN1	LRAT2_HUMAN	LRATD2	Protein LRATD2	196	509	718	736	550	863	196	483.26	670.652	681.579	481.849	846.617	438.789	482.554	758.635	196	514.467	698.169	695.027	495.27	919.348	442.94	504.064	804.208	0.878738	0.700243	0.550778	0.0539698	35467	0.91602
20220720_HEKWH103c_TMT_Slot2-30_1_364.73507.73507.3	AAVLYVMDLSEQCGHGLR	3	755.386	755.384	0.008	2.62032e-05	20.8	7.649	1	13C(57.0215), 7M(15.9949), N-term(229.1629)	1.062	Q9BZE4	GTPB4_HUMAN	GTPBP4	GTP-binding protein 4	231	229	289	219	258	374	231	206.464	270.396	195.655	234.377	366.031	213.327	220.421	318.213	231	219.797	281.49	199.515	240.906	397.476	215.345	230.246	337.329	0.935284	0.883471	0.638382	0.29169	42216	0.970947	C261
20220720_HEKWH103c_TMT_Slot2-31_1_365.78716.78716.3	AAVMVHQLSK	3	514.646	514.646	-0.0001	0.00059462	16.126	6.799	1	10K(229.1629), N-term(229.1629)	0.8905	P35222	CTNB1_HUMAN	CTNNB1	Catenin beta-1	1299	1698	2268	1988	1739	1452	1299	1562.26	2121.56	1813.69	1585.86	1398.08	1556.34	1574.06	1759.82	1299	1663.14	2208.61	1849.48	1630.03	1518.19	1571.07	1644.22	1865.54	0.955509	0.822975	0.842151	0.386708	40001	0.954545
20220720_HEKWH103c_TMT_Slot2-22_1_356.62925.62925.3	AAVMVYDDANKK	3	671.388	671.387	0.0039	2.23014e-06	26.983	11.377	1	11K(229.1629), 12K(229.1629), N-term(229.1629)	0.9825	Q8N8S7	ENAH_HUMAN	ENAH	Protein enabled homolog	3306	2891	4512	3598	3619	2510	3306	2562.51	4267.26	3241.83	3348.66	2396.15	3273.91	2955.59	3331.7	3306	2727.99	4442.35	3305.8	3441.93	2601.99	3304.88	3087.33	3531.85	1.07047	0.657606	0.935737	0.65677	33905	0.899875
20220720_HEKWH103c_TMT_Slot2-31_1_365.86230.86230.3	AAVPLGGFLCNVADK	3	664.049	664.045	0.0118	1.96623e-05	22.331	9.62	1	10C(57.0215), 15K(229.1629), N-term(229.1629)	0.9923	Q7L8L6	FAKD5_HUMAN	FASTKD5	FAST kinase domain-containing protein 5, mitochondrial	565	838	943	717	419	446	565	779.688	874.164	655.236	366.034	433.555	610.118	572.861	653.86	565	830.036	910.032	668.164	376.229	470.801	615.889	598.395	693.139	1.02923	0.924203	0.88855	0.687812	43685	0.981557	C670
20220720_HEKWH103c_TMT_Slot2-25_1_359.40984.40984.2	AAVPSIK	2	572.381	572.379	0.0051	0.0163234	21.587	14.249	0.9973	7K(229.1629), N-term(229.1629)	0.9626	P00558	PGK1_HUMAN	PGK1	Phosphoglycerate kinase 1	15854	18009	15704	16134	18427	15562	15854	16527.2	14230.4	14739.9	17062.9	14981.9	15296.9	16795.1	14606.1	15854	17594.5	14814.3	15030.7	17538.2	16268.9	15441.6	17543.7	15483.6	0.880182	0.10457	0.997292	0.973163	9728	0.498727
20220720_HEKWH103c_TMT_Slot2-18_1_352.53520.53520.3	AAVPTVSDQAAAMQLSQCAK	3	835.782	835.778	0.01	5.75069e-09	34.697	9.919	1	18C(57.0215), 20K(229.1629), N-term(229.1629)	1.1469	Q9Y4G6	TLN2_HUMAN	TLN2	Talin-2	662	770	540	1252	732	1069	662	710.035	466.991	1203.92	626.394	1047.7	932.962	668.215	757.347	662	755.886	486.152	1227.68	643.842	1137.71	941.787	697.999	802.843	1.34927	0.267361	1.17307	0.541999	18117	0.684689	C1025
20220720_HEKWH103c_TMT_Slot2-15_1_349.45920.45920.3	AAVPTVSDQAAAMQLSQCAK	3	841.112	841.11	0.007	0.00464515	19.832	0	0.9998	13M(15.9949), 18C(57.0215), 20K(229.1629), N-term(229.1629)	1.1105	Q9Y4G6	TLN2_HUMAN	TLN2	Talin-2	108	173	65	108	327	365	108	163.591	51.2914	94.2868	309.74	354.469	101.143	236.665	202.88	108	174.155	53.396	96.1472	318.367	384.921	102.1	247.214	215.068	0.413003	0.102112	0.474734	0.176751	9557	0.495717	C1025
20220720_HEKWH103c_TMT_Slot2-14_1_348.18187.18187.2	AAVQCLR	2	523.804	523.803	0.0036	0.174923	14.861	11.5	0.9753	5C(57.0215), N-term(229.1629)	0.8887	Q92628	K0232_HUMAN	KIAA0232	Uncharacterized protein KIAA0232	3397	4058	3544	2165	3843	2711	3397	3737.7	3235.86	1856.11	3648.12	2586.96	2626.55	3692.91	2911.41	3397	3979.07	3368.63	1892.73	3749.74	2809.2	2651.4	3857.52	3086.31	0.687333	0.0151904	0.859084	0.345026	3081	0.228748	C116
20220720_HEKWH103c_TMT_Slot2-13_1_347.89631.89631.2	AAVQVLDDIEK	2	829.992	829.99	0.0047	0.0824138	14.836	0	0.9873	11K(229.1629), N-term(229.1629)	1.1103	P22033	MUTA_HUMAN	MMUT	Methylmalonyl-CoA mutase, mitochondrial	500	203	237	419	300	353	500	159.724	218.423	397.486	265.197	343.983	448.743	212.46	281.203	500	170.038	227.385	405.329	272.584	373.534	452.988	221.93	298.096	2.04113	0.076906	1.5196	0.263941	8020	0.444904
20220720_HEKWH103c_TMT_Slot2-5_1_339.03315.03315.2	AAVSTNCR	2	554.293	554.293	0.0019	5.16427e-05	25.761	12.862	1	7C(57.0215), N-term(229.1629)	0.8971	P78346	RPP30_HUMAN	RPP30	Ribonuclease P protein subunit p30	103439	117254	119113	118344	130375	113041	103439	107339	109334	108007	120407	108947	105723	113873	109140	103439	114270	113820	110138	123761	118307	106723	118949	115697	0.897218	0.00245452	0.922437	0.0249282	1247	0.091323	C225
20220720_HEKWH103c_TMT_Slot2-27_1_361.45825.45825.3	AAVSTNCR	3	446.253	446.252	0.0045	0.139118	13.238	11.805	0.9869	4S(229.1629), 7C(57.0215), N-term(229.1629)	0.7851	P78346	RPP30_HUMAN	RPP30	Ribonuclease P protein subunit p30	3389	4337	3935	4697	4840	4523	3389	4012.42	3564.27	4342.02	4439.54	4372.06	3865.51	4225.98	3968.16	3389	4271.52	3710.51	4427.69	4563.2	4747.65	3902.07	4414.35	4206.54	0.883952	0.371755	0.92762	0.589944	22712	0.759419	C225
20220720_HEKWH103c_TMT_Slot2-6_1_340.15476.15476.2	AAVTEAVR	2	523.313	523.314	-0.0006	0.0161917	19.665	13.498	0.9954	N-term(229.1629)	0.8597	Q9NP81	SYSM_HUMAN	SARS2	Serine--tRNA ligase, mitochondrial	1199	1323	1507	1267	1378	1316	1199	1206.11	1398.3	1144.3	1268.48	1272.87	1171.65	1237.29	1335.58	1199	1283.99	1455.67	1166.88	1303.81	1382.22	1182.73	1292.44	1415.82	0.915112	0.695334	0.835371	0.418954	35253	0.91512
20220720_HEKWH103c_TMT_Slot2-19_1_353.11779.11779.2	AAVTPGK	2	551.359	551.355	0.008	0.00137862	23.676	19.463	0.9964	7K(229.1629), N-term(229.1629)	0.9432	P19338	NUCL_HUMAN	NCL	Nucleolin	4765	4178	4529	3791	5480	3681	4765	3733.87	4195.31	3375.28	5165.18	3505.38	4070.14	4449.53	3850.35	4765	3974.99	4367.45	3441.88	5309.05	3806.52	4108.64	4647.86	4081.65	0.883986	0.361799	1.00661	0.962123	22325	0.751894
20220720_HEKWH103c_TMT_Slot2-29_1_363.66650.66650.3	AAVTPGKK	3	486.995	486.992	0.0101	0.273594	15.096	13.257	0.9186	7K(229.1629), 8K(229.1629), N-term(229.1629)	0.9035	P19338	NUCL_HUMAN	NCL	Nucleolin	27704	31176	32621	35484	34938	32244	27704	28510.3	29955.5	32687.1	31981.3	31156.6	30195.6	30245.8	30556.1	27704	30351.4	31184.7	33332.1	32872.1	33833.2	30481.2	31594	32391.7	0.964778	0.554285	0.941019	0.313643	29905	0.859944
20220720_HEKWH103c_TMT_Slot2-15_1_349.50290.50290.3	AAVVESHK	3	433.599	433.599	0.0002	0.00768024	17.985	9.924	0.9994	8K(229.1629), N-term(229.1629)	0.8509	P00390	GSHR_HUMAN	GSR	Glutathione reductase, mitochondrial	4375	4252	4302	5080	4592	4176	4375	3842.94	3937.5	4713.17	4180.81	4033.85	4544.09	4011.87	3985.68	4375	4091.1	4099.06	4806.17	4297.26	4380.39	4587.07	4190.7	4225.11	1.09458	0.503212	1.08567	0.541915	27906	0.83663
20220720_HEKWH103c_TMT_Slot2-25_1_359.41382.41382.2	AAVVVSK	2	566.383	566.379	0.0085	0.00560441	24.192	16.374	0.9937	7K(229.1629), N-term(229.1629)	0.9533	Q14978	NOLC1_HUMAN	NOLC1	Nucleolar and coiled-body phosphoprotein 1	6845	8449	9565	7884	10563	7498	6845	7768.34	8870.46	7040.36	9911.31	7161.02	6942.68	8839.82	8015.74	6845	8269.99	9234.42	7179.28	10187.4	7776.2	7008.35	9233.85	8497.27	0.758985	0.00903547	0.824777	0.0725105	2348	0.178539
20220720_HEKWH103c_TMT_Slot2-14_1_348.68297.68297.3	AAWGEETDYTPVWCMR	3	739.672	739.669	0.0075	0.00672977	15.188	0	0.9999	14C(57.0215), 15M(15.9949), N-term(229.1629)	1.0068	P06132	DCUP_HUMAN	UROD	Uroporphyrinogen decarboxylase	203	80	223	322	104	50	203	60.5605	213.298	307.104	84.3255	47.1329	255.052	72.443	130.215	203	64.4713	222.05	313.164	86.6743	51.182	257.465	75.672	138.038	3.40237	0.0368763	1.86517	0.209242	5145	0.332539	C35
20220720_HEKWH103c_TMT_Slot2-7_1_341.04176.04176.2	AAYCACR	2	550.765	550.763	0.0051	0.00283302	19.691	7.897	0.9986	4C(57.0215), 6C(57.0215), N-term(229.1629)	0.9157	Q07954	LRP1_HUMAN	LRP1	Prolow-density lipoprotein receptor-related protein 1	2270	2102	3840	4576	3349	3183	2270	1865.96	3629.36	4267.91	2995.51	3081.15	3268.96	2430.74	3355.26	2270	1986.46	3778.28	4352.13	3078.95	3345.85	3299.88	2539.08	3556.82	1.29963	0.102232	0.927761	0.615534	9564	0.495937	C3807, C3809
20220720_HEKWH103c_TMT_Slot2-18_1_352.20078.20078.2	AAYCQSK	2	643.354	643.352	0.0042	0.000801483	22.776	11.942	0.9999	4C(57.0215), 7K(229.1629), N-term(229.1629)	0.9876	Q8NBN7	RDH13_HUMAN	RDH13	Retinol dehydrogenase 13	13004	14471	13917	11976	12973	9488	13004	13239.4	12753	10840.6	12033.8	9078.85	11922.3	12636.6	10915.9	13004	14094.3	13276.3	11054.6	12369	9858.79	12035.1	13199.9	11571.7	0.91176	0.292008	1.04005	0.662736	19261	0.703391	C201
20220720_HEKWH103c_TMT_Slot2-14_1_348.29939.29939.2	AAYEAFCR	2	608.802	608.803	-0.0004	0.000238369	24.991	10.05	1	7C(57.0215), N-term(229.1629)	0.9446	P51649	SSDH_HUMAN	ALDH5A1	Succinate-semialdehyde dehydrogenase, mitochondrial	56891	79483	83508	87338	78940	74382	56891	73781.5	76679.1	80530.4	71814.7	71940.3	68710.7	72798.1	74309.7	56891	78546	79825.4	82119.4	73815	78120.5	69360.7	76043	78773.8	0.912125	0.031805	0.880505	0.00278177	4697	0.314164	C110
20220720_HEKWH103c_TMT_Slot2-4_1_338.13732.13732.2	AAYEVTR	2	519.793	519.793	0.0009	0.0498413	15.322	10.742	0.9918	N-term(229.1629)	0.8821	Q15833	STXB2_HUMAN	STXBP2	Syntaxin-binding protein 2	1597	1985	1522	2000	1569	1813	1597	1836.93	1354.19	1875.16	1400.11	1765.4	1736.08	1618.52	1559.79	1597	1955.55	1409.75	1912.16	1439.11	1917.06	1752.5	1690.66	1653.49	1.03658	0.855873	1.05988	0.76979	41225	0.963228
20220720_HEKWH103c_TMT_Slot2-29_1_363.69296.69296.2	AAYFGIYDTAK	2	839.466	839.466	0.0003	0.126687	13.568	10.585	0.9546	11K(229.1629), N-term(229.1629)	1.1327	P05141	ADT2_HUMAN	SLC25A5	ADP/ATP translocase 2	71	371	164	158	257	198	71	363.3	134.702	141.974	242.362	189.76	106.487	302.83	162.231	71	386.76	140.229	144.775	249.112	206.062	107.494	316.329	171.977	0.339818	0.0367423	0.625051	0.404323	5133	0.332105
20220720_HEKWH103c_TMT_Slot2-5_1_339.02301.02301.2	AAYGGGGR	2	469.259	469.256	0.0045	0.000538368	18.552	10.172	1	N-term(229.1629)	0.8764	P11498	PYC_HUMAN	PC	Pyruvate carboxylase, mitochondrial	2089	1607	1942	2063	2252	1639	2089	1412.8	1805.34	1888.79	2088.82	1567.98	1988.9	1750.81	1686.66	2089	1504.03	1879.42	1926.06	2147	1702.68	2007.71	1828.85	1787.98	1.0978	0.622203	1.12289	0.542445	32556	0.886711
20220720_HEKWH103c_TMT_Slot2-13_1_347.20954.20954.2	AAYLSDPR	2	561.315	561.311	0.0074	0.00681915	19.045	13.848	0.9954	N-term(229.1629)	0.9219	P78527	PRKDC_HUMAN	PRKDC	DNA-dependent protein kinase catalytic subunit	4186	4446	3546	4166	4082	4075	4186	4063.42	3179.73	3857.59	3724.11	3948.38	4021.8	3893.76	3564.05	4186	4325.82	3310.2	3933.71	3827.84	4287.58	4059.84	4067.32	3778.16	0.99816	0.989442	1.07455	0.610971	46005	0.997852
20220720_HEKWH103c_TMT_Slot2-26_1_360.54855.54855.2	AAYNLVK	2	618.892	618.889	0.0058	7.0794e-05	23.242	12.819	1	7K(229.1629), N-term(229.1629)	1.0101	P08237	PFKAM_HUMAN	PFKM	ATP-dependent 6-phosphofructokinase, muscle type	1898	2619	2817	3258	2037	2914	1898	2428.38	2585.42	3051.52	1762.78	2854.07	2474.76	2095.58	2719.74	1898	2585.19	2691.51	3111.73	1811.88	3099.25	2498.17	2188.98	2883.13	1.14125	0.449292	0.866478	0.385313	25820	0.807334
20220720_HEKWH103c_TMT_Slot2-17_1_351.28722.28722.2	AAYNLVR	2	518.313	518.311	0.0043	0.00126896	19.35	10.703	0.9994	N-term(229.1629)	0.93	Q14019	COTL1_HUMAN	COTL1	Coactosin-like protein	6490	6192	5483	5799	5631	3555	6490	5598.13	4977.99	5338.07	5204.58	3378.04	5914.04	5401.35	4178.02	6490	5959.63	5182.24	5443.4	5349.55	3668.24	5969.98	5642.11	4429	1.05811	0.638828	1.34793	0.018642	33180	0.893281
20220720_HEKWH103c_TMT_Slot2-25_1_359.55805.55805.2	AAYQVAALPK	2	745.463	745.461	0.0054	7.0853e-08	22.758	8.239	1	10K(229.1629), N-term(229.1629)	1.0549	P52758	RIDA_HUMAN	RIDA	2-iminobutanoate/2-iminopropanoate deaminase	2229	1431	2359	2433	1645	1789	2229	1219.22	2230.41	2257.19	1454.42	1739.55	2243.1	1336.82	1984.98	2229	1297.96	2321.92	2301.73	1494.93	1888.99	2264.31	1396.41	2104.22	1.62153	0.0141794	1.07608	0.682941	2971	0.22143
20220720_HEKWH103c_TMT_Slot2-10_1_344.25573.25573.2	ACAAGTPAVIR	2	658.374	658.371	0.0062	5.2937e-08	36.743	16.237	1	2C(57.0215), N-term(229.1629)	0.9842	P51610	HCFC1_HUMAN	HCFC1	Host cell factor 1	12299	14630	14329	13151	15774	13883	12299	13449.1	13131.4	11903.6	14630	13385.6	12101.3	14039.5	13258.5	12299	14317.6	13670.2	12138.5	15037.5	14535.5	12215.8	14665.3	14055	0.832969	0.0328186	0.869142	0.104244	4785	0.318213	C1139
20220720_HEKWH103c_TMT_Slot2-22_1_356.39198.39198.2	ACAALGDWQK	2	789.431	789.429	0.0037	0.0175247	17.218	9.433	0.9957	10K(229.1629), 2C(57.0215), N-term(229.1629)	1.0747	Q8IYR2	SMYD4_HUMAN	SMYD4	SET and MYND domain-containing protein 4	1054	1006	668	1019	1026	697	1054	912.916	584.241	953.109	947.829	664.774	1003.55	930.373	624.508	1054	971.869	608.213	971.915	974.23	721.883	1013.05	971.843	662.024	1.0424	0.866903	1.53023	0.115109	41635	0.966034	C709
20220720_HEKWH103c_TMT_Slot2-15_1_349.21436.21436.2	ACAAQTK	2	604.349	604.347	0.0043	0.00838124	20.007	14.28	0.9977	2C(57.0215), 7K(229.1629), N-term(229.1629)	0.9506	P17980	PRS6A_HUMAN	PSMC3	26S proteasome regulatory subunit 6A	109751	125243	123461	126370	126580	118641	109751	114768	112996	115984	115952	114699	112867	115360	113848	109751	122179	117633	118272	119182	124552	113935	120502	120687	0.945504	0.11165	0.944057	0.102089	10132	0.511262	C240
20220720_HEKWH103c_TMT_Slot2-5_1_339.61355.61355.3	ACACAHGMLAEDGASCR	3	689.303	689.301	0.0068	9.40264e-07	28.607	0	1	16C(57.0215), 2C(57.0215), 4C(57.0215), N-term(229.1629)	0.9268	Q07954	LRP1_HUMAN	LRP1	Prolow-density lipoprotein receptor-related protein 1	523	373	231	336	469	611	523	328.138	201.454	309.632	431.052	596.344	416.316	379.595	398.899	523	349.328	209.72	315.741	443.059	647.575	420.254	396.515	422.862	1.05987	0.870356	0.993831	0.985957	41769	0.966771	C2180, C2182, C2194
20220720_HEKWH103c_TMT_Slot2-10_1_344.74328.74328.3	ACADAGLLDESFLR	3	589.637	589.636	0.0012	0.00483059	17.764	0	0.9996	2C(57.0215), N-term(229.1629)	0.938	O95155	UBE4B_HUMAN	UBE4B	Ubiquitin conjugation factor E4 B	152	161	330	314	310	133	152	144.123	314.468	286.273	289.045	123.172	219.137	216.584	218.82	152	153.43	327.371	291.922	297.096	133.754	221.209	226.238	231.966	0.977773	0.960644	0.95363	0.916568	44997	0.990512	C829
20220720_HEKWH103c_TMT_Slot2-10_1_344.73497.73497.2	ACADAGLLDESFLR	2	883.954	883.951	0.0069	0.168364	12.595	8.279	0.9743	2C(57.0215), N-term(229.1629)	1.1136	O95155	UBE4B_HUMAN	UBE4B	Ubiquitin conjugation factor E4 B	318	445	235	285	405	215	318	416.564	199.747	260.41	382.971	201.979	289.205	399.767	200.863	318	443.464	207.943	265.549	393.638	219.331	291.941	417.586	212.93	0.699115	0.348428	1.37107	0.470774	21765	0.742737	C829
20220720_HEKWH103c_TMT_Slot2-14_1_348.69250.69250.3	ACADATLSQITNNIDPVGR	3	748.712	749.053	-1.0214	3.86275e-09	30.675	13.632	1	2C(57.0215), N-term(229.1629)	0.983	P62873	GBB1_HUMAN	GNB1	Guanine nucleotide-binding protein G(I)/G(S)/G(T) subunit beta-1	1346	1130	1805	1581	1113	1227	1346	996.721	1706.58	1450.85	988.017	1193.41	1398.43	992.369	1449.99	1346	1061.09	1776.6	1479.48	1015.54	1295.93	1411.65	1036.6	1537.1	1.36181	0.178203	0.918388	0.686387	13675	0.604599	C25
20220720_HEKWH103c_TMT_Slot2-27_1_361.08982.08982.2	ACADGGANR	2	560.775	560.772	0.0054	0.02208	20.124	12.292	0.996	2C(57.0215), N-term(229.1629)	0.884	Q9H3S4	TPK1_HUMAN	TPK1	Thiamin pyrophosphokinase 1	1143	1058	1670	1335	1879	2350	1143	942.859	1580.07	1185.85	1733.43	2291.06	1164.42	1338.14	1935.57	1143	1003.74	1644.9	1209.24	1781.71	2487.88	1175.44	1397.79	2051.84	0.840925	0.438032	0.572869	0.00767282	25360	0.801378	C44
20220720_HEKWH103c_TMT_Slot2-24_1_358.40085.40085.3	ACADKLK	3	498.312	498.309	0.0087	0.00219683	21.274	13.492	0.9983	2C(57.0215), 5K(229.1629), 7K(229.1629), N-term(229.1629)	0.8791	Q9P2J5	SYLC_HUMAN	LARS1	Leucine--tRNA ligase, cytoplasmic	94834	105777	118002	138092	116454	113938	94834	96560.1	108675	128323	105241	110360	111578	100901	109517	94834	102796	113134	130855	108173	119841	112634	105398	116097	1.06865	0.0673061	0.970174	0.39468	7406	0.421649	C100
20220720_HEKWH103c_TMT_Slot2-4_1_338.12133.12133.2	ACAEALR	2	510.281	510.279	0.0048	0.00175336	19.927	11.972	0.9996	2C(57.0215), N-term(229.1629)	0.9233	O60232	ZNRD2_HUMAN	ZNRD2	Protein ZNRD2	18110	18711	18035	16096	15517	11768	18110	17014.3	16526.5	14670.8	14279.1	11282.5	16390.4	15646.7	13904.5	18110	18113	17204.6	14960.2	14676.8	12251.8	16545.4	16344.1	14739.8	1.01232	0.876261	1.1225	0.150285	41968	0.968714	C187
20220720_HEKWH103c_TMT_Slot2-3_1_337.14839.14839.2	ACAEIAAQR	2	609.827	609.827	-0.0002	7.09517e-06	31.298	13.3	1	2C(57.0215), N-term(229.1629)	0.9499	Q5T4S7	UBR4_HUMAN	UBR4	E3 ubiquitin-protein ligase UBR4	27353	31811	34725	32010	35982	29976	27353	29141.6	32074.7	29047.7	33316.4	28843.2	28200.4	31229	30459	27353	31023.5	33390.8	29620.9	34244.4	31321.1	28467.1	32621	32288.7	0.872663	0.0258764	0.881642	0.039732	4150	0.289292	C3279
20220720_HEKWH103c_TMT_Slot2-14_1_348.58048.58048.3	ACAELHQNVNVK	3	614.345	614.342	0.01	1.4522e-10	29.566	9.067	1	12K(229.1629), 2C(57.0215), N-term(229.1629)	0.9357	Q96QK1	VPS35_HUMAN	VPS35	Vacuolar protein sorting-associated protein 35	40510	48807	46763	49993	50468	43460	40510	44926.3	42656.8	45981.2	46373	41883.3	43245.6	45649.7	42270	40510	47827.5	44407	46888.5	47664.6	45481.4	43654.6	47684.4	44809.3	0.915491	0.0883404	0.974231	0.618708	8734	0.469274	C286
20220720_HEKWH103c_TMT_Slot2-10_1_344.35601.35601.2	ACAEVSQWTR	2	718.864	718.861	0.0061	8.97608e-07	27.674	13.729	1	2C(57.0215), N-term(229.1629)	0.9956	Q8NEC7	GSTCD_HUMAN	GSTCD	Glutathione S-transferase C-terminal domain-containing protein	7016	6147	7705	8681	6998	9083	7016	5478.28	7162.56	8061.86	6229.6	8871.19	7538.93	5853.94	8016.87	7016	5832.05	7456.44	8220.93	6403.12	9633.3	7610.24	6114.87	8498.47	1.24455	0.0525816	0.895483	0.294767	6388	0.3819	C140	C140	1.07
20220720_HEKWH103c_TMT_Slot2-8_1_342.14556.14556.2	ACALDPGTR	2	595.316	595.313	0.0057	0.0137559	17.484	11.773	0.9973	2C(57.0215), N-term(229.1629)	0.9094	Q9NYA4	MTMR4_HUMAN	MTMR4	Myotubularin-related protein 4	1249	1951	1267	1388	1712	1894	1249	1834.43	1109.65	1270.69	1576.3	1840.41	1259.84	1705.37	1475.03	1249	1952.9	1155.18	1295.76	1620.2	1998.51	1271.76	1781.38	1563.64	0.713919	0.108444	0.813335	0.336482	9949	0.505717	C259
20220720_HEKWH103c_TMT_Slot2-12_1_346.64685.64685.3	ACALSIEESCRPGDK	3	717.705	717.703	0.0053	0.00133548	18.784	12.215	1	10C(57.0215), 15K(229.1629), 2C(57.0215), N-term(229.1629)	0.9962	P31040	SDHA_HUMAN	SDHA	Succinate dehydrogenase [ubiquinone] flavoprotein subunit, mitochondrial	2861	1876	2604	2152	2449	2403	2861	1610.34	2451.93	1935.66	2258.03	2326.23	2398.33	1934.19	2389.08	2861	1714.33	2552.53	1973.85	2320.93	2526.07	2421.02	2020.4	2532.6	1.19829	0.311585	0.955942	0.791544	20131	0.718111	C467, C475
20220720_HEKWH103c_TMT_Slot2-25_1_359.44470.44470.2	ACALSQINTK	2	782.454	782.45	0.007	4.95763e-06	26.143	13.01	1	10K(229.1629), 2C(57.0215), N-term(229.1629)	1.0761	O95825	QORL1_HUMAN	CRYZL1	Quinone oxidoreductase-like protein 1	3045	2985	4255	3166	2831	2991	3045	2681.28	4008.11	2851.7	2566.93	2903.72	2948.35	2624.1	3455.91	3045	2854.42	4172.56	2907.97	2638.43	3153.18	2976.24	2741.07	3663.52	1.0858	0.608814	0.812399	0.171135	32030	0.881878	C40
20220720_HEKWH103c_TMT_Slot2-15_1_349.98014.98014.3	ACANDLLVDEFLK	3	656.033	656.029	0.0113	8.52006e-06	23.38	10.387	1	13K(229.1629), 2C(57.0215), N-term(229.1629)	0.9607	Q99683	M3K5_HUMAN	MAP3K5	Mitogen-activated protein kinase kinase kinase 5	1198	898	1628	1288	690	1346	1198	778.906	1550.28	1181.01	576.55	1326.4	1189.5	677.728	1438.34	1198	829.204	1613.89	1204.31	592.609	1440.34	1200.75	707.936	1524.75	1.69613	0.0407824	0.787511	0.274846	5453	0.346991	C928
20220720_HEKWH103c_TMT_Slot2-20_1_354.70734.70734.3	ACANPAAGSVILLENLR	3	666.711	666.705	0.0167	1e-14	42.569	10.251	1	2C(57.0215), N-term(229.1629)	1.0322	P00558	PGK1_HUMAN	PGK1	Phosphoglycerate kinase 1	2713	3196	2234	3002	2469	1806	2713	2949.44	1967.92	2813.19	2245.94	1729.64	2763.09	2597.69	1848.78	2713	3139.9	2048.66	2868.7	2308.5	1878.23	2789.23	2713.48	1959.84	1.02792	0.866094	1.42319	0.0442421	41611	0.965689	C108
20220720_HEKWH103c_TMT_Slot2-20_1_354.69989.69989.2	ACANPAAGSVILLENLR	2	999.559	999.554	0.0108	3e-14	42.967	13.03	1	2C(57.0215), N-term(229.1629)	1.2063	P00558	PGK1_HUMAN	PGK1	Phosphoglycerate kinase 1	1973	2538	3412	2911	3043	2196	1973	2332.24	3194.64	2633.46	2818.32	2100.18	2303.23	2575.28	2647.41	1973	2482.85	3325.72	2685.42	2896.82	2280.6	2325.02	2690.07	2806.45	0.864296	0.390741	0.828455	0.26421	23485	0.771932	C108
20220720_HEKWH103c_TMT_Slot2-1_1_335.21666.21666.2	ACAPVGCSEDLGR	2	810.888	810.887	0.0022	0.193977	11.349	0	0.9704	2C(57.0215), 7C(57.0215), N-term(229.1629)	1.0423	Q9H6S1	AZI2_HUMAN	AZI2	5-azacytidine-induced protein 2	262	256	76	65	345	171	262	234.173	57.8217	49.9745	336.786	159.549	155.987	285.48	108.685	262	249.295	60.1941	50.9605	346.167	173.256	157.463	298.204	115.215	0.528036	0.173625	1.36669	0.578846	13434	0.599634	C257, C262
20220720_HEKWH103c_TMT_Slot2-27_1_361.04742.04742.2	ACASDSR	2	498.245	498.243	0.0043	0.00777141	21.938	12.393	0.9982	2C(57.0215), N-term(229.1629)	0.8585	Q13615	MTMR3_HUMAN	MTMR3	Myotubularin-related protein 3	34845	40231	40811	40416	37693	40137	34845	36881.6	37450.7	37121.2	34216.7	38973.6	35983.1	35549.2	38212.2	34845	39263.3	38987.3	37853.6	35169.8	42321.8	36323.5	37133.7	40507.7	0.978179	0.696682	0.896705	0.0499986	35314	0.91531	C261
20220720_HEKWH103c_TMT_Slot2-30_1_364.34114.34114.2	ACASEEVPTLTYEER	2	992.484	992.48	0.0069	1.67743e-05	24.123	10.12	1	2C(57.0215), N-term(229.1629)	1.1765	Q8N653	LZTR1_HUMAN	LZTR1	Leucine-zipper-like transcriptional regulator 1	666	435	1168	227	153	424	666	364.645	1138.32	158.712	129.79	419.587	412.356	247.217	778.953	666	388.192	1185.02	161.843	133.405	455.633	416.256	258.237	825.747	1.61192	0.224807	0.504097	0.0287444	16082	0.648559	C342
20220720_HEKWH103c_TMT_Slot2-8_1_342.37415.37415.4	ACASPSAQVEGSPVAGSDGSQPAVK	4	704.615	704.613	0.0087	1.04103e-06	22.035	8.822	1	25K(229.1629), 2C(57.0215), N-term(229.1629)	1.0254	Q9UFC0	LRWD1_HUMAN	LRWD1	Leucine-rich repeat and WD repeat-containing protein 1	720	1030	880	692	612	862	720	960.426	798.25	628.149	547.107	843.398	674.075	753.767	820.824	720	1022.45	831.003	640.544	562.346	915.853	680.451	787.365	870.134	0.864213	0.603275	0.782007	0.37225	31778	0.880784	C249
20220720_HEKWH103c_TMT_Slot2-8_1_342.37563.37563.3	ACASPSAQVEGSPVAGSDGSQPAVK	3	939.151	939.148	0.0083	0	43.206	9.885	1	25K(229.1629), 2C(57.0215), N-term(229.1629)	1.187	Q9UFC0	LRWD1_HUMAN	LRWD1	Leucine-rich repeat and WD repeat-containing protein 1	232	633	380	258	297	317	232	609.475	330.99	229.9	273.281	307.708	230.95	441.378	319.349	232	648.832	344.571	234.436	280.894	334.143	233.134	461.052	338.534	0.505657	0.0859926	0.688659	0.371533	8587	0.464623	C249
2022-07-21-VCPIP1-DDA_Slot2-2_1_5740.07939.07939.2	ACASSDK	2	598.818	598.821	-0.0059	0.0356862	17.29	10.363	0.9864	2C(57.0215), 7K(229.1629), N-term(229.1629)	0.9478	Q9Y4E6	WDR7_HUMAN	WDR7	WD repeat-containing protein 7	3589	3743	3461	3346	4259	2914	3589	3408.52	3157.27	3029.59	3988.57	2778.39	3309.3	3698.54	2967.83	3589	3628.63	3286.81	3089.37	4099.67	3017.07	3340.6	3863.4	3146.11	0.864678	0.321076	1.06182	0.694469	20535	0.725426	C74
20220720_HEKWH103c_TMT_Slot2-12_1_346.74642.74642.3	ACAVENEELVQHLGAAK	3	766.418	766.416	0.0078	2.03402e-08	25.197	9.752	1	17K(229.1629), 2C(57.0215), N-term(229.1629)	1.0537	Q9UPV9	TRAK1_HUMAN	TRAK1	Trafficking kinesin-binding protein 1	346	438	362	738	482	63	346	405.52	320.011	704.72	438.835	48.0796	525.36	422.177	184.045	346	431.707	333.142	718.625	451.058	52.21	530.329	440.995	195.102	1.20257	0.579432	2.71822	0.0144784	30868	0.870913	C301
20220720_HEKWH103c_TMT_Slot2-14_1_348.32944.32944.2	ACAVEVK	2	617.868	617.865	0.0054	0.00188321	25.017	15.381	0.9997	2C(57.0215), 7K(229.1629), N-term(229.1629)	0.9794	Q8WX92	NELFB_HUMAN	NELFB	Negative elongation factor B	59532	64625	68332	67759	64962	58420	59532	58918.7	62915.4	62155.6	59433.7	56399.3	60843.8	59176.2	59657.3	59532	62723.4	65496.9	63382	61089.1	61244.4	61419.3	61813.9	63241.1	0.993617	0.888818	0.971192	0.521454	42426	0.971989	C141
20220720_HEKWH103c_TMT_Slot2-18_1_352.39336.39336.3	ACAVEVKR	3	464.28	464.279	0.0008	0.81243	11.641	9.248	0.5141	2C(57.0215), 7K(229.1629), N-term(229.1629)	0.8501	Q8WX92	NELFB_HUMAN	NELFB	Negative elongation factor B	5149	2105	3562	8781	2959	6145	5149	1643.65	3295.57	8517.48	2256.22	6068.29	6833.24	1949.93	4681.93	5149	1749.79	3430.79	8685.54	2319.06	6589.6	6897.88	2036.85	4963.19	3.38655	1.33227e-15	1.38981	0.00629165	28	2.20757e-12	C141
20220720_HEKWH103c_TMT_Slot2-1_1_335.04552.04552.2	ACAYQDR	2	556.774	556.771	0.0047	0.00198039	22.313	11.064	0.9986	2C(57.0215), N-term(229.1629)	0.9081	Q96FZ2	HMCES_HUMAN	HMCES	Abasic site processing protein HMCES	36473	43863	45098	37354	51702	36391	36473	40321.9	41547.6	33326.7	48589.3	34739	34899.9	44455.6	38143.3	36473	42925.8	43252.4	33984.3	49942.8	37723.3	35230	46437.2	40434.7	0.758659	4.18264e-07	0.871281	0.0138951	157	0.000123604	C18
20220720_HEKWH103c_TMT_Slot2-4_1_338.02177.02177.3	ACAYQDRR	3	423.553	423.55	0.007	2.53674e-05	20.318	10.378	1	2C(57.0215), N-term(229.1629)	0.7926	Q96FZ2	HMCES_HUMAN	HMCES	Abasic site processing protein HMCES	12858	10012	15365	15333	10986	13161	12858	8766.23	14475.2	14182	9725.86	12830.3	13520	9246.05	13652.8	12858	9332.32	15069.1	14461.8	9996.77	13932.5	13647.9	9658.18	14472.9	1.41309	0.000157453	0.942993	0.483827	482	0.015156	C18
20220720_HEKWH103c_TMT_Slot2-4_1_338.02222.02222.2	ACAYQDRR	2	634.825	634.822	0.0057	0.0990202	14.879	11.306	0.9805	2C(57.0215), N-term(229.1629)	0.952	Q96FZ2	HMCES_HUMAN	HMCES	Abasic site processing protein HMCES	1685	1691	1293	1443	1099	1561	1685	1538.86	1156.27	1344.33	969.259	1528.05	1514.66	1254.06	1342.16	1685	1638.23	1203.71	1370.85	996.257	1659.32	1528.99	1309.96	1422.79	1.16721	0.470988	1.07465	0.732628	26650	0.819961	C18
20220720_HEKWH103c_TMT_Slot2-9_1_343.47111.47111.3	ACCPLEGVRPSPQQTEYR	3	793.062	793.058	0.0109	2.65839e-06	24.772	10.395	1	2C(57.0215), 3C(57.0215), N-term(229.1629)	0.9867	Q8IZ69	TRM2A_HUMAN	TRMT2A	tRNA (uracil-5-)-methyltransferase homolog A	506	718	605	563	752	565	506	669.317	546.839	507.73	704.189	541.058	506.865	686.753	543.948	506	712.539	569.277	517.749	723.804	587.539	511.66	717.364	576.625	0.713249	0.26719	0.887335	0.706242	18104	0.684741	C224, C225
20220720_HEKWH103c_TMT_Slot2-7_1_341.28469.28469.2	ACDACLTSR	2	756.387	756.389	-0.0041	0.242718	10.63	10.63	0.7971	2C(57.0215), 5C(57.0215), 7T(229.1629), N-term(229.1629)	1.0274	Q8TAT5	NEIL3_HUMAN	NEIL3	Endonuclease 8-like 3	6807	7697	8041	6908	6816	5862	6807	7041.24	7413.29	6273.78	6259.42	5649.18	6540.39	6650.33	6531.24	6807	7495.93	7717.47	6397.57	6433.78	6134.49	6602.25	6946.76	6923.59	0.950407	0.652581	0.953588	0.674247	33683	0.898885	C337, C340
20220720_HEKWH103c_TMT_Slot2-2_1_336.10881.10881.2	ACDACLTSR	2	641.809	641.808	0.0026	0.167109	11.608	0	0.9716	2C(57.0215), 5C(57.0215), N-term(229.1629)	0.9496	Q8TAT5	NEIL3_HUMAN	NEIL3	Endonuclease 8-like 3	694	713	1198	546	606	688	694	640.339	1142.75	462.524	556.632	669.074	578.262	598.485	905.913	694	681.689	1189.64	471.65	572.136	726.553	583.732	625.162	960.334	0.933729	0.821276	0.607842	0.0762921	39939	0.954053	C337, C340
20220720_HEKWH103c_TMT_Slot2-23_1_357.08455.08455.2	ACDCDPR	2	561.75	561.747	0.0056	0.00590201	16.416	0	0.9982	2C(57.0215), 4C(57.0215), N-term(229.1629)	0.8981	P07942	LAMB1_HUMAN	LAMB1	Laminin subunit beta-1	980	1286	1759	1345	1679	1350	980	1182.83	1651.11	1197.74	1565.54	1296.77	1088.87	1374.19	1473.94	980	1259.22	1718.86	1221.38	1609.15	1408.17	1099.17	1435.44	1562.48	0.765739	0.236854	0.703477	0.113529	16671	0.659174	C1132, C1134
20220720_HEKWH103c_TMT_Slot2-14_1_348.30275.30275.2	ACDCLVVR	2	611.321	611.318	0.0058	1.55255	11.917	11.181	0.4735	2C(57.0215), 4C(57.0215), N-term(229.1629)	0.938	Q96SI1	KCD15_HUMAN	KCTD15	BTB/POZ domain-containing protein KCTD15	4966	8251	7006	5140	6847	6684	4966	7758.4	6354.33	4561.4	6364.45	6467.61	4763.7	7061.43	6410.97	4966	8259.41	6615.06	4651.41	6541.72	7023.23	4808.76	7376.18	6796.1	0.651931	0.000362775	0.707577	0.00447354	612	0.0275021	C166, C168
20220720_HEKWH103c_TMT_Slot2-18_1_352.67667.67667.3	ACDDKLNK	3	550.988	550.987	0.0054	0.0675844	13.735	10.32	0.9816	2C(57.0215), 5K(229.1629), 8K(229.1629), N-term(229.1629)	0.8807	Q7Z401	MYCPP_HUMAN	DENND4A	C-myc promoter-binding protein	2336	3284	2143	2772	2902	2781	2336	3069.04	1872.13	2574.01	2661.35	2690.51	2455.01	2865.19	2281.32	2336	3267.22	1948.95	2624.8	2735.48	2921.65	2478.23	2992.9	2418.37	0.828035	0.250471	1.02475	0.886476	17345	0.669984	C1232
20220720_HEKWH103c_TMT_Slot2-30_1_364.38196.38196.3	ACDEDHK	3	444.893	444.892	0.0028	0.00106395	15.167	8.45	0.9998	2C(57.0215), 7K(229.1629), N-term(229.1629)	0.8272	Q9BUY7	EFC11_HUMAN	EFCAB11	EF-hand calcium-binding domain-containing protein 11	6918	7893	7747	6978	8294	6665	6918	7232.99	7104.48	6310.28	7710.4	6402.85	6614.14	7471.7	6753.66	6918	7700.07	7395.99	6434.8	7925.17	6952.9	6676.71	7804.74	7159.38	0.855469	0.156521	0.932582	0.533322	12577	0.5774	C30
20220720_HEKWH103c_TMT_Slot2-16_1_350.71564.71564.4	ACDEGHCTAK	4	459.74	459.739	0.002	0.000742836	16.647	7.434	0.9998	10K(229.1629), 2C(57.0215), 7C(57.0215), 8T(229.1629), N-term(229.1629)	0.8152	P26440	IVD_HUMAN	IVD	Isovaleryl-CoA dehydrogenase, mitochondrial	9830	10246	8322	11740	10479	8175	9830	9347.95	7443.45	10988.2	9571.66	7849.56	10409.1	9459.81	7646.51	9830	9951.6	7748.87	11205	9838.28	8523.9	10507.5	9881.46	8105.86	1.06336	0.520536	1.29629	0.00933449	28562	0.845557	C350, C355
20220720_HEKWH103c_TMT_Slot2-3_1_337.08755.08755.3	ACDEGHCTAK	3	536.264	536.262	0.0065	0.000415671	20.025	0	1	10K(229.1629), 2C(57.0215), 7C(57.0215), N-term(229.1629)	0.9121	P26440	IVD_HUMAN	IVD	Isovaleryl-CoA dehydrogenase, mitochondrial	36754	47244	48077	40363	45107	41502	36754	43640.3	44228.3	36429	41634.8	40086.4	36591.5	42637.6	42157.4	36754	46458.4	46043.1	37147.8	42794.6	43530.2	36937.6	44538.1	44689.9	0.829349	0.000585999	0.826532	0.000460397	737	0.0368901	C350, C355
20220720_HEKWH103c_TMT_Slot2-3_1_337.08230.08230.2	ACDEGHCTAK	2	803.89	803.889	0.0007	0.107771	13.37	0	0.9813	10K(229.1629), 2C(57.0215), 7C(57.0215), N-term(229.1629)	1.0461	P26440	IVD_HUMAN	IVD	Isovaleryl-CoA dehydrogenase, mitochondrial	129	567	682	410	159	440	129	547.152	635.219	370.13	122.78	435.825	249.565	334.966	535.522	129	582.484	661.282	377.434	126.2	473.266	251.926	349.897	567.693	0.720001	0.420236	0.443772	0.031434	24646	0.791093	C350, C355
20220720_HEKWH103c_TMT_Slot2-29_1_363.37234.37234.3	ACDELELHQR	3	500.59	500.587	0.0079	5.8182e-06	20.636	8.555	1	2C(57.0215), N-term(229.1629)	0.8379	Q15326	ZMY11_HUMAN	ZMYND11	Zinc finger MYND domain-containing protein 11	802	763	1123	1133	757	617	802	683.021	1054.6	1050.3	675.429	594.035	926.151	679.225	824.318	802	727.128	1097.87	1071.03	694.243	645.068	934.912	709.5	873.838	1.3177	0.305845	1.06989	0.792988	19884	0.713637	C347
20220720_HEKWH103c_TMT_Slot2-2_1_336.61219.61219.3	ACDELVEEMEHYGK	3	723.354	723.352	0.0063	5.162e-11	35.509	13.312	1	14K(229.1629), 2C(57.0215), N-term(229.1629)	0.9693	O00469	PLOD2_HUMAN	PLOD2	Procollagen-lysine,2-oxoglutarate 5-dioxygenase 2	2090	2258	1760	2833	2371	1970	2090	2067.38	1561.62	2670.27	2150.86	1896.87	2380.13	2109.12	1729.25	2090	2200.88	1625.7	2722.96	2210.77	2059.83	2402.65	2203.13	1833.13	1.09056	0.62175	1.31068	0.139185	32537	0.886582	C576
20220720_HEKWH103c_TMT_Slot2-30_1_364.45846.45846.3	ACDELVEEMEHYGK	3	729.021	728.683	1.0141	6.23002e-05	14.571	7.36	1	14K(229.1629), 2C(57.0215), 9M(15.9949), N-term(229.1629)	1.0159	O00469	PLOD2_HUMAN	PLOD2	Procollagen-lysine,2-oxoglutarate 5-dioxygenase 2	1643	1518	1409	1225	1463	1191	1643	1367.22	1289.04	1105.21	1360.02	1144.76	1374.11	1363.62	1216.9	1643	1455.51	1341.93	1127.02	1397.9	1243.1	1387.1	1424.4	1290	0.973816	0.901725	1.07527	0.740703	42856	0.976209	C576
20220720_HEKWH103c_TMT_Slot2-16_1_350.72767.72767.3	ACDESFQPLGDIMK	3	695.359	695.685	-0.9765	0.000944575	15.424	8.822	0.8765	13M(15.9949), 14K(229.1629), 2C(57.0215), N-term(229.1629)	0.9914	Q6Y7W6	GGYF2_HUMAN	GIGYF2	GRB10-interacting GYF protein 2	1579	1690	855	1094	1408	1070	1579	1552.84	722.963	1007.5	1314.72	1025.3	1293.25	1433.78	874.131	1579	1653.11	752.627	1027.38	1351.34	1113.38	1305.48	1497.69	926.643	0.871665	0.523886	1.40883	0.151013	28693	0.847113	C573
20220720_HEKWH103c_TMT_Slot2-14_1_348.84426.84426.2	ACDESFQPLGDIMK	2	1035.03	1035.03	0.0092	4.46102e-07	29.803	11.666	1	14K(229.1629), 2C(57.0215), N-term(229.1629)	1.1999	Q6Y7W6	GGYF2_HUMAN	GIGYF2	GRB10-interacting GYF protein 2	1577	2166	2690	1925	1859	1499	1577	2002.15	2512.53	1724.46	1709.71	1440.87	1650.73	1855.93	1976.7	1577	2131.44	2615.62	1758.49	1757.33	1564.65	1666.34	1938.66	2095.44	0.859536	0.436458	0.795222	0.23192	25280	0.801024	C573
20220720_HEKWH103c_TMT_Slot2-15_1_349.81504.81504.3	ACDESFQPLGDIMK	3	690.357	690.353	0.0134	0.191931	10.042	7.877	0.9543	14K(229.1629), 2C(57.0215), N-term(229.1629)	0.991	Q6Y7W6	GGYF2_HUMAN	GIGYF2	GRB10-interacting GYF protein 2	683	1252	1095	1056	1489	995	683	1182.49	991.321	951.43	1401.6	947.346	817.215	1292.05	969.333	683	1258.85	1032	970.203	1440.64	1028.73	824.945	1349.64	1027.56	0.611234	0.043674	0.802816	0.390853	5697	0.355679	C573
2022-07-21-VCPIP1-DDA_Slot2-2_1_5740.101202.101202.2	ACDESVLMDLK	2	869.957	869.96	-0.005	0.220293	13.128	9.985	0.9475	11K(229.1629), 2C(57.0215), N-term(229.1629)	1.1154	Q9UJV9	DDX41_HUMAN	DDX41	Probable ATP-dependent RNA helicase DDX41	954	404	105	709	496	901	954	326.644	69.0946	690.22	426.022	886.515	822.11	376.333	477.805	954	347.737	71.9297	703.839	437.889	962.674	829.886	393.107	506.508	2.11109	0.0186847	1.63845	0.0973484	3432	0.252592	C540
2022-07-21-VCPIP1-DDA_Slot2-2_1_5740.91527.91527.2	ACDESVLMDLK	2	877.961	877.957	0.008	0.315682	8.503	0	0.9104	11K(229.1629), 2C(57.0215), 8M(15.9949), N-term(229.1629)	1.1215	Q9UJV9	DDX41_HUMAN	DDX41	Probable ATP-dependent RNA helicase DDX41	96	113	469	459	389	227	96	98.5017	454.553	421.048	357.068	214.86	258.524	227.785	334.706	96	104.863	473.204	429.356	367.014	233.318	260.969	237.938	354.813	1.0968	0.832184	0.735511	0.446198	40332	0.957305	C540
20220720_HEKWH103c_TMT_Slot2-9_1_343.72211.72211.3	ACDESVLMDLK	3	585.642	585.64	0.0037	0.000330886	19.053	10.806	1	11K(229.1629), 2C(57.0215), 8M(15.9949), N-term(229.1629)	0.8816	Q9UJV9	DDX41_HUMAN	DDX41	Probable ATP-dependent RNA helicase DDX41	579	557	794	508	716	988	579	499.437	749.511	442.998	657.997	965.628	510.999	578.717	857.569	579	531.689	780.264	451.739	676.325	1048.58	515.832	604.513	909.086	0.853302	0.613077	0.567418	0.0524401	32202	0.883309	C540
2022-07-21-VCPIP1-DDA_Slot2-2_1_5740.101585.101585.3	ACDESVLMDLK	3	580.307	580.309	-0.0048	0.00326385	17.592	10.317	0.9995	11K(229.1629), 2C(57.0215), N-term(229.1629)	0.8918	Q9UJV9	DDX41_HUMAN	DDX41	Probable ATP-dependent RNA helicase DDX41	297	364	393	155	183	158	297	334.749	366.043	128.538	170.393	152.207	212.769	252.571	259.125	297	356.366	381.063	131.074	175.14	165.282	214.781	263.829	274.691	0.814092	0.643841	0.781901	0.577403	33366	0.895272	C540
20220720_HEKWH103c_TMT_Slot2-19_1_353.31412.31412.2	ACDFLLSR	2	605.831	605.826	0.0091	1.16037e-06	25.234	10.782	1	2C(57.0215), N-term(229.1629)	0.9767	P48449	LSS_HUMAN	LSS	Lanosterol synthase	20683	24180	23237	20595	22032	20611	20683	22206.2	21275.9	18694	20271.6	19921.8	19688.5	21238.9	20598.8	20683	23640.2	22148.9	19062.9	20836.3	21633.2	19874.8	22185.6	21836.3	0.89584	0.122205	0.910171	0.187348	10763	0.526788	C616
20220720_HEKWH103c_TMT_Slot2-13_1_347.36240.36240.2	ACDFSYMR	2	639.796	639.794	0.0046	0.00469083	18.815	0	0.9985	2C(57.0215), N-term(229.1629)	0.9627	Q6UWU2	GLB1L_HUMAN	GLB1L	Beta-galactosidase-1-like protein	1455	1852	2160	2002	1572	1241	1455	1705.56	2002.51	1840.02	1424.08	1192.58	1647.51	1564.82	1597.54	1455	1815.7	2084.67	1876.32	1463.75	1295.03	1663.09	1634.57	1693.51	1.01745	0.931524	0.982036	0.927728	43942	0.983546	C193
20220720_HEKWH103c_TMT_Slot2-14_1_348.59059.59059.3	ACDGNVDHAATHITNR	3	737.371	737.376	-0.0134	3.71812e-08	23.805	19.918	1	14T(229.1629), 2C(57.0215), N-term(229.1629)	1.0112	Q9Y5A7	NUB1_HUMAN	NUB1	NEDD8 ultimate buster 1	755	646	695	990	661	875	755	576.053	636.492	934.138	577.659	855.36	844.569	576.856	745.926	755	613.252	662.608	952.57	593.749	928.842	852.558	602.568	790.736	1.41487	0.222374	1.07818	0.778599	15973	0.645919	C400
20220720_HEKWH103c_TMT_Slot2-14_1_348.58660.58660.4	ACDGNVDHAATHITNR	4	553.285	553.284	0.0034	9.14687e-09	24.794	20.562	1	14T(229.1629), 2C(57.0215), N-term(229.1629)	0.8605	Q9Y5A7	NUB1_HUMAN	NUB1	NEDD8 ultimate buster 1	4124	3822	3230	3759	3207	3914	4124	3448.35	2915.41	3495.12	2874.85	3816.26	3809.56	3161.6	3365.83	4124	3671.03	3035.03	3564.08	2954.93	4144.1	3845.59	3302.52	3568.03	1.16444	0.300458	1.07779	0.604439	19649	0.709453	C400
20220720_HEKWH103c_TMT_Slot2-14_1_348.58528.58528.4	ACDGNVDHAATHITNR	4	553.285	553.284	0.0056	0.000863519	14.932	14.932	1	11T(229.1629), 2C(57.0215), N-term(229.1629)	0.8433	Q9Y5A7	NUB1_HUMAN	NUB1	NEDD8 ultimate buster 1	599	1187	355	649	136	695	599	1135.18	260.257	631.77	75.8757	692.42	615.385	605.526	476.339	599	1208.48	270.936	644.236	77.9892	751.904	621.206	632.516	504.954	0.982119	0.951868	1.23022	0.508759	44678	0.98847	C400
20220720_HEKWH103c_TMT_Slot2-14_1_348.59026.59026.5	ACDGNVDHAATHITNR	5	442.829	442.829	0.0039	2.57858e-06	22.934	18.801	1	14T(229.1629), 2C(57.0215), N-term(229.1629)	0.7676	Q9Y5A7	NUB1_HUMAN	NUB1	NEDD8 ultimate buster 1	3142	3666	2847	3616	3526	3088	3142	3376.54	2540	3360.73	3229.44	2978.2	3251.36	3302.99	2759.1	3142	3594.58	2644.22	3427.04	3319.39	3234.05	3282.12	3450.21	2924.85	0.95128	0.739796	1.12215	0.458963	36940	0.929172	C400
20220720_HEKWH103c_TMT_Slot2-29_1_363.38071.38071.4	ACDGNVDHAATHITNR	4	496.746	495.993	3.0111	0.0215824	14.267	10.452	0.8666	2C(57.0215), N-term(229.1629)	0.8392	Q9Y5A7	NUB1_HUMAN	NUB1	NEDD8 ultimate buster 1	4115	5659	4381	5207	4730	3932	4115	5271.17	3908.71	4836.92	4319.71	3785.13	4475.96	4795.44	3846.92	4115	5611.56	4069.08	4932.36	4440.03	4110.3	4518.3	5009.19	4078.01	0.902002	0.429617	1.10797	0.451551	25035	0.796186	C400
20220720_HEKWH103c_TMT_Slot2-14_1_348.60310.60310.5	ACDGNVDHAATHITNR	5	443.031	442.829	1.0144	0.0977016	10.364	10.318	0.9802	11T(229.1629), 2C(57.0215), N-term(229.1629)	0.7527	Q9Y5A7	NUB1_HUMAN	NUB1	NEDD8 ultimate buster 1	1181	1336	961	1040	1227	1448	1181	1228.71	853.877	952.834	1124.26	1409.78	1066.92	1176.49	1131.83	1181	1308.06	888.913	971.635	1155.58	1530.89	1077.01	1228.93	1199.82	0.876382	0.571791	0.897643	0.64512	30588	0.867295	C400
20220720_HEKWH103c_TMT_Slot2-29_1_363.38069.38069.3	ACDGNVDHAATHITNR	3	661.321	660.988	0.9989	0.0521579	11.132	7.836	0.7253	2C(57.0215), N-term(229.1629)	0.9779	Q9Y5A7	NUB1_HUMAN	NUB1	NEDD8 ultimate buster 1	247	543	758	768	796	280	247	512.618	708.128	702.229	746.166	254.63	474.615	629.392	481.379	247	545.721	737.184	716.085	766.95	276.505	479.104	657.446	510.297	0.728735	0.31363	0.938872	0.848152	20215	0.719821	C400
20220720_HEKWH103c_TMT_Slot2-3_1_337.23220.23220.5	ACDGNVDHAATHITNRR	5	428.217	428.216	0.0034	0.021565	14.165	5.858	1	2C(57.0215), N-term(229.1629)	0.7596	Q9Y5A7	NUB1_HUMAN	NUB1	NEDD8 ultimate buster 1	1441	399	412	1218	560	746	1441	278.15	371.342	1180.89	466.233	730.148	1310.94	372.191	550.745	1441	296.112	386.578	1204.19	479.219	792.873	1323.34	388.781	583.83	3.40383	4.56683e-05	2.26666	0.00222717	345	0.00614152	C400
20220720_HEKWH103c_TMT_Slot2-3_1_337.23441.23441.4	ACDGNVDHAATHITNRR	4	535.017	535.018	-0.0039	0.0232676	13.918	9.17	0.9976	2C(57.0215), N-term(229.1629)	0.828	Q9Y5A7	NUB1_HUMAN	NUB1	NEDD8 ultimate buster 1	503	411	719	558	737	484	503	360.502	683.9	495.462	692.573	460.452	499.231	526.537	572.176	503	383.781	711.961	505.238	711.864	500.009	503.953	550.007	606.549	0.916267	0.785379	0.830853	0.556503	38643	0.94295	C400
20220720_HEKWH103c_TMT_Slot2-15_1_349.54250.54250.3	ACDGRPYAGAVQK	3	617.673	617.67	0.0096	6.85302e-05	20.41	10.572	1	13K(229.1629), 2C(57.0215), N-term(229.1629)	0.9393	P49842	STK19_HUMAN	STK19	Serine/threonine-protein kinase 19	2194	1573	2723	1998	2534	3007	2194	1358.6	2592.35	1771.18	2332.89	2927.68	1982.59	1845.74	2760.02	2194	1446.33	2698.72	1806.13	2397.87	3179.19	2001.34	1928.01	2925.82	1.03803	0.842113	0.684027	0.0282547	40697	0.960039	C230
20220720_HEKWH103c_TMT_Slot2-1_1_335.04626.04626.3	ACDHCLR	3	387.523	387.522	0.0047	0.0355836	13.295	0	0.9995	2C(57.0215), 5C(57.0215), N-term(229.1629)	0.7533	Q6GMV2	SMYD5_HUMAN	SMYD5	Histone-lysine N-trimethyltransferase SMYD5	3536	3912	3785	3317	3860	3127	3536	3577.08	3469.34	2997.28	3583.99	3005.14	3266.64	3580.54	3237.24	3536	3808.07	3611.69	3056.42	3683.82	3263.31	3297.54	3740.13	3431.71	0.881663	0.394356	0.960901	0.790869	23630	0.774292	C70, C73
20220720_HEKWH103c_TMT_Slot2-18_1_352.67991.67991.2	ACDILAIDK	2	738.934	738.928	0.0122	1.60153e-08	31.892	16.866	1	2C(57.0215), 9K(229.1629), N-term(229.1629)	1.0454	O00273	DFFA_HUMAN	DFFA	DNA fragmentation factor subunit alpha	29083	31198	35046	29675	34529	29094	29083	28384	32491.1	26734.5	32027.5	28005.1	27908.8	30205.7	30248.1	29083	30216.9	33824.2	27262.1	32919.6	30410.9	28172.8	31552.1	32065.2	0.892896	0.0661986	0.878609	0.035271	7344	0.418212	C47
20220720_HEKWH103c_TMT_Slot2-31_1_365.77359.77359.4	ACDLGHIWACANASR	4	540.779	540.777	0.0087	0.0472858	12.854	8.857	0.9925	10C(57.0215), 14S(229.1629), 2C(57.0215), N-term(229.1629)	0.8798	Q96BR5	COA7_HUMAN	COA7	Cytochrome c oxidase assembly factor 7	1053	610	1410	839	403	379	1053	505.362	1359.84	750.718	346.589	367.216	901.859	425.976	863.529	1053	537.997	1415.64	765.531	356.244	398.763	910.39	444.963	915.403	2.04599	0.0182991	0.994523	0.982907	3401	0.249634	C179, C187
20220720_HEKWH103c_TMT_Slot2-22_1_356.42695.42695.3	ACDLGHIWACANASR	3	644.315	644.312	0.0098	1.1132e-10	31.208	7.8	1	10C(57.0215), 2C(57.0215), N-term(229.1629)	0.964	Q96BR5	COA7_HUMAN	COA7	Cytochrome c oxidase assembly factor 7	4480	4624	5461	4897	4620	4589	4480	4189.47	5075.07	4465.45	4209.82	4445.87	4472.73	4199.65	4760.47	4480	4460.01	5283.3	4553.56	4327.09	4827.8	4515.03	4386.84	5046.44	1.02922	0.829978	0.894696	0.393532	40251	0.956688	C179, C187
20220720_HEKWH103c_TMT_Slot2-17_1_351.80269.80269.3	ACDLPAWVHFPDTER	3	681.672	681.67	0.0068	2.2061e-10	33.302	8.42	1	2C(57.0215), N-term(229.1629)	0.9859	A0FGR8	ESYT2_HUMAN	ESYT2	Extended synaptotagmin-2	1693	2795	2049	2350	2325	2168	1693	2632.3	1817.26	2173.77	2127.59	2095.66	1933.38	2379.95	1956.46	1693	2802.28	1891.82	2216.66	2186.85	2275.7	1951.67	2486.03	2073.99	0.785056	0.177003	0.941023	0.743266	13614	0.603221	C181
20220720_HEKWH103c_TMT_Slot2-18_1_352.72562.72562.3	ACDMHVADMLVK	3	621.993	621.989	0.0103	0.000926761	15.78	9.102	0.9997	12K(229.1629), 2C(57.0215), 9M(15.9949), N-term(229.1629)	0.9341	P42575	CASP2_HUMAN	CASP2	Caspase-2	2076	1937	1370	1962	2225	1643	2076	1752.78	1209.32	1821.98	2065.6	1572.77	1948.99	1909.19	1391.05	2076	1865.97	1258.94	1857.93	2123.14	1707.88	1967.43	1994.29	1474.61	0.98653	0.942108	1.3342	0.14803	44295	0.986794	C399
20220720_HEKWH103c_TMT_Slot2-19_1_353.60682.60682.3	ACDMHVADMLVK	3	616.66	616.658	0.0069	5.63772e-06	21.73	3.759	1	12K(229.1629), 2C(57.0215), N-term(229.1629)	0.9252	P42575	CASP2_HUMAN	CASP2	Caspase-2	5311	6071	4937	5783	5392	4524	5311	5579.63	4432.95	5362.14	4931.88	4356.32	5336.57	5255.75	4394.63	5311	5939.93	4614.84	5467.94	5069.25	4730.56	5387.05	5490.02	4658.63	0.981244	0.878229	1.15636	0.256046	42037	0.969297	C399
20220720_HEKWH103c_TMT_Slot2-19_1_353.35003.35003.3	ACDMHVADMLVK	3	621.66	621.989	-0.9864	0.00140343	13.622	13.197	0.9487	12K(229.1629), 2C(57.0215), 4M(15.9949), N-term(229.1629)	0.934	P42575	CASP2_HUMAN	CASP2	Caspase-2	1955	2104	3393	2816	2827	2550	1955	1899.46	3209.17	2545.44	2595.58	2461.75	2250.22	2247.52	2835.46	1955	2022.12	3340.84	2595.67	2667.88	2673.23	2271.51	2347.7	3005.79	0.967544	0.850795	0.755709	0.0940889	41052	0.961549	C399
20220720_HEKWH103c_TMT_Slot2-10_1_344.72839.72839.3	ACDMHVADMLVK	3	627.323	627.321	0.0053	0.410677	12.046	0	0.9146	12K(229.1629), 2C(57.0215), 4M(15.9949), 9M(15.9949), N-term(229.1629)	0.9192	P42575	CASP2_HUMAN	CASP2	Caspase-2	428	667	287	197	212	491	428	629.199	237.427	177.21	185.55	484.691	302.605	407.374	361.059	428	669.83	247.169	180.707	190.718	526.33	305.467	425.532	382.749	0.717847	0.378587	0.798088	0.55676	23010	0.76336	C399
20220720_HEKWH103c_TMT_Slot2-28_1_362.07735.07735.2	ACDPAAR	2	495.257	495.255	0.0039	0.00405081	21.252	12.596	0.9984	2C(57.0215), N-term(229.1629)	0.907	P26358	DNMT1_HUMAN	DNMT1	DNA (cytosine-5)-methyltransferase 1	35710	43361	44977	40629	46503	37994	35710	39883.2	41400	36801.2	43126.3	36527.7	36255.6	41504.8	38963.9	35710	42458.7	43098.7	37527.3	44327.6	39665.7	36598.5	43354.8	41304.6	0.844164	0.00199752	0.886065	0.0287902	1131	0.0819427	C1485
20220720_HEKWH103c_TMT_Slot2-19_1_353.05311.05311.2	ACDQGDTETAR	2	726.835	726.833	0.0047	0.0100983	17.483	8.025	0.9977	2C(57.0215), N-term(229.1629)	1.0082	Q68DC2	ANKS6_HUMAN	ANKS6	Ankyrin repeat and SAM domain-containing protein 6	239	404	625	648	845	620	239	376.072	587.184	587.441	790.768	593.114	413.22	583.42	590.149	239	400.357	611.277	599.032	812.795	644.067	417.129	609.425	625.601	0.684463	0.248763	0.666765	0.215486	17261	0.668653	C17
20220720_HEKWH103c_TMT_Slot2-13_1_347.49944.49944.3	ACDRPVAK	3	458.937	458.936	0.003	0.0153337	13.629	9.496	0.9927	2C(57.0215), 8K(229.1629), N-term(229.1629)	0.8476	Q86WX3	AROS_HUMAN	RPS19BP1	Active regulator of SIRT1	7018	7851	6283	6660	7613	6074	7018	7204.87	5646.2	6096.69	7060.78	5833.93	6557.34	7132.82	5740.07	7018	7670.13	5877.87	6216.98	7257.45	6335.11	6619.37	7450.76	6084.89	0.888416	0.288093	1.08784	0.468156	19075	0.700726	C104
20220720_HEKWH103c_TMT_Slot2-4_1_338.14925.14925.2	ACDSAEVK	2	669.363	669.36	0.0056	6.80918e-06	25.783	11.393	1	2C(57.0215), 8K(229.1629), N-term(229.1629)	0.9995	P04035	HMDH_HUMAN	HMGCR	3-hydroxy-3-methylglutaryl-coenzyme A reductase	6348	5540	5653	5115	6612	5250	6348	4954.04	5208.08	4607.26	6173.85	5040.09	5477.63	5563.94	5124.08	6348	5273.95	5421.77	4698.17	6345.82	5473.07	5529.44	5811.95	5431.9	0.951393	0.681744	1.01796	0.885125	34736	0.910588	C600
20220720_HEKWH103c_TMT_Slot2-12_1_346.26163.26163.2	ACDSSSR	2	506.241	506.24	0.0013	1.45295	8.851	8.022	0.4719	2C(57.0215), N-term(229.1629)	0.8337	Q86TI0	TBCD1_HUMAN	TBC1D1	TBC1 domain family member 1	3076	2174	2438	2845	3460	2235	3076	1894.12	2253.54	2605.54	3236.15	2124.97	2840.77	2565.13	2189.26	3076	2016.43	2346.01	2656.95	3326.29	2307.52	2867.64	2679.47	2320.77	1.07023	0.676773	1.23564	0.207712	34548	0.908868	C676
20220720_HEKWH103c_TMT_Slot2-30_1_364.93607.93607.3	ACDSVTSNVLPLLLEQFHK	3	877.155	877.152	0.0075	7.05657e-06	22.13	10.251	1	19K(229.1629), 2C(57.0215), N-term(229.1629)	1.1399	Q96T76	MMS19_HUMAN	MMS19	MMS19 nucleotide excision repair protein homolog	33	146	74	96	161	85	33	142.43	61.9783	87.1664	153.224	79.7904	60.0832	147.827	70.8844	33	151.628	64.5214	88.8863	157.492	86.645	60.6515	154.416	75.1426	0.392779	0.159883	0.807152	0.773624	12741	0.582209	C386
20220720_HEKWH103c_TMT_Slot2-13_1_347.21882.21882.2	ACDTGLNK	2	668.871	668.868	0.0056	1.60866e-05	23.569	13.16	1	2C(57.0215), 8K(229.1629), N-term(229.1629)	0.9968	Q9Y575	ASB3_HUMAN	ASB3	Ankyrin repeat and SOCS box protein 3	6764	6638	6999	7430	8139	5674	6764	6000.29	6439.3	6804.84	7558.75	5417	6784.42	6779.52	5928.15	6764	6387.76	6703.51	6939.11	7769.3	5882.36	6848.6	7081.71	6284.27	0.967082	0.764433	1.0898	0.452586	37867	0.936611	C274
20220720_HEKWH103c_TMT_Slot2-17_1_351.68454.68454.3	ACDTPDKPVQVTK	3	716.08	716.076	0.0092	1.82516e-06	25.015	11.141	1	13K(229.1629), 2C(57.0215), 7K(229.1629), N-term(229.1629)	0.9896	Q9BUB4	ADAT1_HUMAN	ADAT1	tRNA-specific adenosine deaminase 1	5003	4463	4209	5281	4234	3339	5003	4005.33	3828.76	4932.29	3837.11	3208.54	4967.65	3921.22	3518.65	5003	4263.98	3985.86	5029.61	3943.99	3484.18	5014.63	4096	3730.02	1.22427	0.129202	1.3444	0.0297963	11148	0.537718	C48
20220720_HEKWH103c_TMT_Slot2-12_1_346.59615.59615.3	ACDTPLHPLGR	3	489.266	489.264	0.0051	7.2752e-10	25.133	8.161	1	2C(57.0215), N-term(229.1629)	0.8154	Q96Q42	ALS2_HUMAN	ALS2	Alsin	740	900	771	1720	1251	1000	740	830.576	681.614	1642.55	1122.35	961.84	1191.27	976.462	821.727	740	884.211	709.581	1674.96	1153.61	1044.47	1202.54	1019.99	871.091	1.17898	0.487469	1.3805	0.189377	27272	0.829298	C1376
20220720_HEKWH103c_TMT_Slot2-8_1_342.47486.47486.2	ACDYIQELR	2	698.861	698.858	0.0053	0.000649384	19.585	10.329	0.9999	2C(57.0215), N-term(229.1629)	1.013	P22415	USF1_HUMAN	USF1	Upstream stimulatory factor 1	1301	1008	1332	1120	729	852	1301	885.185	1249.03	1027.62	640.974	830.207	1164.31	763.079	1039.62	1301	942.346	1300.28	1047.9	658.828	901.528	1175.32	797.092	1102.07	1.47451	0.123096	1.06647	0.783556	10816	0.52803	C248
20220720_HEKWH103c_TMT_Slot2-27_1_361.31016.31016.2	ACEAFEAQECER	2	864.882	864.88	0.0043	0.00181551	18.464	0	0.9993	10C(57.0215), 2C(57.0215), N-term(229.1629)	1.0823	Q9H939	PPIP2_HUMAN	PSTPIP2	Proline-serine-threonine phosphatase-interacting protein 2	720	774	807	403	675	404	720	705.164	749.062	338.568	642.413	382.158	529.284	673.789	565.61	720	750.701	779.797	345.249	660.307	414.988	534.291	703.822	599.588	0.759128	0.362396	0.891096	0.711563	22344	0.752493	C213, C221
20220720_HEKWH103c_TMT_Slot2-16_1_350.33566.33566.2	ACEAITVGK	2	703.913	703.907	0.0101	4.52904e-06	32.777	14.506	1	2C(57.0215), 9K(229.1629), N-term(229.1629)	1.0176	P36915	GNL1_HUMAN	GNL1	Guanine nucleotide-binding protein-like 1	32086	31986	34486	32435	34245	28079	32086	28941.5	31842.1	29545.5	31610.7	27004.2	30815.7	30276.1	29423.2	32086	30810.4	33148.6	30128.4	32491.2	29324.1	31107.2	31625.6	31190.7	0.983609	0.784267	0.997324	0.964694	38598	0.942713	C294
20220720_HEKWH103c_TMT_Slot2-1_1_335.19637.19637.2	ACEEYLR	2	585.298	585.295	0.0076	0.015767	16.709	9.9	0.9814	2C(57.0215), N-term(229.1629)	0.9213	Q8NDA8	MROH1_HUMAN	MROH1	Maestro heat-like repeat-containing protein family member 1	1798	1991	1880	2179	3001	1716	1798	1821.49	1711.48	1984.09	2830.49	1619.76	1891.05	2325.99	1665.62	1798	1939.11	1781.7	2023.24	2909.33	1758.91	1908.93	2429.66	1765.68	0.785677	0.182432	1.08113	0.685599	13908	0.608578	C47
20220720_HEKWH103c_TMT_Slot2-16_1_350.52158.52158.3	ACEIRDQITSK	3	593.668	593.666	0.0068	7.22105e-06	22.915	11.94	1	11K(229.1629), 2C(57.0215), N-term(229.1629)	0.8926	Q92878	RAD50_HUMAN	RAD50	DNA repair protein RAD50	3394	1838	2577	4613	1413	5767	3394	1530.66	2388.16	4445.61	961.477	5734.31	3919.81	1246.07	4061.23	3394	1629.5	2486.14	4533.33	988.258	6226.93	3956.88	1301.61	4305.2	3.03999	2.13258e-09	0.919093	0.54204	92	1.07547e-06	C221
20220720_HEKWH103c_TMT_Slot2-19_1_353.32075.32075.2	ACELFLR	2	569.321	569.318	0.0069	1.1628e-05	19.235	10.91	1	2C(57.0215), N-term(229.1629)	0.9484	Q8IYI6	EXOC8_HUMAN	EXOC8	Exocyst complex component 8	12656	14621	14173	14242	13770	12857	12656	13414.1	12958.1	13075.8	12588.4	12429	12865.9	13001.3	12693.5	12656	14280.4	13489.8	13333.8	12939	13496.7	12987.6	13580.8	13456.1	0.956321	0.602651	0.965183	0.680115	31747	0.880732	C428
20220720_HEKWH103c_TMT_Slot2-9_1_343.19161.19161.2	ACELVQPNR	2	658.356	658.353	0.0057	2.63037e-07	25.291	10.484	1	2C(57.0215), N-term(229.1629)	0.9783	Q8IWY9	CDAN1_HUMAN	CDAN1	Codanin-1	5165	5794	5632	5207	6169	4810	5165	5303.41	5159.35	4717.23	5738.39	4614.9	4941.12	5520.9	4887.12	5165	5645.88	5371.05	4810.31	5898.23	5011.35	4987.85	5766.99	5180.71	0.864898	0.243269	0.962774	0.765234	16981	0.664668	C1213
20220720_HEKWH103c_TMT_Slot2-13_1_347.52779.52779.3	ACEMGHK	3	430.894	430.895	-0.0013	0.0281676	13.701	0	0.9907	2C(57.0215), 7K(229.1629), N-term(229.1629)	0.8413	Q9Y283	INVS_HUMAN	INVS	Inversin	3147	4836	4394	3458	4975	3164	3147	4524.13	4007.04	3069.29	4694.77	3004.38	3108.14	4609.45	3505.71	3147	4816.28	4171.45	3129.85	4825.54	3262.48	3137.54	4814.91	3716.31	0.651631	0.00271715	0.844264	0.257966	1301	0.0968983	C398
20220720_HEKWH103c_TMT_Slot2-19_1_353.06008.06008.2	ACEPEGSSER	2	675.813	675.812	0.003	0.0221692	15.117	0	0.9971	2C(57.0215), N-term(229.1629)	0.9555	P10073	ZSC22_HUMAN	ZSCAN22	Zinc finger and SCAN domain-containing protein 22	625	1054	1047	865	1037	462	625	989.592	960.561	777.013	977.006	428.782	701.007	983.299	694.671	625	1053.5	999.974	792.345	1004.22	465.617	707.638	1027.13	736.403	0.688948	0.159929	0.960938	0.887707	12743	0.582285	C178
20220720_HEKWH103c_TMT_Slot2-16_1_350.40404.40404.2	ACEQIGLK	2	688.906	688.902	0.0074	4.34589e-05	23.712	11.181	1	2C(57.0215), 8K(229.1629), N-term(229.1629)	1.0108	Q8WWI1	LMO7_HUMAN	LMO7	LIM domain only protein 7	4224	4572	5636	4425	6374	4070	4224	4155.15	5261.88	3919.8	6015.17	3865.48	4071.9	5085.16	4563.68	4224	4423.47	5477.78	3997.15	6182.72	4197.56	4110.42	5311.83	4837.84	0.773824	0.0518024	0.849639	0.224575	6324	0.380048	C132
20220720_HEKWH103c_TMT_Slot2-16_1_350.54901.54901.3	ACEQPTHWK	3	538.955	538.954	0.0039	0.0010397	18.011	9.439	0.9998	2C(57.0215), 9K(229.1629), N-term(229.1629)	0.8905	Q9Y2G5	OFUT2_HUMAN	POFUT2	GDP-fucose protein O-fucosyltransferase 2	5215	5283	5228	7034	5976	5026	5215	4794.38	4761.4	6577.38	5428.17	4841.44	5896.19	5111.27	4801.42	5215	5103.98	4956.77	6707.16	5579.37	5257.36	5951.96	5339.1	5089.86	1.11479	0.37245	1.16938	0.203684	22735	0.76007	C419
20220720_HEKWH103c_TMT_Slot2-9_1_343.41825.41825.4	ACESASHDNQSVR	4	480.489	480.491	-0.0103	1.69536e-08	21.905	19.946	1	2C(57.0215), 6S(229.1629), N-term(229.1629)	0.8062	Q8TBZ6	TM10A_HUMAN	TRMT10A	tRNA methyltransferase 10 homolog A	2298	2314	2022	2866	2125	2241	2298	2102.85	1820.53	2697.76	1894	2176.6	2497.88	1998.43	1998.57	2298	2238.65	1895.23	2750.99	1946.76	2363.59	2521.51	2087.51	2118.63	1.2079	0.283515	1.19016	0.321367	18859	0.697491	C285
20220720_HEKWH103c_TMT_Slot2-9_1_343.42870.42870.4	ACESASHDNQSVR	4	480.493	480.491	0.004	0.00604933	16.688	16.688	1	2C(57.0215), 4S(229.1629), N-term(229.1629)	0.8114	Q8TBZ6	TM10A_HUMAN	TRMT10A	tRNA methyltransferase 10 homolog A	916	1346	768	1258	810	684	916	1262.91	654.209	1196.25	717.655	659.6	1056.12	990.281	656.904	916	1344.46	681.052	1219.85	737.645	716.264	1066.11	1034.42	696.367	1.03064	0.900793	1.53097	0.107287	42819	0.976043	C285
20220720_HEKWH103c_TMT_Slot2-24_1_358.02949.02949.3	ACESASHDNQSVR	3	563.935	563.932	0.0081	0	39.569	8.875	1	2C(57.0215), N-term(229.1629)	0.894	Q8TBZ6	TM10A_HUMAN	TRMT10A	tRNA methyltransferase 10 homolog A	30043	25072	30597	27516	34475	29236	30043	22240.6	28529.7	24795.4	32083.3	28145.2	27419.2	27161.9	28337.4	30043	23676.8	29700.3	25284.7	32976.9	30563.1	27678.6	28372.6	30039.7	0.975537	0.695215	0.921398	0.190249	35244	0.915197	C285
20220720_HEKWH103c_TMT_Slot2-8_1_342.66365.66365.3	ACEVALEEIK	3	540.639	540.641	-0.0045	0.0131489	18.224	12.747	0.9986	10K(229.1629), 2C(57.0215), N-term(229.1629)	0.8552	Q9Y6D6	BIG1_HUMAN	ARFGEF1	Brefeldin A-inhibited guanine nucleotide-exchange protein 1	987	702	781	1075	591	879	987	612.264	718.4	1017.18	502.543	861.913	1002.09	557.404	790.157	987	651.801	747.877	1037.25	516.541	935.959	1011.57	582.249	837.624	1.73735	0.0474747	1.20766	0.460813	5987	0.367903	C37
20220720_HEKWH103c_TMT_Slot2-9_1_343.70524.70524.2	ACEVALEEIK	2	810.46	810.457	0.0054	0.0114191	15.623	11.124	0.9977	10K(229.1629), 2C(57.0215), N-term(229.1629)	1.1081	Q9Y6D6	BIG1_HUMAN	ARFGEF1	Brefeldin A-inhibited guanine nucleotide-exchange protein 1	423	363	557	144	733	55	423	321.184	531.723	88.7868	726.762	30.2901	255.893	523.973	281.007	423	341.925	553.54	90.5387	747.005	32.8922	258.314	547.328	297.888	0.471954	0.0464207	0.867153	0.732804	5899	0.365102	C37
20220720_HEKWH103c_TMT_Slot2-4_1_338.06014.06014.2	ACEVTMR	2	556.278	556.275	0.004	0.00965127	16.32	10.037	0.9981	2C(57.0215), 6M(15.9949), N-term(229.1629)	0.9062	Q13535	ATR_HUMAN	ATR	Serine/threonine-protein kinase ATR	4772	2931	4191	3475	5102	4780	4772	2489.93	3954.27	3086.7	4767.49	4617.9	3929.35	3628.71	4286.09	4772	2650.72	4116.52	3147.6	4900.29	5014.62	3966.52	3790.45	4543.57	1.04645	0.749028	0.872996	0.320952	37305	0.931561	C2536
20220720_HEKWH103c_TMT_Slot2-4_1_338.14244.14244.2	ACEVTMR	2	548.28	548.278	0.0031	0.00399605	21.465	10.87	0.9989	2C(57.0215), N-term(229.1629)	0.8827	Q13535	ATR_HUMAN	ATR	Serine/threonine-protein kinase ATR	31394	32152	35372	34062	34692	33471	31394	29150.2	32685.9	31119	31787.1	32390.2	31256.5	30468.6	32538	31394	31032.6	34027	31733.1	32672.5	35172.8	31552.2	31826.7	34492.7	0.991373	0.885401	0.914749	0.131986	42290	0.971365	C2536
20220720_HEKWH103c_TMT_Slot2-4_1_338.18248.18248.2	ACEVVVR	2	531.304	531.302	0.0033	0.017851	16.642	11.089	0.9969	2C(57.0215), N-term(229.1629)	0.8853	O43147	SGSM2_HUMAN	SGSM2	Small G protein signaling modulator 2	2179	2726	3183	2471	2942	2204	2179	2507.28	2959.9	2209.28	2742	2110.77	2194.14	2624.64	2535.34	2179	2669.19	3081.35	2252.87	2818.37	2292.1	2214.89	2741.63	2687.64	0.807875	0.212492	0.824102	0.26003	15458	0.637779	C613
20220720_HEKWH103c_TMT_Slot2-15_1_349.38032.38032.2	ACFAELR	2	548.296	548.294	0.0025	0.00974121	19.777	13.976	0.9973	2C(57.0215), N-term(229.1629)	0.9527	Q9Y6K5	OAS3_HUMAN	OAS3	2'-5'-oligoadenylate synthase 3	2421	2172	2571	2065	1832	1398	2421	1942.39	2395.44	1872.15	1677.29	1340.97	2146.57	1809.84	1868.2	2421	2067.82	2493.72	1909.09	1724.01	1456.17	2166.88	1890.51	1980.43	1.14619	0.461424	1.09414	0.623768	26304	0.813877	C582
20220720_HEKWH103c_TMT_Slot2-5_1_339.10137.10137.2	ACFCDDHTR	2	705.81	705.808	0.0037	0.0138198	8.938	0	0.9981	2C(57.0215), 4C(57.0215), N-term(229.1629)	0.9815	Q9Y3S2	ZN330_HUMAN	ZNF330	Zinc finger protein 330	882	645	1059	496	676	830	882	559.282	1010.51	417.548	624.676	808.761	649.774	591.979	909.638	882	595.398	1051.98	425.786	642.076	878.24	655.92	618.366	964.283	1.06073	0.842658	0.680215	0.157911	40724	0.960022	C192, C194
20220720_HEKWH103c_TMT_Slot2-5_1_339.10067.10067.3	ACFCDDHTR	3	470.876	470.875	0.003	0.000123027	23.14	6.201	1	2C(57.0215), 4C(57.0215), N-term(229.1629)	0.7918	Q9Y3S2	ZN330_HUMAN	ZNF330	Zinc finger protein 330	1942	2328	2785	2803	2678	2718	1942	2133.89	2583.35	2572.96	2439.24	2635.07	2257.48	2286.56	2609.21	1942	2271.69	2689.35	2623.73	2507.18	2861.44	2278.83	2388.48	2765.95	0.954092	0.787901	0.823887	0.253831	38721	0.944073	C192, C194
20220720_HEKWH103c_TMT_Slot2-17_1_351.36951.36951.2	ACFDCGAK	2	693.853	693.849	0.0069	1.04725e-07	23.245	10.471	1	2C(57.0215), 5C(57.0215), 8K(229.1629), N-term(229.1629)	1.0145	Q8N6H7	ARFG2_HUMAN	ARFGAP2	ADP-ribosylation factor GTPase-activating protein 2	8079	10172	8932	8069	8895	8688	8079	9404.01	8111.52	7328.28	8185.11	8409.71	7703.64	8794.56	8260.61	8079	10011.3	8444.35	7472.87	8413.1	9132.16	7776.51	9186.56	8756.86	0.846509	0.106754	0.888048	0.254825	9858	0.502428	C26, C29
2022-07-21-VCPIP1-DDA_Slot2-2_1_5740.41440.41440.2	ACFEETK	2	671.862	671.857	0.0084	0.0419035	16.011	9.609	0.9877	2C(57.0215), 7K(229.1629), N-term(229.1629)	0.9783	Q8WXH0	SYNE2_HUMAN	SYNE2	Nesprin-2	1301	1275	1852	1362	2097	1629	1301	1144.72	1746.98	1195.05	1974.95	1561.85	1248.02	1559.83	1654.41	1301	1218.64	1818.66	1218.63	2029.96	1696.03	1259.83	1629.36	1753.8	0.773204	0.228922	0.718342	0.116874	16290	0.651998	C601
20220720_HEKWH103c_TMT_Slot2-13_1_347.34159.34159.2	ACFGAENLMR	2	707.348	707.344	0.0072	0.00763858	11.937	6.434	0.998	2C(57.0215), 9M(15.9949), N-term(229.1629)	0.9777	Q9NVN8	GNL3L_HUMAN	GNL3L	Guanine nucleotide-binding protein-like 3-like protein	1167	614	1373	1150	1092	1041	1167	500.866	1318.23	1041.27	997.331	1007.09	1104.14	749.099	1162.66	1167	533.21	1372.32	1061.82	1025.11	1093.61	1114.58	782.489	1232.51	1.4244	0.165838	0.904319	0.664017	13079	0.588289	C230
20220720_HEKWH103c_TMT_Slot2-18_1_352.38884.38884.2	ACFGAENLMR	2	699.351	699.347	0.0079	8.03716e-07	32.487	11.629	1	2C(57.0215), N-term(229.1629)	1.0007	Q9NVN8	GNL3L_HUMAN	GNL3L	Guanine nucleotide-binding protein-like 3-like protein	3658	4083	5761	5621	4808	3751	3658	3709.38	5398.7	5165.22	4384.39	3601.93	4411.61	4046.88	4500.31	3658	3948.92	5620.21	5267.14	4506.51	3911.36	4453.34	4227.27	4770.66	1.05348	0.700713	0.933484	0.602736	35479	0.916325	C230
20220720_HEKWH103c_TMT_Slot2-22_1_356.56403.56403.2	ACFGTFLPEEK	2	878.471	878.971	-0.999	0.0611561	13.372	9.529	0.8944	11K(229.1629), 2C(57.0215), N-term(229.1629)	1.1288	Q9NRP4	SDHF3_HUMAN	SDHAF3	Succinate dehydrogenase assembly factor 3, mitochondrial	1052	617	555	848	658	481	1052	525.302	502.545	799.01	595.654	460.748	925.505	560.478	481.646	1052	559.224	523.164	814.775	612.245	500.33	934.259	585.46	510.58	1.59577	0.0973685	1.8298	0.0383109	9269	0.487378	C80
20220720_HEKWH103c_TMT_Slot2-17_1_351.56075.56075.2	ACFHCETCK	2	835.9	835.896	0.0081	1.40443	9.91	0	0.4856	2C(57.0215), 5C(57.0215), 8C(57.0215), 9K(229.1629), N-term(229.1629)	1.1001	Q14847	LASP1_HUMAN	LASP1	LIM and SH3 domain protein 1	156	519	126	645	93	320	156	505.354	77.7395	639.079	44.7846	318.477	397.54	275.069	198.108	156	537.988	80.9292	651.689	46.032	345.837	401.3	287.33	210.009	1.39665	0.38659	1.91087	0.120123	23318	0.769201	C29, C32, C35
20220720_HEKWH103c_TMT_Slot2-17_1_351.55998.55998.3	ACFHCETCK	3	557.603	557.6	0.0094	0.000211463	18.471	13.547	1	2C(57.0215), 5C(57.0215), 8C(57.0215), 9K(229.1629), N-term(229.1629)	0.9114	Q14847	LASP1_HUMAN	LASP1	LIM and SH3 domain protein 1	25500	34356	35548	29285	37657	26067	25500	31824.8	32747.3	26216	35289.6	24867.2	25858	33557.2	28807.2	25500	33879.9	34090.9	26733.3	36272.6	27003.4	26102.6	35053	30537.8	0.744661	1.63076e-06	0.854765	0.0128636	186	0.000406779	C29, C32, C35
20220720_HEKWH103c_TMT_Slot2-22_1_356.81216.81216.3	ACFLMAHNGWVMGDDPLR	3	779.367	779.038	0.9877	0.0205944	13.245	10.245	0.6052	12M(15.9949), 2C(57.0215), N-term(229.1629)	1.0317	P35573	GDE_HUMAN	AGL	Glycogen debranching enzyme	241	528	518	616	269	596	241	501.655	470.982	582.092	215.23	588.682	411.546	358.443	529.832	241	534.05	490.307	593.578	221.225	639.255	415.439	374.42	561.661	1.10955	0.773628	0.739661	0.366281	38206	0.939466	C453
20220720_HEKWH103c_TMT_Slot2-24_1_358.31808.31808.3	ACFQHVK	3	449.928	449.925	0.0074	7.85648e-06	11.989	0	1	2C(57.0215), 7K(229.1629), N-term(229.1629)	0.865	Q92973	TNPO1_HUMAN	TNPO1	Transportin-1	6303	4353	5428	3625	5104	4041	6303	3772.34	5094.92	3172.07	4788.87	3878.18	4737.54	4280.6	4486.55	6303	4015.94	5303.97	3234.66	4922.26	4211.34	4782.35	4471.4	4756.07	1.06954	0.610723	1.00553	0.966294	32103	0.882631	C706
20220720_HEKWH103c_TMT_Slot2-12_1_346.66247.66247.3	ACFSANGEEVLATSTHSK	3	790.07	789.739	0.9953	6.02281e-07	21.48	9.55	1	18K(229.1629), 2C(57.0215), N-term(229.1629)	1.0632	Q9Y5J1	UTP18_HUMAN	UTP18	U3 small nucleolar RNA-associated protein 18 homolog	767	818	879	1112	866	516	767	744.547	806.236	1039.25	788.541	489.19	903.126	766.544	647.713	767	792.626	839.317	1059.76	810.505	531.215	911.669	800.711	686.623	1.13857	0.622431	1.32776	0.298519	32568	0.886709	C302
20220720_HEKWH103c_TMT_Slot2-21_1_355.66566.66566.4	ACFSANGEEVLATSTHSK	4	650.097	649.847	1.0017	2.77559e-08	28.572	28.572	1	14S(229.1629), 18K(229.1629), 2C(57.0215), N-term(229.1629)	0.969	Q9Y5J1	UTP18_HUMAN	UTP18	U3 small nucleolar RNA-associated protein 18 homolog	1832	1951	1622	2246	2103	1736	1832	1782.62	1454.43	2097.21	1924.14	1670.58	1964.6	1853.38	1562.51	1832	1897.74	1514.11	2138.59	1977.73	1814.09	1983.19	1935.99	1656.37	1.02438	0.897834	1.19731	0.353092	42716	0.975182	C302
20220720_HEKWH103c_TMT_Slot2-21_1_355.66618.66618.4	ACFSANGEEVLATSTHSK	4	650.093	649.847	0.9875	5.67153e-06	23.927	23.927	1	13T(229.1629), 18K(229.1629), 2C(57.0215), N-term(229.1629)	0.9669	Q9Y5J1	UTP18_HUMAN	UTP18	U3 small nucleolar RNA-associated protein 18 homolog	2372	2417	1913	2655	2646	2191	2372	2201.62	1708.02	2474.29	2430.44	2108.36	2423.14	2316.03	1908.19	2372	2343.79	1778.1	2523.11	2498.14	2289.49	2446.06	2419.26	2022.82	1.01108	0.948843	1.20923	0.28682	44561	0.987916	C302
20220720_HEKWH103c_TMT_Slot2-12_1_346.27689.27689.2	ACFSDYR	2	574.277	574.274	0.0065	0.0433012	15.954	0	0.9902	2C(57.0215), N-term(229.1629)	0.9128	Q86UP3	ZFHX4_HUMAN	ZFHX4	Zinc finger homeobox protein 4	3418	3568	2274	2699	3286	3493	3418	3264.71	1990.22	2481.58	3027.72	3390.06	2949.79	3146.21	2690.14	3418	3475.53	2071.89	2530.54	3112.05	3681.29	2977.69	3286.45	2851.75	0.906051	0.524411	1.04416	0.786426	28719	0.847194	C2902
20220720_HEKWH103c_TMT_Slot2-18_1_352.34872.34872.2	ACFTMDPK	2	722.376	722.372	0.0076	0.000369016	15.438	8.912	1	2C(57.0215), 5M(15.9949), 8K(229.1629), N-term(229.1629)	1.0068	P26640	SYVC_HUMAN	VARS1	Valine--tRNA ligase	9166	9608	9763	9839	8633	7731	9166	8740.29	8962.16	9062.3	7852.01	7464.03	9114.15	8296.15	8213.1	9166	9304.7	9329.89	9241.11	8070.72	8105.25	9200.36	8665.94	8706.48	1.06167	0.553183	1.05673	0.584188	29857	0.859613	C444
20220720_HEKWH103c_TMT_Slot2-22_1_356.33359.33359.2	ACFTMDPK	2	714.381	714.375	0.0124	1.8547e-07	24.104	6.927	1	2C(57.0215), 8K(229.1629), N-term(229.1629)	1.0269	P26640	SYVC_HUMAN	VARS1	Valine--tRNA ligase	24749	26977	30658	26230	27987	24002	24749	24570.5	28436.3	23733.7	25823.6	23124	24241.4	25197.1	25780.2	24749	26157.2	29603.1	24202	26542.9	25110.5	24470.7	26320.2	27328.9	0.92973	0.268473	0.895415	0.0909913	18186	0.684926	C444
20220720_HEKWH103c_TMT_Slot2-17_1_351.92303.92303.3	ACFVGLIESPEGTEELK	3	779.755	779.752	0.0085	2.75095e-08	31.063	11.618	1	17K(229.1629), 2C(57.0215), N-term(229.1629)	1.0844	O75448	MED24_HUMAN	MED24	Mediator of RNA polymerase II transcription subunit 24	824	900	432	845	1162	507	824	828.72	357.304	786.487	1100.1	469.597	805.244	964.411	413.45	824	882.236	371.965	802.006	1130.74	509.939	812.861	1007.4	438.288	0.806891	0.405149	1.85463	0.0461826	24051	0.78156	C289
20220720_HEKWH103c_TMT_Slot2-28_1_362.64569.64569.3	ACFVHTGVYNLGTPR	3	641.006	641.003	0.0095	0.00219302	14.074	6.777	1	2C(57.0215), N-term(229.1629)	0.9987	Q9Y2L5	TPPC8_HUMAN	TRAPPC8	Trafficking protein particle complex subunit 8	684	718	709	987	896	496	684	653.606	644.96	921.967	826.163	467.911	802.983	739.884	556.435	684	695.813	671.423	940.158	849.175	508.108	810.579	772.864	589.862	1.0488	0.860824	1.37418	0.270357	41408	0.964519	C1393
20220720_HEKWH103c_TMT_Slot2-26_1_360.71536.71536.2	ACFVLEK	2	662.892	662.889	0.0062	0.0142877	20.64	14.106	0.9972	2C(57.0215), 7K(229.1629), N-term(229.1629)	1.0041	Q9Y5V3	MAGD1_HUMAN	MAGED1	Melanoma-associated antigen D1	3023	3883	4257	2750	2754	3260	3023	3581.9	3950.44	2441.09	2505.21	3174.82	2732.05	3043.55	3562.63	3023	3813.21	4112.53	2489.26	2574.99	3447.56	2757.89	3179.22	3776.65	0.867474	0.369971	0.730247	0.040681	22637	0.758279	C517
20220720_HEKWH103c_TMT_Slot2-25_1_359.63374.63374.2	ACFYNLDK	2	744.906	744.9	0.012	1.31854e-05	27.621	15.905	1	2C(57.0215), 8K(229.1629), N-term(229.1629)	1.0633	Q96I25	SPF45_HUMAN	RBM17	Splicing factor 45	13947	15909	15312	14809	17023	14130	13947	14583.2	14003.8	13472.5	15779.5	13593.5	13709.8	15181.4	13798.7	13947	15524.9	14578.4	13738.3	16219.1	14761.3	13839.4	15858	14627.6	0.872707	0.0972281	0.946119	0.506673	9260	0.487148	C385
20220720_HEKWH103c_TMT_Slot2-19_1_353.11529.11529.2	ACFYQSR	2	580.794	580.79	0.0079	0.0130092	19.043	10.225	0.9944	2C(57.0215), N-term(229.1629)	0.9274	Q9BXB1	LGR4_HUMAN	LGR4	Leucine-rich repeat-containing G-protein coupled receptor 4	3450	2693	2830	2573	3053	2691	3450	2377.78	2614.48	2327.54	2830.05	2594.78	2888.77	2603.92	2604.63	3450	2531.33	2721.75	2373.46	2908.88	2817.69	2916.09	2719.98	2761.1	1.0721	0.666904	1.05614	0.734823	34199	0.904754	C930
20220720_HEKWH103c_TMT_Slot2-14_1_348.69100.69100.3	ACGDSTLTQITAGLDPVGR	3	721.046	721.042	0.0114	1.3299e-10	31.879	8.332	1	2C(57.0215), N-term(229.1629)	1.0345	P62879	GBB2_HUMAN	GNB2	Guanine nucleotide-binding protein G(I)/G(S)/G(T) subunit beta-2	670	809	1107	1260	1496	745	670	739.91	1032.65	1153	1404.96	697.231	911.499	1072.44	864.939	670	787.691	1075.02	1175.75	1444.1	757.129	920.121	1120.24	916.898	0.821361	0.423409	1.00351	0.989052	24801	0.792084	C25
20220720_HEKWH103c_TMT_Slot2-13_1_347.71414.71414.3	ACGEAHLK	3	448.59	448.588	0.0048	0.000105085	14.667	6.305	1	2C(57.0215), 8K(229.1629), N-term(229.1629)	0.8416	Q9Y315	DEOC_HUMAN	DERA	Deoxyribose-phosphate aldolase	13846	14337	14765	12961	13727	12846	13846	13025.3	13601.2	11757.5	12623.5	12416.8	12801.8	12824.4	13009	13846	13866.4	14159.3	11989.5	12975.2	13483.5	12922.8	13396.1	13790.5	0.964676	0.676227	0.937082	0.447844	34533	0.908529	C182
20220720_HEKWH103c_TMT_Slot2-17_1_351.53926.53926.2	ACGEIIPK	2	673.402	673.399	0.0054	4.53572e-06	27.26	14.121	1	2C(57.0215), 8K(229.1629), N-term(229.1629)	0.9998	Q86T82	UBP37_HUMAN	USP37	Ubiquitin carboxyl-terminal hydrolase 37	4064	5616	4983	5129	5341	4593	4064	5223.13	4516.52	4703.97	4917.41	4425.81	4383.98	5070.27	4471.16	4064	5560.42	4701.84	4796.78	5054.39	4806.02	4425.45	5296.27	4739.76	0.835578	0.16628	0.933686	0.60482	13106	0.588642	C492
20220720_HEKWH103c_TMT_Slot2-13_1_347.45683.45683.2	ACGEPTALPK	2	751.429	751.426	0.0056	1.05804	7.402	0	0.5771	10K(229.1629), 2C(57.0215), N-term(229.1629)	1.0479	Q86V87	FHI2B_HUMAN	FHIP2B	FHF complex subunit HOOK interacting protein 2B	841	450	1368	1119	907	1023	841	362.862	1323.87	1016.37	814.189	995.318	928.683	588.525	1159.59	841	386.294	1378.19	1036.42	836.868	1080.82	937.468	614.758	1229.25	1.52494	0.129695	0.762631	0.260123	11175	0.538464	C186
20220720_HEKWH103c_TMT_Slot2-8_1_342.44921.44921.2	ACGGPTQELSALR	2	794.921	794.919	0.0042	0.0324526	18.753	11.903	0.9949	2C(57.0215), N-term(229.1629)	1.0525	Q58EX7	PKHG4_HUMAN	PLEKHG4	Puratrophin-1	259	214	490	606	775	580	259	186.278	466.789	554.521	723.956	555.385	406.761	455.117	511.087	259	198.307	485.941	565.463	744.121	603.097	410.608	475.403	541.79	0.863706	0.671218	0.757874	0.410504	34342	0.906814	C881
20220720_HEKWH103c_TMT_Slot2-18_1_352.39085.39085.3	ACGHVVCGK	3	482.598	482.597	0.0051	3.01245e-05	16.364	6.457	1	2C(57.0215), 7C(57.0215), 9K(229.1629), N-term(229.1629)	0.8804	P98174	FGD1_HUMAN	FGD1	FYVE, RhoGEF and PH domain-containing protein 1	5682	7105	5713	6366	6118	6752	5682	6573.54	5126.52	5884.52	5554.23	6563.16	5783.26	6063.89	5844.84	5682	6998.03	5336.87	6000.63	5708.94	7126.98	5837.96	6334.17	6195.96	0.921661	0.489694	0.942221	0.61583	27365	0.830251	C756, C761
20220720_HEKWH103c_TMT_Slot2-29_1_363.81086.81086.3	ACGKFEISAIR	3	570.664	570.664	0.0006	8.98415e-05	19.814	11.665	1	2C(57.0215), 4K(229.1629), N-term(229.1629)	0.9056	Q96G03	PGM2_HUMAN	PGM2	Phosphopentomutase	6045	6286	6479	7449	5948	6184	6045	5713.32	5938.41	6929.51	5341.08	6002.4	6487.26	5527.2	5970.41	6045	6082.27	6182.07	7066.24	5489.85	6518.06	6548.62	5773.57	6329.07	1.13424	0.284126	1.03469	0.767501	18893	0.697736	C510
20220720_HEKWH103c_TMT_Slot2-9_1_343.62296.62296.3	ACGLGEGDTEVFPTQHVVR	3	767.724	767.721	0.007	0.120851	11.171	0	0.9903	2C(57.0215), N-term(229.1629)	1.0121	Q9HCG7	GBA2_HUMAN	GBA2	Non-lysosomal glucosylceramidase	241	87	86	22	152	60	241	66.5069	80.8704	12.24	149.465	54.9182	126.62	107.986	67.8943	241	70.8017	84.1886	12.4815	153.629	59.6361	127.818	112.8	71.9729	1.13314	0.831619	1.77591	0.379012	40311	0.957152	C763
20220720_HEKWH103c_TMT_Slot2-30_1_364.69705.69705.2	ACGLIIFR	2	589.852	589.849	0.0043	5.77222e-07	25.357	13.97	1	2C(57.0215), N-term(229.1629)	0.9619	P50583	AP4A_HUMAN	NUDT2	Bis(5'-nucleosyl)-tetraphosphatase [asymmetrical]	20000	23944	25676	23680	23922	19936	20000	21988.8	23681.9	21583.3	22015.4	19187.5	20791.6	22002.1	21434.7	20000	23408.7	24653.6	22009.1	22628.6	20835.8	20988.3	22982.8	22722.4	0.913218	0.193788	0.923685	0.256894	14478	0.621012	C6
20220720_HEKWH103c_TMT_Slot2-27_1_361.77162.77162.3	ACGLLGYSSQDLIGQK	3	723.4	723.398	0.0083	3.88413e-05	16.662	8.351	1	16K(229.1629), 2C(57.0215), N-term(229.1629)	1.0429	Q96RG2	PASK_HUMAN	PASK	PAS domain-containing serine/threonine-protein kinase	258	286	639	397	654	439	258	256.146	614.25	340.899	620.096	417.917	299.449	438.121	516.083	258	272.687	639.453	347.625	637.368	453.819	302.282	457.65	547.086	0.660509	0.265768	0.552531	0.101256	18041	0.683476	C152
20220720_HEKWH103c_TMT_Slot2-20_1_354.46298.46298.2	ACGLNFADLMAR	2	792.399	792.397	0.0047	1.57366e-07	18.041	5.471	1	10M(15.9949), 2C(57.0215), N-term(229.1629)	1.0905	Q99536	VAT1_HUMAN	VAT1	Synaptic vesicle membrane protein VAT-1 homolog	1480	1460	1252	1170	831	739	1480	1324.57	1135.62	1080.38	743.705	713.714	1280.19	1034.14	924.665	1480	1410.1	1182.21	1101.69	764.421	775.028	1292.3	1080.23	980.213	1.19632	0.437749	1.31838	0.241625	25346	0.801302	C86
20220720_HEKWH103c_TMT_Slot2-26_1_360.69016.69016.2	ACGLNFADLMAR	2	784.407	784.4	0.0146	2.9522e-10	40.748	11.673	1	2C(57.0215), N-term(229.1629)	1.0975	Q99536	VAT1_HUMAN	VAT1	Synaptic vesicle membrane protein VAT-1 homolog	8824	8366	10299	9711	10179	9259	8824	7516.19	9592.42	8846.15	9362.03	8940.69	8835.08	8439.11	9266.55	8824	8001.56	9986	9020.7	9622.81	9708.77	8918.65	8815.28	9823.23	1.01173	0.908277	0.907914	0.329223	43099	0.977759	C86
20220720_HEKWH103c_TMT_Slot2-30_1_364.64442.64442.2	ACGLSFSVFR	2	686.868	686.866	0.0045	2.91916e-06	20.693	10.574	1	2C(57.0215), N-term(229.1629)	0.9962	Q969K3	RNF34_HUMAN	RNF34	E3 ubiquitin-protein ligase RNF34	1061	797	1009	872	831	1201	1061	697.962	943.869	793.054	745.413	1175.66	927.027	721.688	1059.76	1061	743.033	982.597	808.702	766.176	1276.65	935.796	753.856	1123.43	1.24135	0.415884	0.832984	0.455347	24474	0.788403	C65
20220720_HEKWH103c_TMT_Slot2-27_1_361.67912.67912.2	ACGMYLK	2	650.865	650.861	0.0079	0.082439	14.464	10.014	0.9761	2C(57.0215), 7K(229.1629), N-term(229.1629)	1.0103	P42336	PK3CA_HUMAN	PIK3CA	Phosphatidylinositol 4,5-bisphosphate 3-kinase catalytic subunit alpha isoform	2133	2860	3223	1974	3872	11535	2133	2644.38	2998.63	1687.23	3395.61	11419.5	1910.12	3019.99	7209.09	2133	2815.14	3121.67	1720.52	3490.19	12400.6	1928.18	3154.61	7642.17	0.611228	0.0043122	0.252308	0	1613	0.124035	C695
20220720_HEKWH103c_TMT_Slot2-16_1_350.46215.46215.2	ACGNFGIPCELR	2	811.904	811.903	0.003	8.814e-09	38.749	12.421	1	2C(57.0215), 9C(57.0215), N-term(229.1629)	1.0889	P22234	PUR6_HUMAN	PAICS	Bifunctional phosphoribosylaminoimidazole carboxylase/phosphoribosylaminoimidazole succinocarboxamide synthetase	14307	14200	14522	15204	16933	13549	14307	12855.4	13334.3	13908.4	15682.9	13015.8	14107.7	14269.2	13175	14307	13685.6	13881.4	14182.8	16119.7	14133.9	14241.1	14905.2	13966.5	0.955449	0.581136	1.01966	0.816028	30930	0.871723	C288, C295
20220720_HEKWH103c_TMT_Slot2-30_1_364.34094.34094.3	ACGPSLEASEAADVAQDPQVSR	3	829.405	829.738	-0.9987	3.34461e-05	23.826	9.067	1	2C(57.0215), N-term(229.1629)	1.1151	Q9P278	FNIP2_HUMAN	FNIP2	Folliculin-interacting protein 2	163	92	110	169	100	91	163	77.4368	101.546	160.246	87.6408	88.0202	161.623	82.5388	94.7829	163	82.4374	105.712	163.408	90.082	95.5818	163.152	86.2179	100.477	1.89232	0.288137	1.62378	0.401537	19080	0.70065	C745
20220720_HEKWH103c_TMT_Slot2-30_1_364.27728.27728.3	ACGQGFCDECSHDR	3	643.264	643.261	0.0098	6.76472e-05	24.179	0	1	10C(57.0215), 2C(57.0215), 7C(57.0215), N-term(229.1629)	0.9399	Q9HBF4	ZFYV1_HUMAN	ZFYVE1	Zinc finger FYVE domain-containing protein 1	842	1099	977	549	1303	655	842	1018.23	893.916	454.982	1255.95	612.298	648.491	1137.09	753.107	842	1083.98	930.595	463.96	1290.93	664.899	654.625	1187.77	798.349	0.551136	0.02394	0.819974	0.482238	3951	0.281124	C740, C745, C748
20220720_HEKWH103c_TMT_Slot2-31_1_365.36040.36040.4	ACGQGFCDECSHDRR	4	521.724	521.723	0.0034	0.028774	12.664	0	0.9938	10C(57.0215), 2C(57.0215), 7C(57.0215), N-term(229.1629)	0.8109	Q9HBF4	ZFYV1_HUMAN	ZFYVE1	Zinc finger FYVE domain-containing protein 1	346	538	348	415	136	363	346	505.762	303.868	394.453	100.861	359.571	370.227	303.312	331.719	346	538.422	316.336	402.236	103.671	390.461	373.729	316.831	351.647	1.17958	0.665826	1.0628	0.870638	34166	0.904164	C740, C745, C748
20220720_HEKWH103c_TMT_Slot2-25_1_359.52273.52273.2	ACGQIFCGK	2	749.904	749.899	0.0106	0.000280571	26.348	11.186	0.9998	2C(57.0215), 7C(57.0215), 9K(229.1629), N-term(229.1629)	1.0577	O14964	HGS_HUMAN	HGS	Hepatocyte growth factor-regulated tyrosine kinase substrate	11918	12253	13109	12511	14990	10432	11918	11118.2	12093.4	11344	13992.1	9956.27	11631	12555.1	11024.8	11918	11836.1	12589.6	11567.9	14381.9	10811.6	11741	13114.8	11687.1	0.895253	0.209872	1.00461	0.959359	15323	0.635465	C185, C190
20220720_HEKWH103c_TMT_Slot2-16_1_350.33601.33601.2	ACGSEIMQK	2	741.4	741.396	0.0075	0.746678	11.736	9.577	0.7108	2C(57.0215), 9K(229.1629), N-term(229.1629)	1.0405	P15924	DESP_HUMAN	DSP	Desmoplakin	1958	1651	1732	1595	1796	2115	1958	1470.38	1598.58	1447.99	1642.62	2059.15	1702.99	1556.5	1828.86	1958	1565.33	1664.17	1476.56	1688.37	2236.05	1719.1	1625.88	1938.73	1.05734	0.780615	0.886716	0.533741	38463	0.941617	C1280
20220720_HEKWH103c_TMT_Slot2-6_1_340.10697.10697.3	ACGTGNPAHLR	3	461.578	461.577	0.0026	0.000174777	19.905	8.241	1	2C(57.0215), N-term(229.1629)	0.8255	Q9NVP4	DZAN1_HUMAN	DZANK1	Double zinc ribbon and ankyrin repeat-containing protein 1	991	1155	561	708	1360	773	991	1068.65	471.105	636.174	1298.41	728.854	813.587	1183.53	599.979	991	1137.66	490.435	648.726	1334.58	791.468	821.283	1236.29	636.022	0.664313	0.098984	1.29128	0.366007	9360	0.490648	C295
20220720_HEKWH103c_TMT_Slot2-10_1_344.41214.41214.2	ACGVDFEIR	2	648.337	648.334	0.0057	4.16081e-07	29.475	14.655	1	2C(57.0215), N-term(229.1629)	0.9948	P32121	ARRB2_HUMAN	ARRB2	Beta-arrestin-2	9256	9463	8928	10370	11749	9108	9256	8600.58	8129.49	9533.31	10898.2	8737.46	9394.66	9749.39	8433.48	9256	9155.97	8463.05	9721.42	11201.8	9488.08	9483.52	10184	8940.1	0.931222	0.46277	1.06078	0.553764	26355	0.814671	C141
20220720_HEKWH103c_TMT_Slot2-10_1_344.40581.40581.2	ACGVDYEVK	2	749.908	749.902	0.0106	1.97626e-06	32.057	14.733	1	2C(57.0215), 9K(229.1629), N-term(229.1629)	1.0489	P49407	ARRB1_HUMAN	ARRB1	Beta-arrestin-1	15154	16931	17403	17999	17366	16468	15154	15479	15976.2	16549.1	15864	15928.6	15851.5	15671.5	15952.4	15154	16478.6	16631.7	16875.6	16305.8	17297	16001.5	16370	16910.7	0.977486	0.773504	0.946232	0.482002	38204	0.939365	C140
20220720_HEKWH103c_TMT_Slot2-25_1_359.67240.67240.3	ACGVSRPVIACSVTIK	3	726.086	726.083	0.0073	3.487e-11	40.963	11.345	1	11C(57.0215), 16K(229.1629), 2C(57.0215), N-term(229.1629)	1.0229	P55769	NH2L1_HUMAN	SNU13	NHP2-like protein 1	4055	3552	4456	6066	3491	3364	4055	3165.74	4124.35	5728.45	3045.43	3260.45	4891.72	3105.58	3692.4	4055	3370.16	4293.58	5841.48	3130.26	3540.55	4937.99	3244.01	3914.22	1.52219	0.00290652	1.26155	0.0854853	1339	0.10071	C93, C102
20220720_HEKWH103c_TMT_Slot2-21_1_355.20737.20737.2	ACGVSVK	2	589.853	589.852	0.0024	0.0970874	21.807	17.788	0.9875	2C(57.0215), 7K(229.1629), N-term(229.1629)	0.945	Q6NUM9	RETST_HUMAN	RETSAT	All-trans-retinol 13,14-reductase	6690	5870	7166	6961	8089	6352	6690	5234.73	6671.11	6324.4	7514.68	6096.5	6507.2	6374.7	6383.81	6690	5572.77	6944.84	6449.19	7723.99	6620.24	6568.75	6658.85	6767.3	0.98647	0.904947	0.97066	0.793401	42981	0.976849	C332
20220720_HEKWH103c_TMT_Slot2-7_1_341.48763.48763.2	ACHEMALR	2	608.81	608.81	0.0008	0.000446347	21.111	11.048	1	2C(57.0215), N-term(229.1629)	0.9278	Q9NXH9	TRM1_HUMAN	TRMT1	tRNA (guanine(26)-N(2))-dimethyltransferase	787	950	959	950	655	581	787	873.849	879.37	880.296	584.545	561.125	833.648	729.197	720.248	787	930.279	915.452	897.666	600.828	609.33	841.534	761.7	763.515	1.10481	0.712594	1.10218	0.719026	35916	0.920523	C287
20220720_HEKWH103c_TMT_Slot2-7_1_341.49219.49219.3	ACHEMALR	3	406.21	406.209	0.0019	0.00284283	17.685	7.512	0.9994	2C(57.0215), N-term(229.1629)	0.7946	Q9NXH9	TRM1_HUMAN	TRMT1	tRNA (guanine(26)-N(2))-dimethyltransferase	3513	3816	3291	3137	3830	3590	3513	3490.2	2984.35	2845.71	3547.61	3469.38	3179.36	3518.9	3226.86	3513	3715.58	3106.8	2901.86	3646.43	3767.43	3209.43	3675.75	3420.71	0.873135	0.363304	0.938234	0.673576	22380	0.753165	C287
20220720_HEKWH103c_TMT_Slot2-7_1_341.26401.26401.3	ACHEMALR	3	411.542	411.541	0.0037	0.104773	10.419	4.95	0.9932	2C(57.0215), 5M(15.9949), N-term(229.1629)	0.7941	Q9NXH9	TRM1_HUMAN	TRMT1	tRNA (guanine(26)-N(2))-dimethyltransferase	1889	2820	2942	2206	2753	1763	1889	2628.17	2714.13	1963.64	2581.86	1675.22	1926.32	2605.02	2194.68	1889	2797.88	2825.5	2002.39	2653.78	1819.13	1944.54	2721.13	2326.52	0.714608	0.0569414	0.835817	0.323454	6701	0.394247	C287
20220720_HEKWH103c_TMT_Slot2-22_1_356.34631.34631.3	ACHGTLIK	3	453.274	453.272	0.005	0.223872	10.1	0	0.9558	2C(57.0215), 8K(229.1629), N-term(229.1629)	0.8725	Q9UPN3	MACF1_HUMAN	MACF1	Microtubule-actin cross-linking factor 1, isoforms 1/2/3/4/5	1223	1205	1391	1821	1162	1098	1223	1087.94	1281.37	1713.34	1025.83	1063.12	1468.17	1056.88	1172.24	1223	1158.19	1333.94	1747.15	1054.4	1154.45	1482.06	1103.99	1242.66	1.34245	0.188843	1.19264	0.419563	14231	0.615668	C1283
20220720_HEKWH103c_TMT_Slot2-16_1_350.62233.62233.3	ACHNLLTFNNDTLR	3	640.328	639.998	0.9906	0.00670105	12.988	7.199	0.8776	2C(57.0215), N-term(229.1629)	0.9219	Q9C0C7	AMRA1_HUMAN	AMBRA1	Activating molecule in BECN1-regulated autophagy protein 1	3829	3115	4088	4064	3644	3336	3829	2751.37	3820.92	3733.92	3317.33	3223.21	3781.46	3034.35	3522.07	3829	2929.04	3977.7	3807.6	3409.74	3500.11	3817.23	3169.6	3733.65	1.20432	0.210772	1.02239	0.877362	15363	0.636527	C571
20220720_HEKWH103c_TMT_Slot2-26_1_360.29706.29706.4	ACHPHENSSDR	4	385.432	385.43	0.0074	0.214412	10.175	7.573	0.9717	2C(57.0215), N-term(229.1629)	0.7628	Q5THK1	PR14L_HUMAN	PRR14L	Protein PRR14L	1536	1424	1714	1904	2783	1823	1536	1277.27	1590.19	1723.11	2624.12	1733.78	1629.55	1950.69	1661.98	1536	1359.75	1655.44	1757.1	2697.22	1882.73	1644.97	2037.64	1761.83	0.807289	0.267917	0.933672	0.729822	18153	0.68475	C1312
20220720_HEKWH103c_TMT_Slot2-26_1_360.30329.30329.3	ACHPHENSSDR	3	513.238	513.57	-0.9985	0.011285	14.29	4.665	0.9893	2C(57.0215), N-term(229.1629)	0.8579	Q5THK1	PR14L_HUMAN	PRR14L	Protein PRR14L	1994	2388	2422	1930	2497	1808	1994	2195.03	2230.27	1723.27	2338.29	1728.5	1858.63	2266.66	1979.39	1994	2336.77	2321.78	1757.27	2403.42	1876.99	1876.21	2367.69	2098.29	0.792424	0.202319	0.894162	0.549087	14915	0.629354	C1312
20220720_HEKWH103c_TMT_Slot2-12_1_346.34753.34753.2	ACIDIPR	2	537.305	537.302	0.0048	0.0738513	18.025	13.476	0.9904	2C(57.0215), N-term(229.1629)	0.9062	Q9NQX0	PRDM6_HUMAN	PRDM6	Putative histone-lysine N-methyltransferase PRDM6	1892	2316	2728	2396	1825	2502	1892	2126.64	2533.27	2197.63	1614.59	2447.1	2044.81	1870.61	2490.19	1892	2263.97	2637.21	2240.99	1659.56	2657.33	2064.16	1953.99	2639.78	1.05638	0.767758	0.781942	0.16001	37987	0.937713	C351
20220720_HEKWH103c_TMT_Slot2-3_1_337.33766.33766.3	ACIDSNEDGDLSK	3	627.982	627.98	0.0062	1.27717e-05	30.075	6.956	1	13K(229.1629), 2C(57.0215), N-term(229.1629)	0.9182	P29144	TPP2_HUMAN	TPP2	Tripeptidyl-peptidase 2	6622	5220	5973	5116	5782	4679	6622	4606.94	5553.59	4617.36	5361.18	4496.72	5619.68	4984.06	5025.16	6622	4904.43	5781.46	4708.46	5510.52	4883.02	5672.84	5206.22	5327.03	1.08963	0.487566	1.06491	0.609269	27279	0.82925	C209
20220720_HEKWH103c_TMT_Slot2-14_1_348.76942.76942.3	ACIDSNEDGDLSK	3	704.37	704.368	0.0065	0.00104496	18.028	7.766	1	13K(229.1629), 2C(57.0215), 5S(229.1629), N-term(229.1629)	0.9353	P29144	TPP2_HUMAN	TPP2	Tripeptidyl-peptidase 2	1822	1985	1041	2093	2286	1713	1822	1826.15	872.373	1970.1	2115.61	1641.07	1896.05	1970.88	1256.72	1822	1944.08	908.167	2008.97	2174.54	1782.05	1913.99	2058.73	1332.22	0.929692	0.696074	1.43669	0.0772372	35290	0.915133	C209
20220720_HEKWH103c_TMT_Slot2-3_1_337.33762.33762.2	ACIDSNEDGDLSK	2	941.47	941.467	0.0054	7.38329e-06	30.027	7.866	1	13K(229.1629), 2C(57.0215), N-term(229.1629)	1.1292	P29144	TPP2_HUMAN	TPP2	Tripeptidyl-peptidase 2	1841	1873	1746	1469	2723	1865	1841	1701.75	1598.16	1288.91	2588.31	1777	1564.96	2145.03	1687.58	1841	1811.64	1663.73	1314.34	2660.41	1929.65	1579.76	2240.64	1788.96	0.705047	0.0682807	0.883062	0.533735	7473	0.42392	C209
20220720_HEKWH103c_TMT_Slot2-8_1_342.22743.22743.2	ACIEGQLR	2	588.325	588.324	0.0031	0.000921256	26.173	18.142	0.9998	2C(57.0215), N-term(229.1629)	0.9167	Q96HA7	TONSL_HUMAN	TONSL	Tonsoku-like protein	5306	5287	6113	5123	5517	4440	5306	4777.31	5680.83	4626.26	5103.26	4266.49	4966.13	4940.28	4973.66	5306	5085.81	5913.92	4717.54	5245.4	4633.01	5013.1	5160.49	5272.44	0.97144	0.819536	0.950812	0.690005	39871	0.953656	C537
20220720_HEKWH103c_TMT_Slot2-16_1_350.31562.31562.2	ACIEQVK	2	653.388	653.384	0.0087	0.0015962	24.519	15.47	0.9989	2C(57.0215), 7K(229.1629), N-term(229.1629)	0.9937	Q659A1	ICE2_HUMAN	ICE2	Little elongation complex subunit 2	11917	13849	14219	14103	15477	12527	11917	12699.7	13060.4	12870.4	14320.3	12040.1	12393.7	13510	12550.3	11917	13519.8	13596.3	13124.4	14719.2	13074.4	12510.9	14112.2	13304.2	0.886533	0.160493	0.940375	0.478884	12772	0.583011	C182
20220720_HEKWH103c_TMT_Slot2-24_1_358.37519.37519.3	ACIEQVKK	3	555.014	555.011	0.0098	0.00123145	19.131	10.96	0.9998	2C(57.0215), 7K(229.1629), 8K(229.1629), N-term(229.1629)	0.9211	Q659A1	ICE2_HUMAN	ICE2	Little elongation complex subunit 2	8024	8989	8465	10958	11542	8717	8024	8231.83	7683.22	10154.4	10667.2	8354.32	9089.19	9449.52	8018.77	8024	8763.41	7998.47	10354.8	10964.3	9072.01	9175.17	9870.71	8500.48	0.929535	0.457396	1.07937	0.451218	26142	0.811771	C182
20220720_HEKWH103c_TMT_Slot2-19_1_353.26658.26658.2	ACIGDTLCQK	2	812.436	812.433	0.0047	1.99186e-08	27.859	13.514	1	10K(229.1629), 2C(57.0215), 8C(57.0215), N-term(229.1629)	1.1023	A0AVT1	UBA6_HUMAN	UBA6	Ubiquitin-like modifier-activating enzyme 6	1218	2186	2729	2003	2851	1915	1218	2050.35	2547.25	1766.32	2686.61	1823.65	1492.16	2368.48	2185.45	1218	2182.75	2651.76	1801.18	2761.44	1980.32	1506.28	2474.05	2316.74	0.60883	0.00925353	0.650171	0.0255182	2379	0.180465	C449, C455
20220720_HEKWH103c_TMT_Slot2-25_1_359.57032.57032.3	ACILCVHPR	3	452.249	452.248	0.0037	0.000901028	21.705	10.383	0.9996	2C(57.0215), 5C(57.0215), N-term(229.1629)	0.7862	Q14690	RRP5_HUMAN	PDCD11	Protein RRP5 homolog	1667	1464	1701	1854	1392	1356	1667	1307.02	1575	1722.15	1247.04	1313.6	1694.58	1277.03	1444.3	1667	1391.42	1639.63	1756.13	1281.78	1426.45	1710.61	1333.95	1531.07	1.28236	0.234444	1.11726	0.584803	16566	0.656603	C330, C333
20220720_HEKWH103c_TMT_Slot2-25_1_359.56311.56311.2	ACILCVHPR	2	677.87	677.868	0.0036	5.85016e-06	21.957	10.579	1	2C(57.0215), 5C(57.0215), N-term(229.1629)	1.0447	Q14690	RRP5_HUMAN	PDCD11	Protein RRP5 homolog	544	540	350	510	697	268	544	491.896	305.614	469.744	661.183	245.52	506.872	576.539	275.567	544	523.66	318.154	479.013	679.6	266.612	511.667	602.238	292.121	0.849609	0.604302	1.75156	0.128757	31825	0.880981	C330, C333
20220720_HEKWH103c_TMT_Slot2-25_1_359.60642.60642.3	ACINQHLMNNK	3	600.994	600.992	0.0075	8.40508e-08	25.625	7.841	1	11K(229.1629), 2C(57.0215), N-term(229.1629)	0.9263	Q5XPI4	RN123_HUMAN	RNF123	E3 ubiquitin-protein ligase RNF123	5260	6295	6433	6968	6759	5661	5260	5785.77	5895.7	6420.83	6200.31	5450.19	5840.41	5993.04	5672.94	5260	6159.39	6137.61	6547.52	6373.02	5918.4	5895.66	6260.17	6013.74	0.941773	0.611546	0.980366	0.867745	32138	0.882858	C1277
20220720_HEKWH103c_TMT_Slot2-22_1_356.26711.26711.3	ACINQHLMNNK	3	606.326	606.324	0.008	0.0284493	13.697	10.152	0.994	11K(229.1629), 2C(57.0215), 8M(15.9949), N-term(229.1629)	0.9487	Q5XPI4	RN123_HUMAN	RNF123	E3 ubiquitin-protein ligase RNF123	1876	2565	1888	2624	2665	1726	1876	2389.88	1669.6	2444.17	2466.6	1642.13	2160.09	2428.24	1655.87	1876	2544.2	1738.1	2492.4	2535.31	1783.21	2180.52	2536.47	1755.34	0.859665	0.385533	1.24222	0.248784	23277	0.768449	C1277
20220720_HEKWH103c_TMT_Slot2-31_1_365.63158.63158.2	ACINTLQFLYSR	2	857.964	857.961	0.0062	0.171297	13.565	0	0.9721	2C(57.0215), N-term(229.1629)	1.148	Q8WVB6	CTF18_HUMAN	CHTF18	Chromosome transmission fidelity protein 18 homolog	348	579	428	782	163	676	348	545.539	374.75	757.651	96.0984	672.733	552.825	320.819	523.741	348	580.767	390.127	772.6	98.7752	730.526	558.055	335.119	555.204	1.66524	0.147036	1.00513	0.986981	12095	0.564023	C552
2022-07-21-VCPIP1-DDA_Slot2-2_1_5740.54470.54470.2	ACIPDTIPNR	2	693.376	693.374	0.0033	8.09129e-08	31.986	12.496	1	2C(57.0215), N-term(229.1629)	0.9832	Q86TJ2	TAD2B_HUMAN	TADA2B	Transcriptional adapter 2-beta	7563	6397	7266	7885	7111	7821	7563	5691.14	6721.03	7283.56	6430.39	7602.37	7423.28	6060.77	7161.7	7563	6058.65	6996.81	7427.27	6609.51	8255.47	7493.5	6330.92	7591.93	1.18363	0.133397	0.987035	0.903919	11362	0.544716	C123
20220720_HEKWH103c_TMT_Slot2-21_1_355.58853.58853.3	ACIPSTIPTDSEVTFLK	3	779.766	779.764	0.0063	1.3214e-06	25.682	11.643	1	17K(229.1629), 2C(57.0215), N-term(229.1629)	1.098	Q86WG5	MTMRD_HUMAN	SBF2	Myotubularin-related protein 13	300	275	868	319	309	377	300	238.311	845.915	261.779	281.43	367.431	280.889	259.871	606.673	300	253.7	880.624	266.944	289.269	398.997	283.546	271.454	643.118	1.04455	0.916795	0.440893	0.0227123	43416	0.979722	C1360
20220720_HEKWH103c_TMT_Slot2-31_1_365.65076.65076.2	ACIPYLK	2	661.902	661.899	0.0069	0.0137191	21.791	16.011	0.9972	2C(57.0215), 7K(229.1629), N-term(229.1629)	1.0024	Q6YN16	HSDL2_HUMAN	HSDL2	Hydroxysteroid dehydrogenase-like protein 2	10234	10675	11199	15044	12703	14567	10234	9702.65	10241.8	14071.3	11404.9	14179.2	12152.6	10553.8	12210.5	10234	10329.2	10662	14348.9	11722.6	15397.3	12267.6	11024.2	12944	1.11279	0.238231	0.947741	0.540323	16751	0.659839	C136
20220720_HEKWH103c_TMT_Slot2-12_1_346.47495.47495.3	ACIRPEISR	3	444.255	444.253	0.0034	0.000217058	18.85	9.835	1	2C(57.0215), N-term(229.1629)	0.8067	P26572	MGAT1_HUMAN	MGAT1	Alpha-1,3-mannosyl-glycoprotein 2-beta-N-acetylglucosaminyltransferase	3044	3138	3674	3450	3182	2240	3044	2843.33	3409.93	3156.66	2925.12	2140.55	3100.33	2884.22	2775.24	3044	3026.94	3549.84	3218.95	3006.6	2324.44	3129.66	3012.79	2941.96	1.03879	0.807396	1.0638	0.693423	39455	0.949435	C303
20220720_HEKWH103c_TMT_Slot2-29_1_363.44398.44398.2	ACISFNK	2	649.374	649.37	0.0065	0.00014016	22.44	12.245	0.9999	2C(57.0215), 7K(229.1629), N-term(229.1629)	0.9907	Q6PD62	CTR9_HUMAN	CTR9	RNA polymerase-associated protein CTR9 homolog	24169	23793	26429	23766	23890	20680	24169	21492.4	24470.9	21627.2	21956.2	19933.5	22898.1	21724.3	22202.2	24169	22880.3	25475	22053.9	22567.8	21645.9	23114.7	22692.6	23536	1.0186	0.788378	0.982101	0.790963	38737	0.944254	C171
20220720_HEKWH103c_TMT_Slot2-25_1_359.86167.86167.3	ACKDMVK	3	513.64	513.638	0.0056	0.0109465	16.043	10.921	0.9882	2C(57.0215), 3K(229.1629), 7K(229.1629), N-term(229.1629)	0.8749	P26358	DNMT1_HUMAN	DNMT1	DNA (cytosine-5)-methyltransferase 1	6458	4450	5979	13615	4797	8181	6458	3851.31	5469.99	13177.3	3753.78	8053.37	9817.65	3802.54	6761.68	6458	4100.01	5694.43	13437.3	3858.34	8745.22	9910.52	3972.04	7167.88	2.49507	3.44169e-14	1.38263	0.00179384	39	4.09438e-11	C670
20220720_HEKWH103c_TMT_Slot2-25_1_359.80651.80651.3	ACKVDSPTVTTTLK	3	736.771	736.767	0.0097	0.000455661	19.09	11.377	0.9993	14K(229.1629), 2C(57.0215), 3K(229.1629), N-term(229.1629)	1.0248	Q07866	KLC1_HUMAN	KLC1	Kinesin light chain 1	207	344	499	1085	819	500	207	320.574	457.71	1033.39	742.363	474.76	620.193	531.469	466.235	207	341.276	476.49	1053.78	763.041	515.545	626.059	555.158	494.243	1.12771	0.695137	1.2667	0.452379	35237	0.915276	C456
20220720_HEKWH103c_TMT_Slot2-21_1_355.75582.75582.3	ACKVEDLGK	3	569.675	569.674	0.0029	0.198521	14	11.793	0.9128	2C(57.0215), 3K(229.1629), 9K(229.1629), N-term(229.1629)	0.9345	Q8TAF3	WDR48_HUMAN	WDR48	WD repeat-containing protein 48	3282	2602	4188	3419	4049	3967	3282	2279.93	3967.16	3065.89	3741.4	3839.79	3173.95	3010.67	3903.48	3282	2427.16	4129.94	3126.38	3845.61	4169.66	3203.97	3144.86	4137.97	1.01879	0.903767	0.774284	0.0797439	42929	0.976757	C393
20220720_HEKWH103c_TMT_Slot2-24_1_358.55389.55389.3	ACLAEAITLVESTHSR	3	663.027	663.021	0.0199	7.46888e-06	26.197	9.235	1	2C(57.0215), N-term(229.1629)	1.0206	Q8IVH4	MMAA_HUMAN	MMAA	Methylmalonic aciduria type A protein, mitochondrial	123	101	213	236	183	85	123	88.1186	202.76	218.784	167.475	79.3059	170.892	127.797	141.033	123	93.8089	211.079	223.101	172.14	86.1188	172.508	133.493	149.505	1.29227	0.631958	1.15386	0.783983	32938	0.890167	C100
20220720_HEKWH103c_TMT_Slot2-15_1_349.67840.67840.3	ACLDDSYASGEGLK	3	649.005	648.664	1.0206	0.092309	10.432	7.445	0.7025	14K(229.1629), 2C(57.0215), N-term(229.1629)	0.9695	Q6DN90	IQEC1_HUMAN	IQSEC1	IQ motif and SEC7 domain-containing protein 1	223	317	740	410	614	546	223	288.469	712.705	349.929	575.982	526.417	286.465	432.226	619.561	223	307.098	741.948	356.834	592.026	571.64	289.174	451.492	656.78	0.640486	0.237958	0.440291	0.021398	16736	0.659674	C906
20220720_HEKWH103c_TMT_Slot2-13_1_347.70050.70050.3	ACLDDSYASGEGLKR	3	700.701	700.698	0.0085	1.11868e-08	24.498	12.023	1	14K(229.1629), 2C(57.0215), N-term(229.1629)	1.0112	Q6DN90	IQEC1_HUMAN	IQSEC1	IQ motif and SEC7 domain-containing protein 1	6365	6663	5501	6454	7528	6514	6365	6079.55	4950.26	5932.81	6970.82	6276.99	6148.9	6525.18	5613.62	6365	6472.14	5153.37	6049.87	7164.99	6816.23	6207.07	6816.04	5950.85	0.910656	0.415327	1.04305	0.72113	24453	0.788023	C906
20220720_HEKWH103c_TMT_Slot2-15_1_349.73975.73975.3	ACLDHLAPDSK	3	562.31	562.308	0.0058	4.48905e-06	21.695	10.489	1	11K(229.1629), 2C(57.0215), N-term(229.1629)	0.9166	Q86VI3	IQGA3_HUMAN	IQGAP3	Ras GTPase-activating-like protein IQGAP3	6149	6709	7084	7248	5872	6143	6149	6119.32	6517.3	6698.23	5280.01	5963.48	6423.62	5699.66	6240.39	6149	6514.48	6784.71	6830.4	5427.08	6475.79	6484.38	5953.72	6615.27	1.08913	0.465778	0.980213	0.861479	26460	0.816714	C1515
20220720_HEKWH103c_TMT_Slot2-24_1_358.46243.46243.4	ACLDRNPEAFKPK	4	559.077	559.074	0.0119	0.00084256	17.761	10.525	1	11K(229.1629), 13K(229.1629), 2C(57.0215), N-term(229.1629)	0.9143	Q6MZP7	LIN54_HUMAN	LIN54	Protein lin-54 homolog	6951	7673	6906	9269	6745	6961	6951	7023.35	6238.21	8709.37	6008.18	6756.72	7830.19	6515.76	6497.47	6951	7476.89	6494.17	8881.22	6175.53	7337.18	7904.25	6806.19	6887.79	1.16133	0.171776	1.14757	0.207352	13353	0.596849	C571
20220720_HEKWH103c_TMT_Slot2-14_1_348.54521.54521.2	ACLDTAVENMPSLK	2	1012.04	1012.03	0.0034	0.0152845	13.763	5.631	0.9986	10M(15.9949), 14K(229.1629), 2C(57.0215), N-term(229.1629)	1.1954	P49327	FAS_HUMAN	FASN	Fatty acid synthase	499	232	144	167	86	299	499	190.171	127.249	157.532	66.9137	296.725	328.266	128.542	211.987	499	202.452	132.47	160.64	68.7775	322.216	331.371	134.272	224.722	2.46791	0.0611262	1.47458	0.358105	6989	0.405782	C1227
20220720_HEKWH103c_TMT_Slot2-20_1_354.58899.58899.3	ACLDTAVENMPSLK	3	669.695	669.693	0.0061	2.02757e-08	29.693	10.079	1	14K(229.1629), 2C(57.0215), N-term(229.1629)	0.9864	P49327	FAS_HUMAN	FASN	Fatty acid synthase	1695	1828	1155	1582	860	1766	1695	1677.32	1005.37	1500.71	713.981	1741.72	1597.86	1195.65	1373.55	1695	1785.63	1046.62	1530.32	733.869	1891.35	1612.97	1248.95	1456.06	1.29147	0.233308	1.10776	0.621852	16507	0.655756	C1227
20220720_HEKWH103c_TMT_Slot2-20_1_354.57204.57204.2	ACLDTAVENMPSLK	2	1004.04	1004.04	0.0023	7.95438e-05	19.017	8.548	1	14K(229.1629), 2C(57.0215), N-term(229.1629)	1.2123	P49327	FAS_HUMAN	FASN	Fatty acid synthase	594	317	634	506	636	232	594	260.374	607.067	450.92	602.416	211.518	522.46	431.395	409.292	594	277.188	631.975	459.817	619.195	229.689	527.402	450.624	433.88	1.17038	0.635193	1.21555	0.55939	33050	0.891692	C1227
20220720_HEKWH103c_TMT_Slot2-14_1_348.54413.54413.3	ACLDTAVENMPSLK	3	675.027	675.025	0.0067	4.7129e-10	30.33	8.379	1	10M(15.9949), 14K(229.1629), 2C(57.0215), N-term(229.1629)	0.9762	P49327	FAS_HUMAN	FASN	Fatty acid synthase	6666	6867	7300	6398	8533	7319	6666	6232.6	6741.18	5741.84	7961.64	7048.3	6203.92	7097.12	6894.74	6666	6635.08	7017.77	5855.13	8183.4	7653.81	6262.6	7413.46	7308.93	0.844761	0.134856	0.856843	0.172049	11431	0.547354	C1227
20220720_HEKWH103c_TMT_Slot2-27_1_361.81228.81228.3	ACLDYPVTSVLPPASLCK	3	817.118	817.113	0.0153	3.80671e-05	21.696	10.551	1	17C(57.0215), 18K(229.1629), 2C(57.0215), N-term(229.1629)	1.1169	P53801	PTTG_HUMAN	PTTG1IP	Pituitary tumor-transforming gene 1 protein-interacting protein	608	846	1063	1228	740	970	608	782.577	985.533	1150.38	640.837	948.212	879.191	711.707	966.872	608	833.113	1025.97	1173.08	658.687	1029.67	887.507	743.43	1024.96	1.1938	0.510552	0.865898	0.567746	28184	0.840461	C66, C81
20220720_HEKWH103c_TMT_Slot2-18_1_352.24706.24706.2	ACLGCMGAGPGR	2	718.347	718.344	0.0054	0.0120088	20.182	11.214	0.9961	2C(57.0215), 5C(57.0215), N-term(229.1629)	1.0196	Q96HD1	CREL1_HUMAN	CRELD1	Protein disulfide isomerase CRELD1	955	1008	514	1482	1423	556	955	925.277	421.524	1412.1	1322.82	511.024	1183.55	1124.05	466.274	955	985.028	438.819	1439.96	1359.67	554.925	1194.74	1174.15	494.285	1.01754	0.939868	2.41712	0.00188147	44212	0.986296	C278, C281
20220720_HEKWH103c_TMT_Slot2-13_1_347.36226.36226.2	ACLGEQLAR	2	623.846	623.842	0.0065	3.49434e-07	32.583	13.527	1	2C(57.0215), N-term(229.1629)	0.9988	P51589	CP2J2_HUMAN	CYP2J2	Cytochrome P450 2J2	7942	8473	6998	8399	9089	7912	7942	7743.24	6293.19	7753.29	8379.86	7627.09	7847.64	8061.55	6960.14	7942	8243.27	6551.41	7906.27	8613.28	8282.31	7921.87	8420.88	7378.26	0.940741	0.559449	1.07368	0.508552	30112	0.861988	C448
20220720_HEKWH103c_TMT_Slot2-28_1_362.44695.44695.2	ACLILTTQR	2	652.885	652.881	0.008	3.37615e-05	25.762	15.964	1	2C(57.0215), N-term(229.1629)	1.0078	P42345	MTOR_HUMAN	MTOR	Serine/threonine-protein kinase mTOR	8104	8327	8295	9392	9656	7154	8104	7564.86	7588.07	8654.89	8919.29	6850.74	8379.45	8242.07	7219.41	8104	8053.37	7899.41	8825.67	9167.73	7439.28	8458.71	8609.45	7653.1	0.982491	0.863554	1.10527	0.342023	41525	0.964851	C216
20220720_HEKWH103c_TMT_Slot2-30_1_364.80812.80812.3	ACLILTTQREPK	3	630.045	630.041	0.0113	6.24189e-08	32.41	12.763	1	12K(229.1629), 2C(57.0215), N-term(229.1629)	0.9825	P42345	MTOR_HUMAN	MTOR	Serine/threonine-protein kinase mTOR	15354	17796	16324	18770	13672	16803	15354	16345.4	14816.6	17516.8	12097.6	16391.7	16435.4	14221.5	15604.2	15354	17400.9	15424.6	17862.5	12434.6	17799.9	16590.9	14855.4	16541.6	1.11682	0.168053	1.00298	0.969691	13198	0.59077	C216
20220720_HEKWH103c_TMT_Slot2-19_1_353.50206.50206.3	ACLISLGYDVENDR	3	618.984	618.647	1.0109	8.73606e-06	24.596	9.553	1	2C(57.0215), N-term(229.1629)	0.9403	O43707	ACTN4_HUMAN	ACTN4	Alpha-actinin-4	3011	2859	2285	1927	2451	2238	3011	2587.16	2064.11	1731.7	2277.53	2160.56	2371.35	2432.34	2112.34	3011	2754.23	2148.8	1765.87	2340.97	2346.17	2393.78	2540.76	2239.23	0.94215	0.727122	1.06902	0.703322	36470	0.925023	C793
20220720_HEKWH103c_TMT_Slot2-19_1_353.50932.50932.2	ACLISLGYDVENDR	2	927.468	927.467	0.0025	0.177803	16.969	10.64	0.9703	2C(57.0215), N-term(229.1629)	1.1522	O43707	ACTN4_HUMAN	ACTN4	Alpha-actinin-4	110	275	433	316	203	480	110	260.067	408.874	287.139	170.41	474.206	198.569	215.238	441.54	110	276.861	425.65	292.804	175.157	514.944	200.448	224.832	468.065	0.891542	0.805255	0.428248	0.0398303	39372	0.948913	C793
20220720_HEKWH103c_TMT_Slot2-17_1_351.75488.75488.3	ACLISLGYDVENDRQGEAEFNR	3	928.787	929.119	-0.9946	0.0206657	16.239	0	0.9569	2C(57.0215), N-term(229.1629)	1.1625	O43707	ACTN4_HUMAN	ACTN4	Alpha-actinin-4	222	227	624	301	236	172	222	200.168	604.774	259.599	215.249	164.681	240.799	207.709	384.728	222	213.094	629.589	264.721	221.245	178.829	243.077	216.967	407.84	1.12034	0.80103	0.596011	0.196352	39216	0.947689	C793
20220720_HEKWH103c_TMT_Slot2-16_1_350.71781.71781.4	ACLISLGYDVENDRQGEAEFNR	4	697.093	697.091	0.0078	2.256e-11	34.564	10.609	1	2C(57.0215), N-term(229.1629)	0.9716	O43707	ACTN4_HUMAN	ACTN4	Alpha-actinin-4	1207	968	1489	1032	1116	856	1207	850.283	1410.49	916.794	1034.82	820.816	1061.9	942.552	1115.65	1207	905.19	1468.37	934.883	1063.65	891.33	1071.94	984.565	1182.68	1.08875	0.727836	0.906369	0.676173	36501	0.925144	C793
20220720_HEKWH103c_TMT_Slot2-17_1_351.35876.35876.2	ACLPDAK	2	616.861	616.857	0.0081	0.000603462	22.189	12.619	0.9996	2C(57.0215), 7K(229.1629), N-term(229.1629)	0.9679	O15091	MRPP3_HUMAN	PRORP	Mitochondrial ribonuclease P catalytic subunit	41632	40312	48281	48982	49835	42051	41632	36309	44831.4	44866.6	45851.6	40492	43249.3	41080.3	42661.7	41632	38653.7	46670.9	45751.9	47128.8	43970.6	43658.4	42911.4	45224.5	1.01741	0.744336	0.96537	0.500865	37107	0.930665	C507
20220720_HEKWH103c_TMT_Slot2-22_1_356.24551.24551.2	ACLPLGPR	2	556.829	556.826	0.0067	0.000755781	19.827	11.842	1	2C(57.0215), N-term(229.1629)	0.9565	Q9BT04	FUZZY_HUMAN	FUZ	Protein fuzzy homolog	3589	2953	3430	2643	3373	2696	3589	2617.94	3196.26	2353.8	3148.69	2588.95	2971.4	2883.31	2892.6	3589	2786.99	3327.4	2400.25	3236.39	2811.36	2999.51	3011.83	3066.37	0.995908	0.979229	0.978196	0.888263	45653	0.995166	C278
20220720_HEKWH103c_TMT_Slot2-16_1_350.64328.64328.3	ACLQDSYDNLQEIMK	3	767.729	768.053	-0.9729	0.000570389	17.377	9.117	0.9467	14M(15.9949), 15K(229.1629), 2C(57.0215), N-term(229.1629)	1.0333	Q9NS87	KIF15_HUMAN	KIF15	Kinesin-like protein KIF15	185	442	551	434	859	489	185	419.497	513.557	376.486	821.572	461.067	280.743	620.534	487.312	185	446.586	534.629	383.914	844.456	500.676	283.398	648.194	516.586	0.437213	0.0212374	0.548599	0.105846	3711	0.265516	C862
20220720_HEKWH103c_TMT_Slot2-25_1_359.42467.42467.2	ACLQGITFTR	2	698.388	698.384	0.0063	0.00246259	17.626	14.136	0.9986	2C(57.0215), N-term(229.1629)	1.0354	Q9P2S5	WRP73_HUMAN	WRAP73	WD repeat-containing protein WRAP73	1363	2102	1290	1464	888	1177	1363	1976.15	1120.4	1374.35	768.935	1150.86	1368.67	1372.54	1135.63	1363	2103.77	1166.37	1401.46	790.354	1249.72	1381.62	1433.72	1203.85	0.963658	0.863146	1.14767	0.536344	41508	0.964791	C135
20220720_HEKWH103c_TMT_Slot2-20_1_354.54566.54566.3	ACLQGSDLLVQQHFR	3	667.693	667.689	0.0095	8.64385e-08	30.463	11.99	1	2C(57.0215), N-term(229.1629)	0.9982	Q8WZ74	CTTB2_HUMAN	CTTNBP2	Cortactin-binding protein 2	1463	990	1543	1821	1524	1031	1463	851.191	1451.27	1691.02	1391.77	983.68	1577.01	1121.48	1217.47	1463	906.157	1510.81	1724.38	1430.54	1068.19	1591.93	1171.47	1290.61	1.35891	0.160002	1.23347	0.325811	12749	0.582279	C1253
20220720_HEKWH103c_TMT_Slot2-8_1_342.11329.11329.3	ACLQPSQDPQMR	3	559.277	559.275	0.0062	2.93264e-05	23.114	8.615	1	11M(15.9949), 2C(57.0215), N-term(229.1629)	0.8639	Q86Y56	DAAF5_HUMAN	DNAAF5	Dynein axonemal assembly factor 5	603	440	599	1064	1009	1019	603	383.456	553.609	1000.89	917.35	987.81	801.946	650.403	770.71	603	408.218	576.324	1020.64	942.902	1072.67	809.531	679.394	817.009	1.19155	0.530522	0.990848	0.972707	28950	0.850228	C612
20220720_HEKWH103c_TMT_Slot2-9_1_343.12934.12934.2	ACLQPSQDPQMR	2	838.414	838.408	0.012	0.000165611	17.822	6.257	1	11M(15.9949), 2C(57.0215), N-term(229.1629)	1.0533	Q86Y56	DAAF5_HUMAN	DNAAF5	Dynein axonemal assembly factor 5	1936	2194	2125	2241	1975	2123	1936	2010	1941.07	2069.83	1784.82	2062.32	2002.92	1897.41	2001.69	1936	2139.8	2020.72	2110.67	1834.54	2239.48	2021.86	1981.99	2121.94	1.02012	0.914698	0.952835	0.792204	43333	0.979354	C612
20220720_HEKWH103c_TMT_Slot2-9_1_343.19370.19370.2	ACLQPSQDPQMR	2	830.415	830.411	0.0085	3.66647e-06	28.596	10.45	1	2C(57.0215), N-term(229.1629)	1.0549	Q86Y56	DAAF5_HUMAN	DNAAF5	Dynein axonemal assembly factor 5	2400	2042	3251	2104	2638	2413	2400	1803.71	3086.16	1845.35	2452.25	2329.62	2122.67	2127.98	2707.89	2400	1920.18	3212.78	1881.76	2520.55	2529.76	2142.75	2222.83	2870.56	0.963975	0.838045	0.746458	0.0871855	40532	0.95929	C612
20220720_HEKWH103c_TMT_Slot2-17_1_351.51273.51273.2	ACLQQDLK	2	717.419	717.413	0.0113	0.000794516	25.598	14.27	0.9989	2C(57.0215), 8K(229.1629), N-term(229.1629)	1.027	Q86WJ1	CHD1L_HUMAN	CHD1L	Chromodomain-helicase-DNA-binding protein 1-like	23379	22879	24044	24209	21038	20822	23379	20676.7	22134.8	22302.5	19056.4	20174.1	22840.7	19866.5	21154.4	23379	22011.9	23043	22742.5	19587.2	21907.2	23056.8	20752.1	22425.3	1.11106	0.132369	1.02816	0.686687	11311	0.542956	C135
20220720_HEKWH103c_TMT_Slot2-17_1_351.67233.67233.3	ACLQQDLKQESR	3	645.357	645.356	0.0052	0.0159096	12.645	8.218	0.9968	2C(57.0215), 8K(229.1629), N-term(229.1629)	0.9594	Q86WJ1	CHD1L_HUMAN	CHD1L	Chromodomain-helicase-DNA-binding protein 1-like	1852	2003	2087	3309	1467	2196	1852	1826.37	1898.12	3160.38	1209.43	2154.88	2506.19	1517.9	2026.5	1852	1944.31	1976	3222.73	1243.11	2340	2529.89	1585.56	2148.24	1.59559	0.0127526	1.17766	0.34983	2807	0.210783	C135
20220720_HEKWH103c_TMT_Slot2-16_1_350.26958.26958.2	ACLQSLTTDSR	2	740.885	740.885	0.0008	0.0523299	14.625	8.233	0.9874	2C(57.0215), N-term(229.1629)	1.0541	O60315	ZEB2_HUMAN	ZEB2	Zinc finger E-box-binding homeobox 2	1534	897	1486	1659	1478	1400	1534	753.217	1404.19	1533.37	1342.84	1354.34	1533.68	1048.03	1379.27	1534	801.857	1461.81	1563.62	1380.24	1470.69	1548.19	1094.74	1462.13	1.41421	0.119859	1.05886	0.78435	10639	0.522696	C539
20220720_HEKWH103c_TMT_Slot2-24_1_358.36249.36249.2	ACLSALSEVK	2	768.449	768.447	0.0033	0.179608	14.512	9.856	0.9732	10K(229.1629), 2C(57.0215), N-term(229.1629)	1.0744	P42356	PI4KA_HUMAN	PI4KA	Phosphatidylinositol 4-kinase alpha	414	434	580	659	600	309	414	392.771	540.577	609.321	554.475	290.148	511.661	473.623	415.362	414	418.135	562.757	621.344	569.92	315.074	516.5	494.734	440.314	1.044	0.895066	1.17303	0.633427	42633	0.974069	C1761
20220720_HEKWH103c_TMT_Slot2-12_1_346.16699.16699.2	ACLSGGTQR	2	589.813	589.811	0.0047	1.50379e-06	30.274	13.169	1	2C(57.0215), N-term(229.1629)	0.8902	Q96AA3	RFT1_HUMAN	RFT1	Protein RFT1 homolog	2073	3518	2513	2855	2686	2435	2073	3318.82	2222.45	2644.71	2452.36	2351.62	2358.86	2885.59	2287.03	2073	3533.14	2313.64	2696.89	2520.67	2553.64	2381.17	3014.21	2424.42	0.78998	0.154177	0.982158	0.916918	12472	0.57354	C70
20220720_HEKWH103c_TMT_Slot2-7_1_341.06705.06705.2	ACLTDSR	2	526.278	526.274	0.0086	0.00920215	23.973	15.303	0.9898	2C(57.0215), N-term(229.1629)	0.8885	Q96JA3	PKHA8_HUMAN	PLEKHA8	Pleckstrin homology domain-containing family A member 8	10464	11067	12549	12880	11408	9578	10464	10055.8	11603.1	11866.1	10403.5	9224.28	11165	10229.7	10413.7	10464	10705.2	12079.2	12100.2	10693.3	10016.7	11270.7	10685.6	11039.3	1.05475	0.565512	1.02096	0.82187	30337	0.864867	C94
20220720_HEKWH103c_TMT_Slot2-14_1_348.18273.18273.2	ACLTSGTPGPR	2	673.36	673.358	0.0034	0.14885	11.809	0	0.9796	2C(57.0215), N-term(229.1629)	0.9853	O43464	HTRA2_HUMAN	HTRA2	Serine protease HTRA2, mitochondrial	829	1256	1296	752	1158	1049	829	1171.71	1198.3	646.87	1086.44	1012.06	737.935	1129.07	1105.18	829	1247.37	1247.46	659.634	1116.7	1099	744.915	1179.4	1171.57	0.631606	0.0724675	0.635826	0.0770316	7730	0.434955	C71
20220720_HEKWH103c_TMT_Slot2-19_1_353.50584.50584.3	ACLVHNELLEK	3	595.344	595.343	0.0028	4.71731e-05	17.647	8.89	1	11K(229.1629), 2C(57.0215), N-term(229.1629)	0.929	Q9UK61	TASOR_HUMAN	TASOR	Protein TASOR	2478	3420	3206	3143	2552	2651	2478	3177.94	2921.55	2899.03	2296.05	2572.93	2688.52	2736.99	2747.24	2478	3383.15	3041.42	2956.23	2360	2793.97	2713.95	2858.99	2912.28	0.949267	0.748622	0.931898	0.663041	37290	0.931431	C149
20220720_HEKWH103c_TMT_Slot2-20_1_354.78681.78681.2	ACLVHNELLEK	2	892.513	892.511	0.0051	0.270552	12.771	0	0.9658	11K(229.1629), 2C(57.0215), N-term(229.1629)	1.1784	Q9UK61	TASOR_HUMAN	TASOR	Protein TASOR	209	291	232	64	340	182	209	271.111	211.248	40.551	331.974	170.713	124.775	301.543	190.981	209	288.619	219.916	41.3511	341.221	185.378	125.956	314.983	202.453	0.399881	0.0637127	0.622147	0.368513	7181	0.411644	C149
20220720_HEKWH103c_TMT_Slot2-28_1_362.56876.56876.3	ACLVTTVTSSGPSQSTIK	3	765.763	765.759	0.01	8.41e-11	39.792	13.923	1	18K(229.1629), 2C(57.0215), N-term(229.1629)	1.1112	Q9BZH6	WDR11_HUMAN	WDR11	WD repeat-containing protein 11	1036	1666	1242	848	631	1056	1036	1566.42	1113.06	766.364	551.555	1037.25	901.182	1058.99	1075.15	1036	1667.58	1158.73	781.486	566.919	1126.35	909.707	1106.19	1139.74	0.822376	0.428583	0.798171	0.358795	25001	0.79535	C1035
20220720_HEKWH103c_TMT_Slot2-14_1_348.29497.29497.2	ACLYAEATR	2	642.338	642.334	0.0068	2.15493e-05	25.222	13.39	1	2C(57.0215), N-term(229.1629)	0.9864	Q8N4P2	TT30B_HUMAN	TTC30B	Tetratricopeptide repeat protein 30B	2078	3156	1584	2956	2076	1644	2078	2970.01	1316.33	2817.27	1857.61	1580.84	2447.63	2413.81	1448.58	2078	3161.81	1370.34	2872.86	1909.36	1716.65	2470.79	2521.41	1535.6	0.979924	0.904992	1.609	0.01222	42984	0.976829	C93
20220720_HEKWH103c_TMT_Slot2-29_1_363.53761.53761.2	ACLYAGVK	2	670.4	670.394	0.0123	7.83879e-07	28.827	13.451	1	2C(57.0215), 8K(229.1629), N-term(229.1629)	1.029	P15104	GLNA_HUMAN	GLUL	Glutamine synthetase	35748	37340	36885	34892	38565	33015	35748	33972.7	33831.3	31750	35642.2	31803.2	33749	34807.5	32817.2	35748	36166.5	35219.4	32376.4	36635	34535.3	34068.2	36359	34788.7	0.936996	0.258577	0.979291	0.718781	17711	0.677371	C183
20220720_HEKWH103c_TMT_Slot2-13_1_347.24514.24514.2	ACLYPEATR	2	655.344	655.342	0.0041	0.0123686	17.973	12.137	0.9981	2C(57.0215), N-term(229.1629)	1.005	Q86WT1	TT30A_HUMAN	TTC30A	Tetratricopeptide repeat protein 30A	3445	3979	3833	3343	4002	3447	3445	3650.73	3511.57	3016.35	3714.45	3320.71	3230.67	3682.59	3416.14	3445	3886.47	3655.65	3075.86	3817.92	3605.98	3261.23	3846.74	3621.36	0.847792	0.262698	0.900555	0.482518	17900	0.6809	C93
20220720_HEKWH103c_TMT_Slot2-10_1_344.53016.53016.2	ACMAVEEAAK	2	769.413	769.409	0.0065	0.000173719	19.704	12.347	1	10K(229.1629), 2C(57.0215), N-term(229.1629)	1.0707	A7E2V4	ZSWM8_HUMAN	ZSWIM8	Zinc finger SWIM domain-containing protein 8	760	844	589	1172	661	729	760	775.512	512.516	1123.3	571.309	709.576	941.652	673.411	611.046	760	825.592	533.545	1145.47	587.223	770.533	950.559	703.427	647.753	1.35133	0.263291	1.46747	0.162144	17926	0.68145	C1396
20220720_HEKWH103c_TMT_Slot2-9_1_343.63191.63191.3	ACMEEMHQVAIAAK	3	693.689	693.686	0.008	0.0362147	14.501	10.637	0.9977	14K(229.1629), 2C(57.0215), 3M(15.9949), 6M(15.9949), N-term(229.1629)	0.9644	Q9BW27	NUP85_HUMAN	NUP85	Nuclear pore complex protein Nup85	446	542	147	912	482	210	446	504.903	94.4748	891.907	422.922	195.621	668.954	463.912	145.048	446	537.507	98.3512	909.506	434.702	212.426	675.281	484.591	153.761	1.39351	0.287131	4.39175	0.000542209	19030	0.700038	C112
20220720_HEKWH103c_TMT_Slot2-18_1_352.45699.45699.3	ACMEEMHQVAIAAK	3	688.358	688.354	0.0107	3.40618e-08	24.175	18.234	1	14K(229.1629), 2C(57.0215), 6M(15.9949), N-term(229.1629)	0.9801	Q9BW27	NUP85_HUMAN	NUP85	Nuclear pore complex protein Nup85	1622	1454	1362	1904	1698	1547	1622	1305.71	1235.1	1780.81	1543.61	1494.52	1701.4	1424.66	1364.81	1622	1390.03	1285.78	1815.95	1586.61	1622.91	1717.5	1488.17	1446.8	1.1541	0.482378	1.1871	0.403428	27069	0.826792	C112
20220720_HEKWH103c_TMT_Slot2-18_1_352.64248.64248.3	ACMEEMHQVAIAAK	3	688.354	688.354	-0.0012	4.91957e-08	19.368	16.228	1	14K(229.1629), 2C(57.0215), 3M(15.9949), N-term(229.1629)	0.9686	Q9BW27	NUP85_HUMAN	NUP85	Nuclear pore complex protein Nup85	1498	1899	1672	2063	1511	1770	1498	1756.52	1509.18	1931.58	1340.13	1724.44	1714.79	1548.33	1616.81	1498	1869.95	1571.1	1969.69	1377.46	1872.58	1731.01	1617.34	1713.93	1.07028	0.734313	1.00996	0.960013	36728	0.927609	C112
20220720_HEKWH103c_TMT_Slot2-17_1_351.86202.86202.3	ACMEEMHQVAIAAK	3	683.025	683.023	0.0072	2.8e-13	25.685	6.035	1	14K(229.1629), 2C(57.0215), N-term(229.1629)	0.9994	Q9BW27	NUP85_HUMAN	NUP85	Nuclear pore complex protein Nup85	3963	4588	3530	4717	5708	3449	3963	4223.81	3143.42	4353.95	5343.3	3267.33	4158.48	4783.55	3205.37	3963	4496.56	3272.4	4439.86	5492.13	3548.02	4197.81	4996.77	3397.93	0.840105	0.189318	1.2354	0.141289	14254	0.616219	C112
20220720_HEKWH103c_TMT_Slot2-17_1_351.85802.85802.4	ACMEEMHQVAIAAKDPANGR	4	665.337	665.09	0.9897	0.00344419	12.751	7.602	0.9927	14K(229.1629), 2C(57.0215), N-term(229.1629)	0.9588	Q9BW27	NUP85_HUMAN	NUP85	Nuclear pore complex protein Nup85	3395	1398	3141	3163	2081	3789	3395	1081.23	3011.15	2931.9	1784.98	3728.31	3163.45	1433.11	3369.73	3395	1151.05	3134.7	2989.75	1834.7	4048.6	3193.37	1496.99	3572.16	2.1332	3.69982e-05	0.893962	0.455568	327	0.00524944	C112
20220720_HEKWH103c_TMT_Slot2-29_1_363.86852.86852.2	ACMFEPLPIK	2	832.473	832.469	0.007	0.000141662	20.159	11.335	0.9999	10K(229.1629), 2C(57.0215), N-term(229.1629)	1.112	Q99996	AKAP9_HUMAN	AKAP9	A-kinase anchor protein 9	867	1164	1140	1173	1859	1893	867	1079.01	1042.24	1053.86	1736.3	1833.97	960.432	1407.65	1438.1	867	1148.68	1085	1074.66	1784.66	1991.52	969.517	1470.4	1524.49	0.659357	0.0718246	0.63596	0.0490292	7691	0.433283	C2765
20220720_HEKWH103c_TMT_Slot2-31_1_365.79584.79584.4	ACMLTTATAHDGDVNVISWSR	4	691.608	691.604	0.0139	0.000165966	18.623	16.763	1	20S(229.1629), 2C(57.0215), N-term(229.1629)	1.0095	Q9BQ67	GRWD1_HUMAN	GRWD1	Glutamate-rich WD repeat-containing protein 1	1172	1017	935	1765	1305	1322	1172	910.654	839.098	1677.28	1163.72	1282.43	1424.64	1037.19	1060.77	1172	969.46	873.527	1710.38	1196.13	1392.6	1438.12	1083.42	1124.49	1.32739	0.210777	1.27891	0.272984	15364	0.636502	C299
20220720_HEKWH103c_TMT_Slot2-29_1_363.84765.84765.4	ACMLTTATAHDGDVNVISWSR	4	691.608	691.604	0.0136	0.000377075	20.475	20.475	1	18S(229.1629), 2C(57.0215), N-term(229.1629)	0.9869	Q9BQ67	GRWD1_HUMAN	GRWD1	Glutamate-rich WD repeat-containing protein 1	1602	2238	1517	1916	1673	1629	1602	2089.86	1331.95	1788.37	1515.43	1577.47	1695.19	1802.64	1454.71	1602	2224.82	1386.6	1823.66	1557.64	1712.99	1711.22	1883	1542.1	0.908776	0.622847	1.10967	0.607539	32588	0.886757	C299
20220720_HEKWH103c_TMT_Slot2-21_1_355.56539.56539.3	ACMLTTATAHDGDVNVISWSR	3	845.419	845.416	0.0092	0	46.269	9.203	1	2C(57.0215), N-term(229.1629)	1.0773	Q9BQ67	GRWD1_HUMAN	GRWD1	Glutamate-rich WD repeat-containing protein 1	225	533	296	452	321	526	225	511.237	250.889	428.196	278.691	516.524	326.598	394.964	383.707	225	544.25	261.183	436.645	286.454	560.898	329.687	412.569	406.757	0.799109	0.546707	0.810526	0.573376	29613	0.856549	C299
20220720_HEKWH103c_TMT_Slot2-14_1_348.66842.66842.3	ACMLTTATAHDGDVNVISWSR	3	850.75	850.747	0.0078	1.19e-12	32.541	8.334	1	2C(57.0215), 3M(15.9949), N-term(229.1629)	1.0678	Q9BQ67	GRWD1_HUMAN	GRWD1	Glutamate-rich WD repeat-containing protein 1	137	197	88	465	580	147	137	185.038	66.7928	442.021	549.687	128.311	289.51	367.362	97.5518	137	196.987	69.5334	450.742	564.998	139.334	292.249	383.737	103.412	0.761586	0.482092	2.82606	0.0489434	27057	0.826667	C299
20220720_HEKWH103c_TMT_Slot2-31_1_365.83557.83557.4	ACMLTTATAHDGDVNVISWSR	4	691.607	691.604	0.0124	1e-13	44.032	44.021	1	2C(57.0215), 6T(229.1629), N-term(229.1629)	0.9588	Q9BQ67	GRWD1_HUMAN	GRWD1	Glutamate-rich WD repeat-containing protein 1	355	716	285	468	544	310	355	684.196	226.932	437.493	508.529	292.71	396.247	596.362	259.821	355	728.379	236.243	446.126	522.693	317.856	399.995	622.944	275.429	0.642104	0.180475	1.45226	0.338596	13793	0.60707	C299
20220720_HEKWH103c_TMT_Slot2-31_1_365.83490.83490.4	ACMLTTATAHDGDVNVISWSR	4	691.607	691.604	0.0102	0.000263768	19.978	19.978	1	2C(57.0215), 5T(229.1629), N-term(229.1629)	0.9642	Q9BQ67	GRWD1_HUMAN	GRWD1	Glutamate-rich WD repeat-containing protein 1	88	611	618	172	470	106	88	595.383	571.836	123.887	459.708	90.3699	105.944	527.545	331.103	88	633.83	595.299	126.332	472.513	98.1334	106.946	551.06	350.993	0.194073	0.00080432	0.304695	0.0201182	816	0.0457319	C299
20220720_HEKWH103c_TMT_Slot2-26_1_360.61538.61538.2	ACMPFGLHR	2	659.348	659.341	0.0133	0.0188014	13.19	7.541	0.9403	2C(57.0215), N-term(229.1629)	0.9981	O95602	RPA1_HUMAN	POLR1A	DNA-directed RNA polymerase I subunit RPA1	1855	1567	1882	2418	1848	1710	1855	1392.49	1740.49	2262.43	1659.95	1653.56	2058.72	1526.22	1697.03	1855	1482.41	1811.91	2307.08	1706.19	1795.62	2078.19	1594.25	1798.97	1.30355	0.171543	1.15521	0.444669	13342	0.596529	C880
20220720_HEKWH103c_TMT_Slot2-26_1_360.48508.48508.3	ACMPFGLHR	3	445.229	445.228	0.0026	0.00762386	15.81	9.544	0.9994	2C(57.0215), 3M(15.9949), N-term(229.1629)	0.7771	O95602	RPA1_HUMAN	POLR1A	DNA-directed RNA polymerase I subunit RPA1	1354	1402	928	1814	1144	760	1354	1281.62	803.692	1733.37	1017.79	725.395	1543.68	1149.71	764.544	1354	1364.39	836.669	1767.57	1046.14	787.712	1558.29	1200.96	810.472	1.29754	0.231899	1.92269	0.00637347	16445	0.654253	C880
20220720_HEKWH103c_TMT_Slot2-25_1_359.63811.63811.3	ACMPFGLHR	3	439.897	439.897	0.002	0.0168956	14.802	9.771	0.9965	2C(57.0215), N-term(229.1629)	0.7883	O95602	RPA1_HUMAN	POLR1A	DNA-directed RNA polymerase I subunit RPA1	1735	1608	2037	1969	2062	2288	1735	1440.7	1899.84	1796.72	1882.6	2223.99	1765.86	1661.65	2061.92	1735	1533.74	1977.8	1832.17	1935.04	2415.05	1782.56	1735.72	2185.78	1.02699	0.891949	0.815525	0.276372	42525	0.973142	C880
20220720_HEKWH103c_TMT_Slot2-14_1_348.27291.27291.2	ACMTYFPR	2	645.817	645.812	0.0097	1.66958e-06	17.705	7.028	1	2C(57.0215), 3M(15.9949), N-term(229.1629)	0.9866	Q8IZL8	PELP1_HUMAN	PELP1	Proline-, glutamic acid- and leucine-rich protein 1	3885	3090	3145	3048	3963	3237	3885	2735.76	2895.69	2756.42	3697.7	3111.28	3320.71	3216.73	3003.49	3885	2912.43	3014.51	2810.81	3800.7	3378.56	3352.12	3360.11	3183.92	0.997622	0.98738	1.05283	0.735205	45924	0.997528	C202
20220720_HEKWH103c_TMT_Slot2-22_1_356.26408.26408.2	ACMTYFPR	2	637.82	637.815	0.0112	2.74191e-07	23.656	8.91	1	2C(57.0215), N-term(229.1629)	1.0002	Q8IZL8	PELP1_HUMAN	PELP1	Proline-, glutamic acid- and leucine-rich protein 1	25296	29517	29391	29218	31364	24546	25296	27089.3	26932.6	26694.4	29011.6	23559.6	25995.2	28050.5	25246.1	25296	28838.6	28037.7	27221.1	29819.7	25583.6	26241.1	29300.8	26762.7	0.895577	0.0825184	0.980509	0.760865	8363	0.457793	C202
20220720_HEKWH103c_TMT_Slot2-17_1_351.72102.72102.3	ACMVGHVDFK	3	546.625	546.623	0.0073	0.000116796	16.993	7.425	0.9999	10K(229.1629), 2C(57.0215), 3M(15.9949), N-term(229.1629)	0.905	Q9NR09	BIRC6_HUMAN	BIRC6	Baculoviral IAP repeat-containing protein 6	4937	5007	5710	6552	5757	5082	4937	4532.97	5271.31	6073.52	5236.83	4903.95	5505.26	4884.9	5087.63	4937	4825.69	5487.6	6193.36	5382.7	5325.23	5557.33	5102.64	5393.26	1.08911	0.493577	1.03042	0.807879	27516	0.832242	C1099
20220720_HEKWH103c_TMT_Slot2-23_1_357.82876.82876.3	ACMVGHVDFK	3	540.958	541.291	-0.9985	4.82767e-06	20.818	7.184	1	10K(229.1629), 2C(57.0215), N-term(229.1629)	0.9167	Q9NR09	BIRC6_HUMAN	BIRC6	Baculoviral IAP repeat-containing protein 6	4580	3438	4707	3292	4476	3446	4580	3005.07	4435.38	2896.76	4196.08	3303.33	3738.38	3600.57	3869.36	4580	3199.12	4617.37	2953.91	4312.96	3587.11	3773.74	3761.07	4101.8	1.00337	0.981308	0.92002	0.554676	45724	0.99573	C1099
20220720_HEKWH103c_TMT_Slot2-31_1_365.22376.22376.2	ACNAIEDAQSTR	2	782.885	782.883	0.0043	2.55782e-07	27.258	10.35	1	2C(57.0215), N-term(229.1629)	1.0544	Q709C8	VP13C_HUMAN	VPS13C	Intermembrane lipid transfer protein VPS13C	2018	1996	2569	1695	2289	2193	2018	1798.4	2410.67	1485.4	2131.38	2120.53	1751.7	1964.89	2265.6	2018	1914.53	2509.58	1514.71	2190.75	2302.7	1768.27	2052.47	2401.7	0.861532	0.432604	0.736258	0.0969666	25152	0.797992	C3723
20220720_HEKWH103c_TMT_Slot2-21_1_355.23575.23575.2	ACNCNLYGTMK	2	895.447	895.444	0.0079	0.00559113	10.51	0	0.9993	11K(229.1629), 2C(57.0215), 4C(57.0215), N-term(229.1629)	1.1386	P11047	LAMC1_HUMAN	LAMC1	Laminin subunit gamma-1	94	185	57	214	228	56	94	176.873	40.4394	204.233	214.343	48.7124	149.117	195.608	44.5759	94	188.295	42.0987	208.263	220.313	52.8971	150.527	204.327	47.2537	0.736698	0.54522	3.18551	0.105865	29544	0.856216	C884, C886
20220720_HEKWH103c_TMT_Slot2-12_1_346.41646.41646.3	ACNDATLVQITSNMDSVGR	3	766.377	766.374	0.0112	0.000241573	19.652	11.018	1	14M(15.9949), 2C(57.0215), N-term(229.1629)	1.0291	Q9HAV0	GBB4_HUMAN	GNB4	Guanine nucleotide-binding protein subunit beta-4	389	256	360	312	130	491	389	219.798	338.811	289.638	96.817	487.708	339.319	158.307	413.26	389	233.991	352.713	295.353	99.5138	529.606	342.529	165.364	438.085	2.07137	0.108667	0.781876	0.500047	9963	0.506046	C25
20220720_HEKWH103c_TMT_Slot2-12_1_346.57084.57084.3	ACNDATLVQITSNMDSVGR	3	761.045	761.042	0.008	1.91534e-06	21.447	7.771	1	2C(57.0215), N-term(229.1629)	1.0286	Q9HAV0	GBB4_HUMAN	GNB4	Guanine nucleotide-binding protein subunit beta-4	243	634	417	583	494	406	243	609.121	362.626	546.984	448.834	390.74	394.992	528.977	376.683	243	648.455	377.505	557.777	461.335	424.307	398.728	552.555	399.312	0.721607	0.33431	0.998539	0.996755	21154	0.733224	C25
20220720_HEKWH103c_TMT_Slot2-27_1_361.10315.10315.2	ACNEGVR	2	517.768	517.766	0.0037	0.00137978	24.105	14.561	0.9994	2C(57.0215), N-term(229.1629)	0.9056	Q8N5V2	NGEF_HUMAN	NGEF	Ephexin-1	2827	3938	4044	4647	5042	4516	2827	3656.33	3700.72	4277.16	4645.83	4358.04	3552.08	4151.08	4029.38	2827	3892.44	3852.56	4361.55	4775.24	4732.43	3585.68	4336.11	4271.44	0.826934	0.1782	0.839454	0.216333	13674	0.604635	C454
20220720_HEKWH103c_TMT_Slot2-5_1_339.02691.02691.4	ACNIHHNNSR	4	363.685	363.684	0.0058	0.0131133	12.073	7.561	0.9981	2C(57.0215), N-term(229.1629)	0.7192	Q5T2R2	DPS1_HUMAN	PDSS1	All trans-polyprenyl-diphosphate synthase PDSS1	1995	2099	2684	2199	1885	1965	1995	1901.76	2509.29	1998.84	1704.14	1907.06	1996.92	1802.95	2208.17	1995	2024.57	2612.25	2038.28	1751.6	2070.89	2015.81	1883.31	2340.83	1.07035	0.717696	0.861152	0.406287	36112	0.922082	C148
20220720_HEKWH103c_TMT_Slot2-21_1_355.21622.21622.2	ACNLNLIGR	2	630.362	630.358	0.0086	1.03783e-06	25.945	12.5	1	2C(57.0215), N-term(229.1629)	0.9778	Q96SW2	CRBN_HUMAN	CRBN	Protein cereblon	5511	4802	5666	4143	4651	3615	5511	4281.82	5286.32	3695.82	4318.5	3468.17	4603.41	4300.16	4377.24	5511	4558.33	5503.22	3768.74	4438.79	3766.11	4646.95	4491.83	4640.2	1.03453	0.79808	1.00146	0.991196	39102	0.946952	C366
20220720_HEKWH103c_TMT_Slot2-15_1_349.29366.29366.2	ACNLTDTQK	2	754.913	754.911	0.005	0.000450725	20.79	12.243	1	2C(57.0215), 9K(229.1629), N-term(229.1629)	1.0409	Q7LBC6	KDM3B_HUMAN	KDM3B	Lysine-specific demethylase 3B	1523	1256	2198	1725	1331	1083	1523	1102.81	2089.77	1565.83	1204.23	1042.06	1544.41	1153.52	1565.91	1523	1174.03	2175.52	1596.72	1237.77	1131.58	1559.02	1204.94	1659.98	1.29386	0.236635	0.939178	0.757659	16664	0.65884	C1357
20220720_HEKWH103c_TMT_Slot2-26_1_360.05273.05273.2	ACNNTSDR	2	583.775	583.775	0.0015	0.013788	17.942	9.771	0.9961	2C(57.0215), N-term(229.1629)	0.8897	Q14643	ITPR1_HUMAN	ITPR1	Inositol 1,4,5-trisphosphate receptor type 1	2268	2256	2359	2317	1917	2873	2268	2041.99	2171.58	2135.96	1698.08	2815.26	2201.98	1870.03	2493.42	2268	2173.85	2260.68	2178.1	1745.37	3057.12	2222.81	1953.38	2643.21	1.13793	0.480274	0.84095	0.314362	26993	0.825502	C1471
20220720_HEKWH103c_TMT_Slot2-26_1_360.82668.82668.4	ACNPLDAGPMVVHCSAGVGR	4	632.33	632.325	0.02	0.000896938	17.52	9.883	1	14C(57.0215), 15S(229.1629), 2C(57.0215), N-term(229.1629)	0.9538	P10586	PTPRF_HUMAN	PTPRF	Receptor-type tyrosine-protein phosphatase F	1593	2261	1793	1743	1842	2239	1593	2109.41	1609.8	1594.19	1675.94	2182.02	1593.6	1892.67	1895.91	1593	2245.63	1675.85	1625.65	1722.62	2369.47	1608.67	1977.04	2009.8	0.813677	0.291045	0.800412	0.25283	19212	0.702858	C1536, C1548
20220720_HEKWH103c_TMT_Slot2-16_1_350.54918.54918.3	ACNPLDAGPMVVHCSAGVGR	3	766.38	766.376	0.0105	1.02e-12	41.361	13.863	1	14C(57.0215), 2C(57.0215), N-term(229.1629)	1.0799	P10586	PTPRF_HUMAN	PTPRF	Receptor-type tyrosine-protein phosphatase F	1341	1467	1342	1020	1872	872	1341	1341.31	1227.64	888.504	1792.81	811.044	1114.75	1567.06	1019.34	1341	1427.92	1278.01	906.035	1842.75	880.719	1125.3	1636.91	1080.58	0.687452	0.0873898	1.04138	0.864311	8674	0.467436	C1536, C1548
20220720_HEKWH103c_TMT_Slot2-30_1_364.19320.19320.3	ACNPQPNGENAISAR	3	610.3	609.971	0.9887	0.00703074	16.095	9.407	0.6114	2C(57.0215), N-term(229.1629)	0.9397	Q8NHP8	PLBL2_HUMAN	PLBD2	Putative phospholipase B-like 2	1142	936	842	650	749	1124	1142	833.083	770.439	583.116	678.265	1100.94	862.558	755.674	935.689	1142	886.88	802.051	594.622	697.158	1195.52	870.717	789.357	991.899	1.10307	0.713048	0.877828	0.608862	35927	0.920827	C495
20220720_HEKWH103c_TMT_Slot2-29_1_363.18431.18431.2	ACNPQPNGENAISAR	2	914.948	914.452	0.9924	0.000566535	19.479	10.263	0.7637	2C(57.0215), N-term(229.1629)	1.1251	Q8NHP8	PLBL2_HUMAN	PLBD2	Putative phospholipase B-like 2	512	450	642	850	874	1010	512	400.055	598.989	788.63	795.033	982.969	650.315	597.544	790.979	512	425.889	623.566	804.191	817.178	1067.41	656.467	624.179	838.496	1.05173	0.864885	0.78291	0.381595	41574	0.9652	C495
20220720_HEKWH103c_TMT_Slot2-16_1_350.19475.19475.2	ACNQQLTAK	2	746.424	746.421	0.0053	0.00013355	26.419	14.654	1	2C(57.0215), 9K(229.1629), N-term(229.1629)	1.0477	Q14674	ESPL1_HUMAN	ESPL1	Separin	2194	2402	2428	2714	2474	2115	2194	2193.14	2223.03	2510.46	2258.62	2038.21	2352.23	2225.88	2130.62	2194	2334.76	2314.24	2559.99	2321.53	2213.3	2374.48	2325.09	2258.61	1.02124	0.903944	1.0513	0.775239	42935	0.976811	C57
20220720_HEKWH103c_TMT_Slot2-4_1_338.03148.03148.3	ACPCSHVR	3	405.871	405.869	0.0059	0.00537651	18.578	8.273	0.9999	2C(57.0215), 4C(57.0215), N-term(229.1629)	0.7882	Q2TAZ0	ATG2A_HUMAN	ATG2A	Autophagy-related protein 2 homolog A	3328	4111	3190	4225	4749	3366	3328	3802.13	2842.15	3911.42	4412.1	3215.99	3619.71	4107.11	3029.07	3328	4047.65	2958.76	3988.59	4535	3492.27	3653.95	4290.18	3211.03	0.8517	0.254429	1.13793	0.387061	17520	0.673773	C483, C485
20220720_HEKWH103c_TMT_Slot2-4_1_338.09792.09792.2	ACPDGDK	2	610.825	610.821	0.0075	0.0218638	21.228	11.075	0.9896	2C(57.0215), 7K(229.1629), N-term(229.1629)	0.9596	Q9UGR2	Z3H7B_HUMAN	ZC3H7B	Zinc finger CCCH domain-containing protein 7B	11863	13038	11241	12513	12989	10566	11863	11936.5	10161.8	11524.9	11973.8	10158.9	11693.9	11955.2	10160.3	11863	12707.3	10578.7	11752.3	12307.3	11031.6	11804.5	12488	10770.7	0.945268	0.527093	1.09599	0.317817	28823	0.848455	C901
20220720_HEKWH103c_TMT_Slot2-9_1_343.25591.25591.3	ACPDGDKCR	3	512.925	512.927	-0.005	0.0242628	14.135	8.556	0.9591	2C(57.0215), 7K(229.1629), 8C(57.0215), N-term(229.1629)	0.8572	Q9UGR2	Z3H7B_HUMAN	ZC3H7B	Zinc finger CCCH domain-containing protein 7B	3163	1759	3179	4008	3089	3454	3163	1460.85	3007.26	3743.09	2757.27	3360.25	3453.04	2109.06	3183.76	3163	1555.19	3130.66	3816.95	2834.07	3648.92	3485.71	2203.07	3375.02	1.58221	0.00520892	1.0328	0.828773	1772	0.136384	C901, C907
20220720_HEKWH103c_TMT_Slot2-24_1_358.08910.08910.2	ACPEEPAAPSPEPR	2	868.928	868.927	0.0019	0.307433	12.549	0	0.9283	2C(57.0215), N-term(229.1629)	1.1465	O94819	KBTBB_HUMAN	KBTBD11	Kelch repeat and BTB domain-containing protein 11	378	158	403	312	227	153	378	121.922	389.166	283.015	205.484	146.014	330.507	163.703	267.59	378	129.796	405.134	288.599	211.207	158.557	333.634	171	283.665	1.95107	0.138979	1.17615	0.685261	11647	0.553623	C99
20220720_HEKWH103c_TMT_Slot2-3_1_337.16120.16120.2	ACPEGALSR	2	595.315	595.313	0.0039	0.0414715	15.029	8.621	0.9933	2C(57.0215), N-term(229.1629)	0.978	Q8N2R8	FA43A_HUMAN	FAM43A	Protein FAM43A	917	889	723	754	1159	721	917	805.863	651.821	679.125	1096.37	683.723	798.063	951.116	667.772	917	857.902	678.566	692.525	1126.91	742.461	805.611	993.51	707.887	0.810874	0.418147	1.13805	0.640846	24561	0.789883	C42
20220720_HEKWH103c_TMT_Slot2-13_1_347.67627.67627.3	ACPEHSAPIK	3	523.295	523.294	0.0053	1e-14	18.848	6.663	1	10K(229.1629), 2C(57.0215), N-term(229.1629)	0.9048	Q9NRA2	S17A5_HUMAN	SLC17A5	Sialin	4568	5027	4680	4004	4935	3842	4568	4597.38	4278.54	3603.38	4600.78	3685.57	4085.69	4599.08	3982.05	4568	4894.26	4454.09	3674.48	4728.93	4002.19	4124.33	4804.08	4221.27	0.858507	0.255798	0.977036	0.866041	17590	0.674702	C83
20220720_HEKWH103c_TMT_Slot2-29_1_363.23812.23812.3	ACPESGHPR	3	413.875	413.875	-0.0012	4.73399e-05	22.646	9.811	1	2C(57.0215), N-term(229.1629)	0.7563	Q8NBJ9	SIDT2_HUMAN	SIDT2	SID1 transmembrane family member 2	1732	1397	1859	1605	2571	1396	1732	1232.29	1743.64	1421.82	2443.79	1312.91	1576.91	1838.04	1528.28	1732	1311.86	1815.18	1449.88	2511.86	1425.7	1591.83	1919.96	1620.08	0.829093	0.340976	0.982559	0.931093	21464	0.737045	C335
20220720_HEKWH103c_TMT_Slot2-31_1_365.69383.69383.2	ACPFLPVK	2	695.423	695.42	0.0059	0.000755086	21.333	19.343	0.9995	2C(57.0215), 8K(229.1629), N-term(229.1629)	1.0506	Q96RL7	VP13A_HUMAN	VPS13A	Intermembrane lipid transfer protein VPS13A	2293	1983	2118	2619	2201	1793	2293	1770.38	1945.51	2440.05	2000.11	1725	2366.52	1885.24	1835.25	2293	1884.7	2025.34	2488.19	2055.82	1873.19	2388.91	1969.28	1945.5	1.21309	0.283808	1.22791	0.255898	18875	0.697619	C1608
20220720_HEKWH103c_TMT_Slot2-6_1_340.16413.16413.2	ACPGFDSATR	2	655.824	655.822	0.0047	0.102909	12.576	9.57	0.983	2C(57.0215), N-term(229.1629)	0.964	P32019	I5P2_HUMAN	INPP5B	Type II inositol 1,4,5-trisphosphate 5-phosphatase	1963	2326	2952	2346	2719	1945	1963	2127.58	2758.81	2102.83	2533.59	1858.86	2032.92	2330.58	2308.83	1963	2264.97	2872.01	2144.32	2604.16	2018.55	2052.14	2434.47	2447.53	0.842955	0.337074	0.838454	0.321662	21283	0.734807	C129
20220720_HEKWH103c_TMT_Slot2-13_1_347.18994.18994.3	ACPGLTYHR	3	435.231	435.231	0.0012	0.000438188	21.67	10.378	1	2C(57.0215), N-term(229.1629)	0.7779	Q9ULE6	PALD_HUMAN	PALD1	Paladin	2919	2468	3297	2624	2524	2675	2919	2188.06	3094.79	2370.25	2298.46	2596.85	2644.62	2243.26	2845.82	2919	2329.35	3221.77	2417.01	2362.48	2819.94	2669.64	2343.25	3016.78	1.13929	0.442723	0.88493	0.448579	25537	0.804345	C617
20220720_HEKWH103c_TMT_Slot2-16_1_350.57431.57431.3	ACPHMATCGNVLFEGR	3	683.653	683.66	-0.0229	0.0778484	11.935	0	0.5729	2C(57.0215), 8C(57.0215), N-term(229.1629)	0.9714	Q9UPW5	CBPC1_HUMAN	AGTPBP1	Cytosolic carboxypeptidase 1	1121	1037	1146	1678	1089	1291	1121	931.568	1050.11	1585.81	953.905	1258.57	1353.4	942.736	1154.34	1121	991.725	1093.19	1617.1	980.475	1366.69	1366.21	984.758	1223.68	1.38735	0.160817	1.11647	0.620396	12794	0.583183	C571, C577
20220720_HEKWH103c_TMT_Slot2-16_1_350.47359.47359.3	ACPHMATCGNVLFEGR	3	688.993	688.992	0.0041	0.00384592	20.16	10.729	0.999	2C(57.0215), 5M(15.9949), 8C(57.0215), N-term(229.1629)	0.9686	Q9UPW5	CBPC1_HUMAN	AGTPBP1	Cytosolic carboxypeptidase 1	1189	1274	1614	1511	1213	1087	1189	1156.31	1504.83	1388.35	1096.45	1049.72	1288.68	1126.38	1277.28	1189	1230.98	1566.58	1415.75	1126.99	1139.9	1300.87	1176.58	1354.01	1.10563	0.657485	0.960754	0.855584	33899	0.89987	C571, C577
20220720_HEKWH103c_TMT_Slot2-3_1_337.39718.39718.3	ACPLQPDHTNDEKE	3	704.687	704.686	0.0036	4.07216e-09	33.772	9.122	1	13K(229.1629), 2C(57.0215), N-term(229.1629)	0.9273	Q15004	PAF15_HUMAN	PCLAF	PCNA-associated factor	1600	2042	2506	2880	2071	2662	1600	1879.18	2321.28	2686.07	1826.72	2599.89	2143.04	1852.95	2460.58	1600	2000.53	2416.52	2739.07	1877.61	2823.24	2163.31	1935.55	2608.4	1.11767	0.546264	0.829362	0.281239	29595	0.856376	C99
20220720_HEKWH103c_TMT_Slot2-31_1_365.54924.54924.4	ACPPEPPPEHWEEDASWGPHR	4	678.311	678.313	-0.0083	0.00172286	19.555	6.426	1	2C(57.0215), N-term(229.1629)	0.9695	Q9UBV7	B4GT7_HUMAN	B4GALT7	Beta-1,4-galactosyltransferase 7	725	460	335	235	311	457	725	397.469	302.049	208.147	283.957	447.346	466.573	340.713	374.697	725	423.136	314.442	212.254	291.866	485.776	470.987	355.9	397.206	1.32337	0.432495	1.18575	0.624738	25148	0.797918	C75
20220720_HEKWH103c_TMT_Slot2-12_1_346.36690.36690.2	ACPPGTAACLVR	2	751.397	751.394	0.0052	2.23216e-05	24.504	10.543	1	2C(57.0215), 9C(57.0215), N-term(229.1629)	1.0436	P11717	MPRI_HUMAN	IGF2R	Cation-independent mannose-6-phosphate receptor	1359	850	1213	1381	2137	1078	1359	724.207	1138.22	1246.2	2030.18	1008.97	1302.6	1377.19	1073.6	1359	770.973	1184.93	1270.79	2086.73	1095.65	1314.92	1438.58	1138.09	0.914043	0.678544	1.15537	0.525759	34615	0.909483	C228, C235
20220720_HEKWH103c_TMT_Slot2-10_1_344.15088.15088.2	ACPQTDK	2	639.352	639.35	0.0037	0.00239235	22.259	14.5	0.9997	2C(57.0215), 7K(229.1629), N-term(229.1629)	0.9677	Q9BYW2	SETD2_HUMAN	SETD2	Histone-lysine N-methyltransferase SETD2	4759	5173	5252	4534	5794	4092	4759	4719.78	4833.49	4073.46	5424.72	3907.56	4416.23	5072.25	4370.52	4759	5024.56	5031.81	4153.84	5575.82	4243.25	4458	5298.34	4633.08	0.841397	0.182527	0.962213	0.772096	13914	0.608632	C1125
20220720_HEKWH103c_TMT_Slot2-19_1_353.38316.38316.3	ACPRPEGLNFQDLK	3	701.725	701.719	0.0197	2.21469e-09	38.076	16.438	1	14K(229.1629), 2C(57.0215), N-term(229.1629)	0.9985	P15927	RFA2_HUMAN	RPA2	Replication protein A 32 kDa subunit	63066	77137	74871	83531	74081	83650	63066	71067.3	68296.8	77367.3	66830.9	81377.8	70216.6	68949.1	74837.3	63066	75656.5	71099.1	78893.9	68692.4	88368.7	70880.8	72022.4	79333	0.98415	0.710968	0.89346	0.00773088	35855	0.919986	C219	C219	8.02
20220720_HEKWH103c_TMT_Slot2-12_1_346.49988.49988.3	ACPSRDPACK	3	540.62	540.618	0.0056	0.00604524	16.132	10.89	0.9994	10K(229.1629), 2C(57.0215), 9C(57.0215), N-term(229.1629)	0.9002	Q5T447	HECD3_HUMAN	HECTD3	E3 ubiquitin-protein ligase HECTD3	3006	2801	3688	4278	3648	3110	3006	2509	3434.85	3969.63	3314.88	2997.29	3487.81	2911.94	3216.07	3006	2671.02	3575.79	4047.96	3407.21	3254.78	3520.81	3041.73	3409.27	1.1575	0.336661	1.03271	0.828495	21263	0.734597	C487, C494
20220720_HEKWH103c_TMT_Slot2-10_1_344.13168.13168.2	ACPSSDK	2	611.832	611.829	0.0075	4.38486e-06	23.792	12.77	1	2C(57.0215), 7K(229.1629), N-term(229.1629)	0.9581	O94822	LTN1_HUMAN	LTN1	E3 ubiquitin-protein ligase listerin	24637	29680	32520	28816	30514	26787	24637	27258.2	30058.4	26148.6	28118.8	25831	25392.8	27688.5	27944.7	24637	29018.4	31291.7	26664.5	28902	28050	25633	28922.7	29623.4	0.886259	0.0592134	0.865295	0.0231392	6859	0.400534	C723
2022-07-21-VCPIP1-DDA_Slot2-2_1_5740.18130.18130.2	ACPYYGSR	2	601.792	601.795	-0.0051	0.030761	16.548	0	0.9894	2C(57.0215), N-term(229.1629)	0.9631	Q92771	DDX12_HUMAN	DDX12P	Putative ATP-dependent RNA helicase DDX12	2092	1507	2406	2486	1459	1880	2092	1305.59	2270.04	2314.71	1261.81	1837.1	2203.36	1283.7	2053.57	2092	1389.9	2363.18	2360.39	1296.95	1994.92	2224.2	1340.92	2176.93	1.65871	0.0112476	1.02171	0.904426	2640	0.197668	C369
2022-07-21-VCPIP1-DDA_Slot2-2_1_5740.23346.23346.2	ACPYYTAR	2	615.811	615.811	0.0013	0.00288841	19.645	12.33	0.9981	2C(57.0215), N-term(229.1629)	0.9778	Q9BX63	FANCJ_HUMAN	BRIP1	Fanconi anemia group J protein	1218	2031	1680	1189	1616	1171	1218	1910.75	1520.74	1050.74	1517.07	1119.42	1134.37	1713.91	1320.08	1218	2034.14	1583.14	1071.47	1559.32	1215.59	1145.1	1790.3	1399.38	0.639613	0.0376822	0.81829	0.372017	5213	0.335374	C350
20220720_HEKWH103c_TMT_Slot2-9_1_343.52638.52638.2	ACQAATTDSELLK	2	933.506	933.506	0.0015	1.17017	10.227	0	0.4443	13K(229.1629), 2C(57.0215), N-term(229.1629)	1.1848	Q9Y4G6	TLN2_HUMAN	TLN2	Talin-2	135	269	390	397	253	219	135	252.725	365.03	368.709	224.271	211.375	251.854	238.498	288.203	135	269.044	380.008	375.984	230.518	229.534	254.237	249.128	305.516	1.0205	0.962707	0.832156	0.659457	45077	0.990877	C757
20220720_HEKWH103c_TMT_Slot2-9_1_343.52690.52690.3	ACQAATTDSELLK	3	622.674	622.673	0.0042	3.85798e-07	25.963	11.976	1	13K(229.1629), 2C(57.0215), N-term(229.1629)	0.9335	Q9Y4G6	TLN2_HUMAN	TLN2	Talin-2	897	1248	1969	983	1243	1444	897	1148.19	1869.79	838.141	1147.18	1405	867.57	1147.69	1637.39	897	1222.34	1946.5	854.678	1179.14	1525.7	875.777	1198.85	1735.75	0.730517	0.200917	0.504551	0.00307696	14830	0.628574	C757
20220720_HEKWH103c_TMT_Slot2-1_1_335.08721.08721.2	ACQAELSSR	2	625.822	625.822	0.0007	0.00622248	18.139	11.96	0.9966	2C(57.0215), N-term(229.1629)	0.951	Q6ZW76	ANKS3_HUMAN	ANKS3	Ankyrin repeat and SAM domain-containing protein 3	1412	2127	1808	3108	1631	1907	1412	1989.89	1610.28	2969.02	1394.46	1859.59	2190.51	1692.17	1734.93	1412	2118.38	1676.35	3027.6	1433.3	2019.34	2211.23	1767.6	1839.15	1.25098	0.231844	1.20231	0.320993	16443	0.654178	C577
20220720_HEKWH103c_TMT_Slot2-23_1_357.52644.52644.2	ACQALGAMLSK	2	812.453	812.452	0.0033	0.358303	9.283	6.622	0.9175	11K(229.1629), 2C(57.0215), 8M(15.9949), N-term(229.1629)	1.1065	Q8IXH7	NELFD_HUMAN	NELFCD	Negative elongation factor C/D	697	470	322	223	478	327	697	409.914	288.422	190.872	456.46	311.48	443.936	433.187	299.951	697	436.384	300.256	194.639	469.174	338.239	448.135	452.495	317.97	0.990365	0.977428	1.40936	0.353202	45577	0.994992	C293
20220720_HEKWH103c_TMT_Slot2-23_1_357.52888.52888.3	ACQALGAMLSK	3	541.97	541.97	0.0002	1.83179e-05	22.07	12.303	1	11K(229.1629), 2C(57.0215), 8M(15.9949), N-term(229.1629)	0.8567	Q8IXH7	NELFD_HUMAN	NELFCD	Negative elongation factor C/D	1383	1683	1327	1232	1686	1257	1383	1554.46	1193.1	1109.86	1580.81	1203.25	1246.43	1567.64	1198.18	1383	1654.84	1242.06	1131.76	1624.84	1306.62	1258.22	1637.51	1270.16	0.768372	0.21749	0.990602	0.966436	15713	0.642184	C293
20220720_HEKWH103c_TMT_Slot2-9_1_343.09484.09484.2	ACQCEGK	2	655.835	655.833	0.0028	0.00685488	18.156	8.86	0.9979	2C(57.0215), 4C(57.0215), 7K(229.1629), N-term(229.1629)	0.9737	Q8N9F7	GDPD1_HUMAN	GDPD1	Lysophospholipase D GDPD1	1983	2291	2537	2691	3321	2267	1983	2097.26	2340.13	2451.28	3105.05	2161.43	2217.14	2601.15	2250.78	1983	2232.69	2436.15	2499.64	3191.54	2347.11	2238.11	2717.1	2385.99	0.823714	0.256801	0.938021	0.715237	17628	0.675886	C124, C126
20220720_HEKWH103c_TMT_Slot2-19_1_353.06641.06641.2	ACQEDDVR	2	611.294	611.29	0.007	0.000266993	24.794	8.049	0.9999	2C(57.0215), N-term(229.1629)	0.967	Q68E01	INT3_HUMAN	INTS3	Integrator complex subunit 3	81809	83999	88007	87457	85769	88348	81809	76239.2	81002.2	80183.5	78210.4	85688.9	80996.3	77224.8	83345.5	81809	81162.5	84325.8	81765.7	80388.9	93050.2	81762.4	80667	88352.4	1.01358	0.74167	0.925413	0.0536546	37007	0.929839	C731
20220720_HEKWH103c_TMT_Slot2-10_1_344.46355.46355.2	ACQEVLEK	2	717.91	717.905	0.0101	0.000654744	24.273	16.516	1	2C(57.0215), 8K(229.1629), N-term(229.1629)	1.0136	Q9UBF8	PI4KB_HUMAN	PI4KB	Phosphatidylinositol 4-kinase beta	11076	11529	14024	13963	11150	11088	11076	10447.4	13031.9	12882	10035.3	10746.8	11979	10241.4	11889.4	11076	11122.1	13566.6	13136.2	10314.8	11670	12092.3	10697.9	12603.6	1.13035	0.180327	0.959434	0.639414	13785	0.606925	C52
20220720_HEKWH103c_TMT_Slot2-31_1_365.68145.68145.2	ACQFLIK	2	669.407	669.404	0.0051	0.00549815	22.684	17.388	0.9987	2C(57.0215), 7K(229.1629), N-term(229.1629)	1.014	P19447	ERCC3_HUMAN	ERCC3	General transcription and DNA repair factor IIH helicase subunit XPB	8491	10008	9473	10699	9203	8840	8491	9199.37	8623.53	9924.35	8335.09	8556.61	9207.68	8767.23	8590.07	8491	9793.42	8977.37	10120.2	8567.26	9291.69	9294.77	9158.02	9106.1	1.01493	0.881649	1.02072	0.836996	42147	0.970531	C544
20220720_HEKWH103c_TMT_Slot2-29_1_363.22543.22543.2	ACQGQYETIER	2	792.393	792.388	0.01	1.0704e-05	29.793	12.096	1	2C(57.0215), N-term(229.1629)	1.0609	Q9BXI6	TB10A_HUMAN	TBC1D10A	TBC1 domain family member 10A	3211	2481	2471	3533	4059	3019	3211	2190.32	2253.24	3274.86	3770.39	2890.81	3242.93	2980.35	2572.03	3211	2331.76	2345.7	3339.47	3875.41	3139.15	3273.6	3113.2	2726.54	1.05152	0.743702	1.20065	0.247398	37087	0.930375	C324
20220720_HEKWH103c_TMT_Slot2-21_1_355.22208.22208.2	ACQIFVR	2	561.818	561.818	-0.0003	2.78442e-05	21.007	11.529	1	2C(57.0215), N-term(229.1629)	0.9463	P52272	HNRPM_HUMAN	HNRNPM	Heterogeneous nuclear ribonucleoprotein M	102971	114122	116763	115406	125421	109943	102971	104276	107256	105350	115707	106009	104160	109991	106632	102971	111009	111657	107429	118930	115116	105146	114894	113038	0.915154	0.0142239	0.930179	0.0460604	2975	0.221825	C653	C653	5.68
20220720_HEKWH103c_TMT_Slot2-3_1_337.08033.08033.2	ACQLDSR	2	539.781	539.779	0.0039	0.0184947	24.041	13.875	0.9966	2C(57.0215), N-term(229.1629)	0.9091	Q9UK99	FBX3_HUMAN	FBXO3	F-box only protein 3	11602	9597	10894	12122	11482	10347	11602	8517.74	10073.5	11190.7	10492.1	9990.27	11396.3	9504.9	10031.9	11602	9067.78	10486.8	11411.5	10784.3	10848.5	11504.1	9928.57	10634.5	1.15869	0.116498	1.08177	0.3953	10435	0.517973	C324
20220720_HEKWH103c_TMT_Slot2-30_1_364.88590.88590.2	ACQLPLFSYIVER	2	913	912.997	0.0053	0.307079	13.551	10.85	0.9426	2C(57.0215), N-term(229.1629)	1.1606	Q9Y4A5	TRRAP_HUMAN	TRRAP	Transformation/transcription domain-associated protein	164	110	290	131	53	124	164	92.6619	281.209	113.774	42.2427	122.564	138.887	67.4523	201.886	164	98.6456	292.747	116.019	43.4194	133.093	140.201	70.4589	214.014	1.98982	0.287726	0.6551	0.406451	19058	0.700458	C1133
20220720_HEKWH103c_TMT_Slot2-21_1_355.66180.66180.3	ACQLSVVVDDKK	3	683.741	683.738	0.0102	4.44e-11	36.265	11.679	1	11K(229.1629), 12K(229.1629), 2C(57.0215), N-term(229.1629)	0.9873	P26358	DNMT1_HUMAN	DNMT1	DNA (cytosine-5)-methyltransferase 1	19106	22379	22294	22490	19297	22827	19106	20544.2	20421.2	20739.5	17339.5	22237.5	19922.8	18941.9	21329.3	19106	21870.9	21259.1	21148.8	17822.5	24147.8	20111.2	19786.2	22610.6	1.01643	0.82251	0.889458	0.0976575	39978	0.954554	C1339
20220720_HEKWH103c_TMT_Slot2-21_1_355.22869.22869.2	ACQNYLK	2	677.886	677.881	0.0092	0.00271191	22.628	13.605	0.9993	2C(57.0215), 7K(229.1629), N-term(229.1629)	1.0226	Q9UKL6	PPCT_HUMAN	PCTP	Phosphatidylcholine transfer protein	5100	4630	5425	6483	6183	4075	5100	4146.76	5016.1	6002.57	5700.77	3881.17	5551.29	4923.76	4448.64	5100	4414.54	5221.91	6121.01	5859.56	4214.6	5603.8	5143.23	4715.88	1.08955	0.490107	1.18828	0.173032	27385	0.830345	C207
20220720_HEKWH103c_TMT_Slot2-16_1_350.41350.41350.3	ACQQAQVHANLK	3	609.344	609.342	0.0078	1.6138e-08	23.943	11.482	1	12K(229.1629), 2C(57.0215), N-term(229.1629)	0.9097	Q96FL8	S47A1_HUMAN	SLC47A1	Multidrug and toxin extrusion protein 1	1924	1841	1753	2458	2451	1756	1924	1663.21	1591	2289.79	2260.49	1679.14	2106.89	1961.85	1635.07	1924	1770.62	1656.28	2334.97	2323.46	1823.39	2126.82	2049.3	1733.29	1.03783	0.83903	1.22704	0.280211	40582	0.959234	C466
20220720_HEKWH103c_TMT_Slot2-13_1_347.37335.37335.2	ACQQLDVQK	2	774.439	774.434	0.0087	7.9439e-06	23.923	12.822	1	2C(57.0215), 9K(229.1629), N-term(229.1629)	1.0615	Q8N954	GPT11_HUMAN	GPATCH11	G patch domain-containing protein 11	2920	2660	3488	2849	4774	4112	2920	2377.36	3269.43	2508.57	4495.34	3959.16	2714.29	3436.35	3614.29	2920	2530.88	3403.58	2558.07	4620.56	4299.28	2739.96	3589.52	3831.42	0.763323	0.0819041	0.71513	0.0288711	8324	0.456514	C195
2022-07-21-VCPIP1-DDA_Slot2-2_1_5740.76827.76827.3	ACQSCPSEPNTAALQAALAR	3	782.39	782.389	0.0009	7.8171e-10	30.891	9.527	1	2C(57.0215), 5C(57.0215), N-term(229.1629)	0.9907	Q8TEX9	IPO4_HUMAN	IPO4	Importin-4	354	149	366	441	336	158	354	115.423	350.478	410.632	306.903	147.565	382.316	211.163	249.022	354	122.876	364.858	418.734	315.452	160.242	385.932	220.575	263.981	1.74966	0.176582	1.46197	0.337872	13588	0.602937	C732, C735
20220720_HEKWH103c_TMT_Slot2-22_1_356.60679.60679.2	ACQSIYPLHDVFVR	2	967.514	967.511	0.0059	0.100346	13.494	0	0.9882	2C(57.0215), N-term(229.1629)	1.178	P61247	RS3A_HUMAN	RPS3A	40S ribosomal protein S3a	148	46	118	406	158	77	148	32.5269	108.873	395.273	132.286	72.5023	271.637	82.4066	90.6878	148	34.6274	113.341	403.072	135.971	78.7308	274.206	86.0798	96.1357	3.18549	0.0387917	2.85228	0.0535599	5295	0.339902	C201
20220720_HEKWH103c_TMT_Slot2-26_1_360.86147.86147.4	ACQSIYPLHDVFVR	4	484.261	484.259	0.0078	0.0316527	10.938	7.799	0.9967	2C(57.0215), N-term(229.1629)	0.8612	P61247	RS3A_HUMAN	RPS3A	40S ribosomal protein S3a	5684	5339	4896	6170	3781	5274	5684	4817.67	4440.77	5806.94	3268.01	5162.89	5745.47	4042.84	4801.83	5684	5128.77	4622.98	5921.52	3359.04	5606.42	5799.81	4223.05	5090.29	1.37337	0.0138942	1.13939	0.291507	2939	0.219339	C201
20220720_HEKWH103c_TMT_Slot2-22_1_356.59915.59915.3	ACQSIYPLHDVFVR	3	645.347	645.343	0.0112	1.1e-13	37.449	10.431	1	2C(57.0215), N-term(229.1629)	0.9754	P61247	RS3A_HUMAN	RPS3A	40S ribosomal protein S3a	15063	16283	19252	20031	19450	20125	15063	14810.3	17843	18411.6	17719.5	19522.5	16737.3	16264.9	18682.8	15063	15766.7	18575.2	18774.9	18213	21199.7	16895.6	16989.9	19805.1	0.994453	0.942891	0.853094	0.0349443	44336	0.986701	C201
20220720_HEKWH103c_TMT_Slot2-6_1_340.06949.06949.2	ACQSLASR	2	561.302	561.3	0.003	2.65567e-05	25.451	11.782	1	2C(57.0215), N-term(229.1629)	0.9441	Q12789	TF3C1_HUMAN	GTF3C1	General transcription factor 3C polypeptide 1	45279	51434	47282	50754	53365	44220	45279	47166.7	42999.1	46623.7	49210.2	42546.8	45951.3	48188.4	42773	45279	50212.5	44763.4	47543.7	50580.9	46202	46386	50336.4	45342.5	0.921521	0.106303	1.02301	0.659762	9836	0.501427	C544
20220720_HEKWH103c_TMT_Slot2-6_1_340.05147.05147.3	ACQVAHCASSR	3	492.575	492.573	0.0076	4.85031e-08	27.299	7.531	1	2C(57.0215), 7C(57.0215), N-term(229.1629)	0.831	Q92793	CBP_HUMAN	CREBBP	CREB-binding protein	1618	1805	2098	1639	1813	1486	1618	1646.29	1951.17	1470.97	1679.06	1428.91	1544.48	1662.68	1690.04	1618	1752.6	2031.23	1499.99	1725.83	1551.67	1559.09	1736.79	1791.57	0.897688	0.592309	0.87024	0.487852	31374	0.87591	C404, C409
20220720_HEKWH103c_TMT_Slot2-13_1_347.69970.69970.2	ACQVALDEIK	2	802.963	802.958	0.0107	1.0817e-06	33.076	13.465	1	10K(229.1629), 2C(57.0215), N-term(229.1629)	1.123	Q9Y6D5	BIG2_HUMAN	ARFGEF2	Brefeldin A-inhibited guanine nucleotide-exchange protein 2	6130	6946	7749	5296	7596	7921	6130	6347.6	7200.31	4645.39	7068.46	7680.67	5387.69	6708.03	7440.49	6130	6757.5	7495.74	4737.05	7265.35	8340.5	5438.66	7007.03	7887.46	0.776172	0.0312641	0.689532	0.00125014	4637	0.312816	C36
20220720_HEKWH103c_TMT_Slot2-10_1_344.53441.53441.3	ACQVGSEEEPSSQLTSVFR	3	780.718	780.716	0.0068	0.00020785	26.229	10.353	1	2C(57.0215), N-term(229.1629)	1.0483	Q6ZRQ5	MMS22_HUMAN	MMS22L	Protein MMS22-like	311	385	188	356	431	178	311	357.782	155.862	333.064	405.931	164.198	322.032	381.856	160.03	311	380.886	162.257	339.636	417.238	178.304	325.078	398.877	169.644	0.814983	0.585975	1.91624	0.152385	31113	0.873811	C1144
20220720_HEKWH103c_TMT_Slot2-26_1_360.14662.14662.2	ACQVPEPEER	2	722.363	722.359	0.0079	1.72788e-05	30.109	13.003	1	2C(57.0215), N-term(229.1629)	0.9938	Q86VI3	IQGA3_HUMAN	IQGAP3	Ras GTPase-activating-like protein IQGAP3	4475	4184	6056	3391	5356	5148	4475	3740.05	5730.03	2894.38	5020.98	4977.29	3684.69	4380.52	5353.66	4475	3981.57	5965.14	2951.49	5160.84	5404.87	3719.55	4575.77	5675.27	0.812879	0.134982	0.655395	0.00153634	11435	0.54767	C1254
20220720_HEKWH103c_TMT_Slot2-4_1_338.03987.03987.2	ACQVTQSR	2	589.813	589.811	0.0047	0.00134477	21.14	15.636	0.9998	2C(57.0215), N-term(229.1629)	0.9341	Q14919	NC2A_HUMAN	DRAP1	Dr1-associated corepressor	100280	100445	108455	101926	115098	95414	100280	90920.3	100153	92586.2	106606	91789.4	96433.1	98763.4	95971.1	100280	96791.6	104262	94413.1	109576	99674.8	97345.3	103166	101736	0.943583	0.121992	0.956838	0.241318	10750	0.526507	C54	C54	4.7
20220720_HEKWH103c_TMT_Slot2-16_1_350.32561.32561.3	ACQVYIQHMR	3	512.267	512.265	0.0058	7.39926e-06	19.657	8.671	1	2C(57.0215), N-term(229.1629)	0.8128	Q13045	FLII_HUMAN	FLII	Protein flightless-1 homolog	4412	4848	5540	5559	6305	4103	4412	4418.14	5126.93	5066.19	5877.29	3903.17	4739.09	5147.71	4515.05	4412	4703.44	5337.3	5166.15	6041	4238.48	4783.92	5377.16	4786.29	0.889673	0.358169	0.999506	0.996971	22173	0.749452	C1224
20220720_HEKWH103c_TMT_Slot2-16_1_350.19583.19583.3	ACQVYIQHMR	3	517.599	517.597	0.0052	1.12931e-07	23.332	7.965	1	2C(57.0215), 9M(15.9949), N-term(229.1629)	0.8169	Q13045	FLII_HUMAN	FLII	Protein flightless-1 homolog	931	1702	1703	1196	1451	1290	931	1604.03	1566.26	1061.13	1347.34	1244.19	996.067	1475.68	1405.23	931	1707.61	1630.53	1082.07	1384.86	1351.08	1005.49	1541.46	1489.64	0.652297	0.0603961	0.674986	0.0858746	6935	0.404057	C1224
20220720_HEKWH103c_TMT_Slot2-16_1_350.32548.32548.2	ACQVYIQHMR	2	767.895	767.895	0.0007	0.187742	15.151	10.354	0.9539	2C(57.0215), N-term(229.1629)	1.082	Q13045	FLII_HUMAN	FLII	Protein flightless-1 homolog	357	654	648	179	173	254	357	616.44	600.005	139.921	156.538	248.678	248.46	386.489	424.341	357	656.247	624.624	142.682	160.899	270.041	250.811	403.716	449.833	0.621255	0.231841	0.557564	0.135423	16442	0.654208	C1224
20220720_HEKWH103c_TMT_Slot2-6_1_340.03843.03843.3	ACRPPGSPGR	3	428.568	428.566	0.0043	0.00010416	20.433	10.939	1	2C(57.0215), N-term(229.1629)	0.8308	O95685	PPR3D_HUMAN	PPP1R3D	Protein phosphatase 1 regulatory subunit 3D	2915	2478	2473	2474	2306	2769	2915	2210.74	2270.75	2273.94	2082.8	2698.18	2594.47	2146.77	2484.47	2915	2353.5	2363.92	2318.81	2140.81	2929.98	2619.01	2242.46	2633.72	1.16792	0.367205	0.994417	0.973159	22525	0.756353	C41
20220720_HEKWH103c_TMT_Slot2-17_1_351.49284.49284.2	ACSAIHAVNLR	2	720.904	720.901	0.0058	5.03371e-07	19.523	9.495	1	2C(57.0215), N-term(229.1629)	1.0912	Q13045	FLII_HUMAN	FLII	Protein flightless-1 homolog	1782	2050	2167	1947	1992	1993	1782	1877.47	1997.95	1771.28	1823.77	1930.99	1776.64	1850.62	1964.47	1782	1998.71	2079.93	1806.23	1874.57	2096.88	1793.45	1933.11	2082.49	0.927752	0.695475	0.861205	0.428734	35263	0.915045	C560
20220720_HEKWH103c_TMT_Slot2-17_1_351.48679.48679.3	ACSAIHAVNLR	3	480.938	480.936	0.0053	1.05818e-09	27.682	8.532	1	2C(57.0215), N-term(229.1629)	0.8634	Q13045	FLII_HUMAN	FLII	Protein flightless-1 homolog	17919	19298	21903	20628	24334	19899	17919	17560.2	20285.6	18701	22599.3	19130.6	18310	20079.8	19708.1	17919	18694.2	21118	19070	23228.8	20774.1	18483.2	20974.8	20892.1	0.881211	0.0835389	0.8847	0.0939065	8425	0.460044	C560
20220720_HEKWH103c_TMT_Slot2-14_1_348.14158.14158.2	ACSASSK	2	584.826	584.823	0.0059	1.38151e-08	22.837	10.229	1	2C(57.0215), 7K(229.1629), N-term(229.1629)	0.9335	Q15831	STK11_HUMAN	STK11	Serine/threonine-protein kinase STK11	5330	6511	4653	6579	4998	6017	5330	6023.07	4102	6193.92	4438.98	5866.07	5761.96	5231.02	4984.04	5330	6412.01	4270.31	6316.14	4562.62	6370.02	5816.46	5464.19	5283.44	1.06447	0.607963	1.10089	0.433278	31984	0.881911	C418
20220720_HEKWH103c_TMT_Slot2-16_1_350.05287.05287.2	ACSEEQEDR	2	676.804	676.801	0.0058	0.0109144	21.348	12.916	0.998	2C(57.0215), N-term(229.1629)	0.9521	Q07890	SOS2_HUMAN	SOS2	Son of sevenless homolog 2	1172	817	1398	633	1296	878	1172	703.182	1337.21	514.785	1238.04	835.907	843.392	970.612	1086.56	1172	748.59	1392.08	524.942	1272.53	907.717	851.37	1013.88	1151.83	0.839718	0.493009	0.739144	0.224584	27491	0.832041	C361
20220720_HEKWH103c_TMT_Slot2-22_1_356.05680.05680.2	ACSEQEGR	2	583.28	583.277	0.0057	0.000398795	26.097	11.725	1	2C(57.0215), N-term(229.1629)	0.9193	O14662	STX16_HUMAN	STX16	Syntaxin-16	11202	11527	12795	11125	14513	11538	11202	10453.1	11851.7	9986.77	13558.2	11077	10594.4	12005.6	11464.4	11202	11128.1	12338	10183.8	13935.9	12028.6	10694.6	12540.8	12153.1	0.852785	0.0795245	0.879992	0.161761	8159	0.452215	C150
20220720_HEKWH103c_TMT_Slot2-29_1_363.17852.17852.2	ACSETLAESR	2	676.841	676.837	0.0069	8.57276e-05	20.178	12.871	1	2C(57.0215), N-term(229.1629)	0.9951	A8K0R7	ZN839_HUMAN	ZNF839	Zinc finger protein 839	1500	452	1158	428	1086	653	1500	315.063	1129.11	328.151	1046.26	617.427	914.075	680.664	873.267	1500	335.409	1175.44	334.626	1075.41	670.469	922.722	711.003	925.727	1.29777	0.334259	0.996754	0.989828	21153	0.733149	C315
20220720_HEKWH103c_TMT_Slot2-13_1_347.30873.30873.3	ACSHLIR	3	362.542	362.541	0.002	0.773786	15.193	7.754	0.5969	2C(57.0215), N-term(229.1629)	0.7437	P57078	RIPK4_HUMAN	RIPK4	Receptor-interacting serine/threonine-protein kinase 4	2126	2390	1698	2459	2013	2338	2126	2197.48	1496.08	2312.17	1801.45	2276.75	2219.08	1999.46	1886.42	2126	2339.38	1557.47	2357.79	1851.63	2472.34	2240.07	2088.59	1999.74	1.07253	0.697571	1.12018	0.532577	35346	0.915648	C255
20220720_HEKWH103c_TMT_Slot2-30_1_364.52370.52370.2	ACSLLGK	2	603.87	603.868	0.0041	0.000280044	22.139	11.559	1	2C(57.0215), 7K(229.1629), N-term(229.1629)	0.9787	Q6PI48	SYDM_HUMAN	DARS2	Aspartate--tRNA ligase, mitochondrial	120024	145176	137447	140341	148392	130373	120024	133694	125368	128537	136659	125727	124281	135176	125548	120024	142327	130513	131074	140466	136527	125456	141202	133090	0.888489	0.000408759	0.942645	0.0809497	640	0.0296325	C449
20220720_HEKWH103c_TMT_Slot2-10_1_344.17485.17485.3	ACSLPHCR	3	410.542	410.541	0.0031	0.00093987	20.125	11.089	1	2C(57.0215), 7C(57.0215), N-term(229.1629)	0.749	Q92793	CBP_HUMAN	CREBBP	CREB-binding protein	2990	3282	3117	3499	2356	3319	2990	3000.21	2839.43	3268.03	2055.97	3249.1	3129.02	2528.09	3044.26	2990	3193.95	2955.93	3332.52	2113.23	3528.22	3158.61	2640.77	3227.14	1.19609	0.263925	0.978765	0.8889	17949	0.682213	C380, C385
20220720_HEKWH103c_TMT_Slot2-8_1_342.25225.25225.2	ACSMPQELPQSPR	2	865.435	865.432	0.007	0.0374757	15.205	0	0.9942	2C(57.0215), N-term(229.1629)	1.086	Q8N5J2	MINY1_HUMAN	MINDY1	Ubiquitin carboxyl-terminal hydrolase MINDY-1	474	117	246	180	144	183	474	75.5152	237.655	162.193	128.536	178.63	318.096	102.026	208.142	474	80.3916	247.406	165.393	132.116	193.975	321.105	106.573	220.646	3.013	0.0329457	1.4553	0.379289	4797	0.318647	C94
20220720_HEKWH103c_TMT_Slot2-15_1_349.29304.29304.2	ACSNPSFLR	2	640.838	640.835	0.0074	2.31059e-05	24.927	11.585	1	2C(57.0215), N-term(229.1629)	0.9808	Q6N075	MFSD5_HUMAN	MFSD5	Molybdate-anion transporter	4550	4726	4408	4012	5148	4162	4550	4301.58	4028.17	3618.33	4802.56	3998.71	4084.17	4552.07	4013.44	4550	4579.35	4193.45	3689.73	4936.33	4342.23	4122.8	4754.97	4254.54	0.86705	0.288944	0.969034	0.819064	19116	0.701289	C33
20220720_HEKWH103c_TMT_Slot2-20_1_354.53152.53152.3	ACSTLSLSGPELK	3	607.682	607.678	0.0108	7.29767e-06	25.911	11.203	1	13K(229.1629), 2C(57.0215), N-term(229.1629)	0.9557	Q8TF72	SHRM3_HUMAN	SHROOM3	Protein Shroom3	907	723	1304	1274	861	334	907	631.882	1237.23	1177.37	781.39	307.433	1042.18	706.636	772.329	907	672.686	1287.99	1200.6	803.155	333.844	1052.04	738.133	818.726	1.42527	0.175255	1.28497	0.325994	13526	0.601149	C1068
2022-07-21-VCPIP1-DDA_Slot2-2_1_5740.20759.20759.2	ACSTVEGK	2	655.363	655.363	0.0009	1.39418e-05	25.986	12.564	1	2C(57.0215), 8K(229.1629), N-term(229.1629)	0.9731	Q96RL1	UIMC1_HUMAN	UIMC1	BRCA1-A complex subunit RAP80	5453	6842	4691	6446	5073	5114	5453	6343.98	4118.59	6056.04	4552.04	4959.23	5754.52	5448.01	4538.91	5453	6753.65	4287.58	6175.53	4678.83	5385.27	5808.95	5690.85	4811.58	1.02075	0.864976	1.20729	0.132421	41577	0.965232	C601
20220720_HEKWH103c_TMT_Slot2-10_1_344.73763.73763.3	ACSVEELYAIPPDADVAK	3	802.762	802.759	0.009	2.42608e-07	21.685	9.766	1	18K(229.1629), 2C(57.0215), N-term(229.1629)	1.0817	Q9H792	PEAK1_HUMAN	PEAK1	Inactive tyrosine-protein kinase PEAK1	398	233	60	156	100	84	398	200.521	42.6026	150.519	88.4466	80.9928	274.259	144.484	61.7977	398	213.47	44.3507	153.489	90.9103	87.9507	276.854	150.924	65.5101	1.83439	0.206121	4.22612	0.0178698	15127	0.632195	C791
20220720_HEKWH103c_TMT_Slot2-24_1_358.30877.30877.2	ACSVGAVPGITK	2	809.476	809.473	0.0052	0.159961	11.675	8.339	0.976	12K(229.1629), 2C(57.0215), N-term(229.1629)	1.0913	Q9NVN8	GNL3L_HUMAN	GNL3L	Guanine nucleotide-binding protein-like 3-like protein	266	217	317	192	288	536	266	191.22	300.027	166.07	260.807	527.133	216.035	226.013	413.58	266	203.568	312.337	169.347	268.071	572.417	218.079	236.087	438.425	0.92372	0.860956	0.497414	0.0863192	41416	0.964481	C278
20220720_HEKWH103c_TMT_Slot2-31_1_365.79763.79763.3	ACTAQSLGNLLDMMYREPAR	3	842.756	842.754	0.0083	0.020418	15.261	10.599	0.9951	2C(57.0215), N-term(229.1629)	1.1215	Q16854	DGUOK_HUMAN	DGUOK	Deoxyguanosine kinase, mitochondrial	58	353	476	476	317	168	58	341.712	443.213	441.179	285.747	158.285	249.589	313.729	300.749	58	363.778	461.399	449.884	293.706	171.882	251.95	327.713	318.816	0.768813	0.52378	0.790269	0.5701	28689	0.847059	C87
20220720_HEKWH103c_TMT_Slot2-15_1_349.47756.47756.2	ACTDAAYSLLR	2	735.391	735.385	0.0124	0.0310858	15.133	13.184	0.9502	2C(57.0215), N-term(229.1629)	1.0318	Q2M1P5	KIF7_HUMAN	KIF7	Kinesin-like protein KIF7	2373	1358	2075	1755	2416	1552	2373	1138.7	1964.12	1565.38	2274.98	1474.65	1969.19	1706.84	1719.39	2373	1212.23	2044.72	1596.27	2338.35	1601.33	1987.82	1782.92	1822.68	1.11492	0.568505	1.0906	0.647829	30446	0.866333	C415
20220720_HEKWH103c_TMT_Slot2-23_1_357.25384.25384.2	ACTDESLAVEER	2	804.894	804.89	0.007	2.47379e-05	29.157	10.605	1	2C(57.0215), N-term(229.1629)	1.064	O60293	ZC3H1_HUMAN	ZFC3H1	Zinc finger C3H1 domain-containing protein	1789	1354	1546	1576	2136	1344	1789	1189.37	1433.76	1425.37	2009.81	1275.67	1607.18	1599.59	1354.71	1789	1266.18	1492.58	1453.49	2065.79	1385.26	1622.39	1670.89	1436.09	0.970971	0.883721	1.12972	0.557369	42226	0.970992	C1587
20220720_HEKWH103c_TMT_Slot2-9_1_343.24359.24359.2	ACTELGIR	2	574.821	574.818	0.0047	2.91347e-06	23.255	12.277	1	2C(57.0215), N-term(229.1629)	0.9579	P11498	PYC_HUMAN	PC	Pyruvate carboxylase, mitochondrial	36142	46091	43179	43859	42849	37020	36142	42609.5	39341.1	40280.6	39294.9	35684	38211.3	40952.2	37512.6	36142	45361.1	40955.3	41075.4	40389.4	38749.5	38572.7	42777.6	39766.1	0.901704	0.0568822	0.969992	0.580506	6697	0.394073	C56
20220720_HEKWH103c_TMT_Slot2-13_1_347.57958.57958.3	ACTGDSWTQNTPNEYIK	3	815.074	815.07	0.0105	1.97001e-05	20.233	9.228	1	17K(229.1629), 2C(57.0215), N-term(229.1629)	0.9665	O94964	SOGA1_HUMAN	SOGA1	Protein SOGA1	169	273	65	305	232	74	169	258.868	40.824	295.281	212.375	66.7793	232.14	235.621	53.8016	169	275.584	42.4991	301.107	218.29	72.5161	234.336	246.124	57.0337	0.952108	0.911695	4.10873	0.0286594	43239	0.978261	C726
20220720_HEKWH103c_TMT_Slot2-15_1_349.24812.24812.2	ACTIAIR	2	517.308	517.305	0.0054	0.00120778	22.041	12.957	0.9998	2C(57.0215), N-term(229.1629)	0.8907	Q15067	ACOX1_HUMAN	ACOX1	Peroxisomal acyl-coenzyme A oxidase 1	15710	18986	18028	19051	19448	16285	15710	17482.7	16436.7	17504.1	17897.9	15676.5	16607.1	17690.3	16056.6	15710	18611.6	17111.1	17849.5	18396.5	17023.2	16764.1	18478.8	17021.2	0.907209	0.202934	0.9849	0.844852	14953	0.629662	C297
20220720_HEKWH103c_TMT_Slot2-25_1_359.74403.74403.3	ACTIHLPK	3	466.616	466.616	0.0008	0.00056097	13.276	6.241	0.9996	2C(57.0215), 8K(229.1629), N-term(229.1629)	0.8774	Q86UA1	PRP39_HUMAN	PRPF39	Pre-mRNA-processing factor 39	5167	4693	4712	5730	4608	4483	5167	4215	4309.25	5343.45	4149.45	4341.92	5255.23	4182.23	4325.59	5167	4487.19	4486.06	5448.89	4265.03	4714.92	5304.93	4368.64	4585.44	1.21432	0.135537	1.15691	0.257524	11460	0.548723	C413
20220720_HEKWH103c_TMT_Slot2-25_1_359.74827.74827.2	ACTIHLPK	2	698.92	699.42	-1	0.000186688	19.81	10.534	0.9997	2C(57.0215), 8K(229.1629), N-term(229.1629)	1.0443	Q86UA1	PRP39_HUMAN	PRPF39	Pre-mRNA-processing factor 39	1428	1538	1698	1802	1406	1086	1428	1400.27	1565.99	1669.75	1273.08	1042.71	1548.87	1336.67	1304.35	1428	1490.69	1630.25	1702.69	1308.54	1132.29	1563.52	1396.25	1382.71	1.1198	0.591149	1.13077	0.560417	31324	0.875588	C413
20220720_HEKWH103c_TMT_Slot2-22_1_356.27561.27561.2	ACTILLR	2	538.331	538.328	0.0054	0.0026493	20.875	14.154	0.9997	2C(57.0215), N-term(229.1629)	0.9388	P49368	TCPG_HUMAN	CCT3	T-complex protein 1 subunit gamma	107491	115054	123227	123689	123050	114826	107491	104752	113548	113386	112697	110994	110438	108724	112271	107491	111516	118207	115623	115837	120530	111483	113571	119016	0.981619	0.604394	0.93671	0.0653184	31827	0.88106	C372
20220720_HEKWH103c_TMT_Slot2-19_1_353.28834.28834.3	ACTQPRPNYASNFSVIGAR	3	780.07	780.069	0.0039	0.000319616	19.982	11.768	0.9987	2C(57.0215), N-term(229.1629)	0.9981	O14976	GAK_HUMAN	GAK	Cyclin-G-associated kinase	623	237	451	933	716	617	623	180.822	422.544	886.796	644.041	595.103	754.898	412.431	508.823	623	192.499	439.881	904.294	661.98	646.226	762.039	430.815	539.39	1.76883	0.0695994	1.41278	0.245669	7560	0.427134	C1142
20220720_HEKWH103c_TMT_Slot2-10_1_344.30384.30384.3	ACTTEAHK	3	459.254	459.252	0.0072	0.000326098	18.642	6.622	1	2C(57.0215), 8K(229.1629), N-term(229.1629)	0.8554	Q16514	TAF12_HUMAN	TAF12	Transcription initiation factor TFIID subunit 12	19547	19961	24143	20210	21207	18280	19547	18059.8	22496.1	18266	19548	17615.4	18906.5	18803.9	20055.7	19547	19226	23419.1	18626.5	20092.5	19128.7	19085.4	19642.1	21260.5	0.971658	0.695796	0.89769	0.135945	35277	0.915104	C143
20220720_HEKWH103c_TMT_Slot2-28_1_362.22666.22666.2	ACTTEEDQEK	2	834.915	834.911	0.007	2.47442e-06	34.211	13.743	1	10K(229.1629), 2C(57.0215), N-term(229.1629)	1.0889	P49915	GUAA_HUMAN	GMPS	GMP synthase [glutamine-hydrolyzing]	15299	17719	16755	18317	17085	14344	15299	16266.1	15263.8	16915.1	15631.2	13812.5	16107.1	15948.7	14538.1	15299	17316.5	15890	17248.9	16066.6	14999.1	16259.4	16659.5	15411.5	0.975983	0.757046	1.05502	0.502386	37593	0.934321	C489
20220720_HEKWH103c_TMT_Slot2-28_1_362.22109.22109.3	ACTTEEDQEK	3	556.946	556.943	0.0091	0.00167205	24.607	12.282	1	10K(229.1629), 2C(57.0215), N-term(229.1629)	0.9041	P49915	GUAA_HUMAN	GMPS	GMP synthase [glutamine-hydrolyzing]	13952	14014	16500	14729	16681	13693	13952	12667.8	15336	13329.1	15460.1	13167.4	13640.5	14063.9	14251.7	13952	13485.8	15965.2	13592.1	15890.7	14298.5	13769.6	14690.8	15107.8	0.937291	0.437598	0.91142	0.263596	25335	0.801374	C489
20220720_HEKWH103c_TMT_Slot2-10_1_344.62382.62382.3	ACTTEEDQEK	3	633.331	633.331	0.0015	0.245554	12.243	12.243	0.9738	10K(229.1629), 2C(57.0215), 3T(229.1629), N-term(229.1629)	0.9185	P49915	GUAA_HUMAN	GMPS	GMP synthase [glutamine-hydrolyzing]	977	1605	1606	1040	849	1626	977	1504.66	1478.82	931.243	741.23	1600.8	954.121	1122.94	1539.81	977	1601.82	1539.5	949.618	761.877	1738.32	963.146	1173	1632.31	0.821098	0.413932	0.59005	0.0205421	24403	0.786985	C489
20220720_HEKWH103c_TMT_Slot2-13_1_347.28058.28058.2	ACVDPACK	2	689.367	689.865	-0.9951	0.000156889	22.748	9.199	1	2C(57.0215), 7C(57.0215), 8K(229.1629), N-term(229.1629)	0.9673	Q9Y4A5	TRRAP_HUMAN	TRRAP	Transformation/transcription domain-associated protein	5228	4132	3364	4001	4445	4693	5228	3668.31	3029.84	3688.63	4077.08	4554.38	4458.32	3872.69	3792.11	5228	3905.2	3154.16	3761.41	4190.64	4945.64	4500.49	4045.31	4019.91	1.11252	0.434804	1.11955	0.408791	25233	0.799475	C1874, C1879
20220720_HEKWH103c_TMT_Slot2-13_1_347.23399.23399.2	ACVEAPK	2	616.858	616.857	0.002	0.00130829	22.226	12.57	0.9998	2C(57.0215), 7K(229.1629), N-term(229.1629)	0.973	O15067	PUR4_HUMAN	PFAS	Phosphoribosylformylglycinamidine synthase	110027	107523	120947	122217	131807	118272	110027	97042.8	111867	111702	121450	114143	110864	109246	113005	110027	103309	116457	113906	124833	123948	111913	114116	119793	0.980696	0.585548	0.934217	0.054575	31092	0.873764	C502
20220720_HEKWH103c_TMT_Slot2-16_1_350.64184.64184.4	ACVEHHTFFR	4	383.947	383.946	0.0017	0.0811895	11.862	5.799	0.9905	2C(57.0215), N-term(229.1629)	0.7308	P29074	PTN4_HUMAN	PTPN4	Tyrosine-protein phosphatase non-receptor type 4	842	229	562	758	499	349	842	153.562	538.528	712.234	445.962	333.837	777.117	299.762	436.183	842	163.478	560.625	726.287	458.384	362.516	784.468	313.123	462.386	2.5053	0.00700549	1.69657	0.0854924	2039	0.159405	C301
20220720_HEKWH103c_TMT_Slot2-22_1_356.28330.28330.2	ACVFGNEPK	2	740.409	740.405	0.0076	4.26152e-05	24.289	13.146	1	2C(57.0215), 9K(229.1629), N-term(229.1629)	1.0369	Q8TB61	S35B2_HUMAN	SLC35B2	Adenosine 3'-phospho 5'-phosphosulfate transporter 1	2322	1913	1581	1712	1746	1675	2322	1705.82	1427.98	1576.05	1599.53	1620.62	1949.03	1652.68	1524.3	2322	1815.97	1486.57	1607.15	1644.09	1759.84	1967.46	1726.34	1615.87	1.13967	0.496983	1.21759	0.313362	27651	0.833894	C80
20220720_HEKWH103c_TMT_Slot2-22_1_356.58286.58286.4	ACVGLPPQNHMLLEHK	4	580.323	580.318	0.018	4.82569e-05	20.689	10.326	1	11M(15.9949), 16K(229.1629), 2C(57.0215), N-term(229.1629)	0.9468	Q9NPH2	INO1_HUMAN	ISYNA1	Inositol-3-phosphate synthase 1	2050	1911	2426	2588	2296	2279	2050	1713.12	2258.62	2388.64	2082.2	2208.2	2219.32	1897.66	2233.41	2050	1823.75	2351.3	2435.77	2140.2	2397.91	2240.31	1982.25	2367.58	1.13019	0.501761	0.946245	0.753038	27850	0.835895	C493
20220720_HEKWH103c_TMT_Slot2-22_1_356.65310.65310.4	ACVGLPPQNHMLLEHK	4	576.32	576.319	0.0031	1.06479e-05	23.395	10.441	1	16K(229.1629), 2C(57.0215), N-term(229.1629)	0.9385	Q9NPH2	INO1_HUMAN	ISYNA1	Inositol-3-phosphate synthase 1	3533	4309	2993	3093	4284	3316	3533	3986.61	2650.32	2804.11	4013.63	3179.54	3168.55	4000.12	2914.93	3533	4244.04	2759.07	2859.43	4125.43	3452.68	3198.52	4178.42	3090.04	0.765487	0.0668037	1.03511	0.823404	7375	0.420261	C493
20220720_HEKWH103c_TMT_Slot2-19_1_353.16995.16995.2	ACVGNAYHK	2	739.405	739.403	0.005	0.0332277	17.414	0	0.9965	2C(57.0215), 9K(229.1629), N-term(229.1629)	1.0723	Q9UKX7	NUP50_HUMAN	NUP50	Nuclear pore complex protein Nup50	860	930	710	1305	635	678	860	851.814	625.697	1251.08	539.417	659.66	1055.54	695.616	642.679	860	906.821	651.37	1275.77	554.443	716.33	1065.52	726.622	681.286	1.46641	0.143691	1.56399	0.092535	11892	0.560604	C151
20220720_HEKWH103c_TMT_Slot2-15_1_349.42979.42979.3	ACVGNAYHK	3	493.601	493.271	0.991	0.000227436	17.297	9.152	1	2C(57.0215), 9K(229.1629), N-term(229.1629)	0.8773	Q9UKX7	NUP50_HUMAN	NUP50	Nuclear pore complex protein Nup50	32468	30254	32321	33894	33837	29463	32468	27209.9	29778.1	31139.2	31062.4	28406.9	31803.6	29136.1	29092.5	32468	28967	30999.9	31753.7	31927.6	30847.2	32104.5	30434.8	30840.2	1.05486	0.377049	1.04099	0.505187	22943	0.762479	C151
20220720_HEKWH103c_TMT_Slot2-23_1_357.67074.67074.3	ACVHVYK	3	445.594	445.593	0.0036	0.000311979	12.309	5.322	1	2C(57.0215), 7K(229.1629), N-term(229.1629)	0.8676	Q9P253	VPS18_HUMAN	VPS18	Vacuolar protein sorting-associated protein 18 homolog	3419	3347	3902	3056	3396	2485	3419	3019	3631.98	2742.16	3155.75	2377.7	3080.58	3087.37	3004.84	3419	3213.95	3781	2796.27	3243.65	2581.97	3109.72	3224.99	3185.35	0.964257	0.813353	0.976256	0.876434	39678	0.951064	C713
20220720_HEKWH103c_TMT_Slot2-6_1_340.49598.49598.2	ACVLELEER	2	674.363	674.361	0.0052	0.0011165	22.272	15.145	0.9997	2C(57.0215), N-term(229.1629)	0.9832	Q9BW19	KIFC1_HUMAN	KIFC1	Kinesin-like protein KIFC1	2723	2691	3611	2646	2119	2747	2723	2422.29	3391.12	2389.97	1889.46	2682.76	2556.48	2155.88	3036.94	2723	2578.71	3530.26	2437.12	1942.09	2913.23	2580.66	2251.97	3219.38	1.14596	0.429572	0.801603	0.168324	25032	0.796198	C212
20220720_HEKWH103c_TMT_Slot2-21_1_355.48340.48340.3	ACVLQNPQTIMHIQDPASQR	3	846.107	846.104	0.0117	1.45929e-06	29.658	13.458	1	2C(57.0215), N-term(229.1629)	1.1017	O95544	NADK_HUMAN	NADK	NAD kinase	387	504	856	807	327	326	387	460.903	809.106	752.164	272.17	316.746	569.582	366.537	562.926	387	490.667	842.305	767.006	279.751	343.957	574.97	382.874	596.743	1.50172	0.230117	0.963513	0.903739	16342	0.653316	C79
20220720_HEKWH103c_TMT_Slot2-19_1_353.09165.09165.2	ACVMMQGR	2	599.292	599.291	0.0031	0.00127622	20.082	16.106	0.9989	2C(57.0215), 5M(15.9949), N-term(229.1629)	0.9437	P00491	PNPH_HUMAN	PNP	Purine nucleoside phosphorylase	23193	23088	25108	24408	22698	21937	23193	20884.8	23182	22386.1	20676.5	21234	22789.6	20780.7	22208	23193	22233.5	24133.1	22827.8	21252.4	23058.2	23005.1	21706.9	23542.1	1.05981	0.402295	0.977192	0.735151	23946	0.779458	C78
20220720_HEKWH103c_TMT_Slot2-19_1_353.13080.13080.2	ACVMMQGR	2	591.294	591.293	0.002	0.000689446	24.146	14.67	0.9995	2C(57.0215), N-term(229.1629)	0.9514	P00491	PNPH_HUMAN	PNP	Purine nucleoside phosphorylase	66276	68334	71591	70942	76301	62827	66276	62043.4	65898.4	64784.7	70484.5	60430.5	65530.4	66264	63164.5	66276	66049.9	68602.3	66063	72447.8	65622	66150.2	69217.6	66959	0.955685	0.30391	0.987922	0.784249	19794	0.712347	C78
20220720_HEKWH103c_TMT_Slot2-19_1_353.08492.08492.2	ACVMMQGR	2	599.292	599.291	0.0035	0.000460963	18.212	14.547	0.9998	2C(57.0215), 4M(15.9949), N-term(229.1629)	0.944	P00491	PNPH_HUMAN	PNP	Purine nucleoside phosphorylase	41628	40559	50864	40836	48262	36520	41628	36515.7	47539.6	36600.6	44947.8	34991.8	39114.3	40731.8	41265.7	41628	38873.7	49490.2	37322.8	46199.8	37997.8	39484.3	42547.3	43744.7	0.928009	0.167472	0.902608	0.0569753	13165	0.590203	C78
20220720_HEKWH103c_TMT_Slot2-19_1_353.07603.07603.2	ACVMMQGR	2	607.291	607.288	0.0057	0.0685883	13.155	7.519	0.9922	2C(57.0215), 4M(15.9949), 5M(15.9949), N-term(229.1629)	0.9267	P00491	PNPH_HUMAN	PNP	Purine nucleoside phosphorylase	5252	8063	6181	7544	7504	5757	5252	7560.3	5502.64	6994.03	6909.12	5522.09	6123.02	7234.71	5512.36	5252	8048.51	5728.42	7132.04	7101.57	5996.48	6180.93	7557.19	5843.51	0.817888	0.0745749	1.05774	0.636099	7868	0.439753	C78
20220720_HEKWH103c_TMT_Slot2-18_1_352.41436.41436.2	ACVQVLDPK	2	744.44	744.436	0.0069	0.000298992	24.183	11.787	1	2C(57.0215), 9K(229.1629), N-term(229.1629)	1.0411	Q9BWS9	CHID1_HUMAN	CHID1	Chitinase domain-containing protein 1	2845	3270	2056	3089	1661	2846	2845	3015.66	1782.86	2940.33	1395.17	2798.56	2892.66	2205.41	2290.71	2845	3210.4	1856.01	2998.35	1434.03	3038.98	2920.03	2303.72	2428.32	1.26753	0.157355	1.20249	0.265809	12615	0.578726	C281
20220720_HEKWH103c_TMT_Slot2-22_1_356.60493.60493.3	ACVSMLGVPVDPDTLHATLR	3	794.426	794.422	0.0114	2.985e-11	41.532	9.651	1	2C(57.0215), N-term(229.1629)	1.072	Q7Z6Z7	HUWE1_HUMAN	HUWE1	E3 ubiquitin-protein ligase HUWE1	663	669	980	709	1074	684	663	602.087	924.878	621.651	1015.89	649.46	642.325	808.988	787.169	663	640.967	962.826	633.917	1044.19	705.253	648.401	845.048	834.456	0.767295	0.344304	0.777034	0.368872	21607	0.739313	C1762
20220720_HEKWH103c_TMT_Slot2-18_1_352.65557.65557.3	ACVSMLGVPVDPDTLHATLR	3	800.424	799.754	2.0124	1.29372e-09	32.962	11.609	1	2C(57.0215), 5M(15.9949), N-term(229.1629)	1.0599	Q7Z6Z7	HUWE1_HUMAN	HUWE1	E3 ubiquitin-protein ligase HUWE1	285	590	435	332	490	242	285	561.373	388.461	293.964	465.192	226.184	289.482	513.283	307.322	285	597.624	404.4	299.765	478.15	245.614	292.22	536.161	325.784	0.545023	0.0975081	0.896976	0.785555	9275	0.487761	C1762
20220720_HEKWH103c_TMT_Slot2-7_1_341.12511.12511.2	ACVVNGPDGTR	2	687.853	687.854	-0.0017	0.00116228	19.638	10.063	0.9983	2C(57.0215), N-term(229.1629)	0.9601	Q6PIJ6	FBX38_HUMAN	FBXO38	F-box only protein 38	708	794	314	289	295	332	708	733.532	255.208	265.304	268.692	322.865	486.652	501.112	289.036	708	780.9	265.68	270.539	276.177	350.601	491.255	523.449	306.4	0.938498	0.845639	1.60331	0.198435	40833	0.960847	C803
20220720_HEKWH103c_TMT_Slot2-16_1_350.85387.85387.3	ACYALENFVENLGPK	3	728.724	728.39	1.0002	2.57835e-06	23.589	10.268	1	15K(229.1629), 2C(57.0215), N-term(229.1629)	1.0255	Q8TEX9	IPO4_HUMAN	IPO4	Importin-4	941	1034	565	835	867	646	941	951.5	481.329	780.026	800.559	618.781	860.513	876.029	550.055	941	1012.94	501.078	795.417	822.858	671.939	868.653	915.077	583.098	0.949267	0.840591	1.48972	0.162951	40644	0.959552	C459
20220720_HEKWH103c_TMT_Slot2-7_1_341.20521.20521.2	ACYDEGK	2	650.837	650.834	0.0053	0.00609186	19.361	9.741	0.9988	2C(57.0215), 7K(229.1629), N-term(229.1629)	0.9838	Q8NBZ7	UXS1_HUMAN	UXS1	UDP-glucuronic acid decarboxylase 1	2480	2405	3379	2984	3546	2626	2480	2159	3173.49	2690.63	3304.3	2513.65	2585.32	2731.65	2843.57	2480	2298.42	3303.7	2743.72	3396.34	2729.6	2609.77	2853.41	3014.4	0.914615	0.586011	0.865769	0.374009	31116	0.873781	C230
20220720_HEKWH103c_TMT_Slot2-10_1_344.39316.39316.3	ACYDEGKR	3	486.259	486.259	0.0019	0.00393442	14.623	10.386	0.9997	2C(57.0215), 7K(229.1629), N-term(229.1629)	0.8712	Q8NBZ7	UXS1_HUMAN	UXS1	UDP-glucuronic acid decarboxylase 1	3735	5328	4260	5487	3843	5027	3735	4972.13	3804.41	5155.77	3376.71	4912.19	4445.38	4174.42	4358.3	3735	5293.21	3960.51	5257.5	3470.76	5334.19	4487.43	4360.49	4620.12	1.02911	0.831009	0.971281	0.826431	40290	0.95695	C230
20220720_HEKWH103c_TMT_Slot2-10_1_344.47697.47697.2	ACYEESLK	2	729.391	729.389	0.0046	0.000247834	24.13	13.384	1	2C(57.0215), 8K(229.1629), N-term(229.1629)	1.0176	Q9Y618	NCOR2_HUMAN	NCOR2	Nuclear receptor corepressor 2	4119	5445	3161	4791	4546	4016	4119	5074.84	2709.07	4493.94	4152.99	3874.8	4306.47	4613.92	3291.93	4119	5402.56	2820.22	4582.61	4268.67	4207.67	4347.2	4819.58	3489.69	0.901989	0.436811	1.24573	0.121603	25294	0.801229	C1503
20220720_HEKWH103c_TMT_Slot2-16_1_350.24428.24428.2	ACYGVLR	2	534.3	534.297	0.0059	0.00012965	22.762	12.624	1	2C(57.0215), N-term(229.1629)	0.9105	P23396	RS3_HUMAN	RPS3	40S ribosomal protein S3	124851	140229	149253	141365	156613	127628	124851	128177	137582	128586	144977	122699	126719	136577	130140	124851	136454	143227	131123	149016	133240	127917	142665	137958	0.896626	0.00103072	0.927217	0.023946	894	0.0534912	C119
20220720_HEKWH103c_TMT_Slot2-25_1_359.87286.87286.3	ACYGVLR	3	432.922	432.921	0.0024	0.0959784	11.018	8.397	0.9888	2C(57.0215), 3Y(229.1629), N-term(229.1629)	0.761	P23396	RS3_HUMAN	RPS3	40S ribosomal protein S3	1249	2219	2079	1911	2557	1539	1249	2090.65	1895.04	1720.62	2407.4	1457.15	1484.81	2249.03	1676.09	1249	2225.66	1972.8	1754.57	2474.45	1582.33	1498.85	2349.27	1776.78	0.638008	0.0195888	0.843578	0.400643	3545	0.256373	C119
20220720_HEKWH103c_TMT_Slot2-19_1_353.62472.62472.3	ACYLSINPQKDETLETEK	3	942.846	942.843	0.0083	3.22e-12	41.949	11.746	1	10K(229.1629), 18K(229.1629), 2C(57.0215), N-term(229.1629)	1.0517	P61163	ACTZ_HUMAN	ACTR1A	Alpha-centractin	433	1496	582	2103	1358	1684	433	1454.76	439.719	2036.95	1183.58	1643.76	1234.98	1319.17	1041.74	433	1548.71	457.761	2077.14	1216.54	1784.97	1246.66	1377.97	1104.32	0.904706	0.650725	1.12889	0.600451	33615	0.898142	C222
20220720_HEKWH103c_TMT_Slot2-16_1_350.19692.19692.2	ACYYQIQR	2	665.846	665.842	0.0081	0.00102407	21.344	11.446	0.9995	2C(57.0215), N-term(229.1629)	1.0021	Q96Q42	ALS2_HUMAN	ALS2	Alsin	2063	2219	2674	1986	2997	2985	2063	2016.53	2495.05	1748.33	2798.48	2889.85	1905.66	2407.51	2692.45	2063	2146.75	2597.43	1782.83	2876.43	3138.11	1923.69	2514.82	2854.2	0.764942	0.135406	0.673986	0.024557	11451	0.548625	C1647
20220720_HEKWH103c_TMT_Slot2-29_1_363.33176.33176.2	ADAEAECNILR	2	745.881	745.877	0.0081	2.44823e-09	38.846	13.513	1	7C(57.0215), N-term(229.1629)	1.0183	Q96ES7	SGF29_HUMAN	SGF29	SAGA-associated factor 29	7231	5888	7311	6399	7916	7036	7231	5207.1	6827.77	5759.32	7352.26	6786.02	6495.16	6279.68	6806.89	7231	5543.36	7107.92	5872.96	7557.05	7368.99	6556.6	6559.59	7215.81	0.999543	0.996817	0.908644	0.39362	46267	0.999596	C74
2022-07-21-VCPIP1-DDA_Slot2-2_1_5740.51943.51943.2	ADAECYTAMK	2	809.407	809.404	0.0042	1.77475e-09	37.308	12.652	1	10K(229.1629), 5C(57.0215), N-term(229.1629)	1.0794	O94905	ERLN2_HUMAN	ERLIN2	Erlin-2	9848	13402	13554	11966	12016	12680	9848	12427.4	12449.3	10885	10967.7	12307.1	10366.5	11697.5	12378.2	9848	13229.9	12960.1	11099.7	11273.1	13364.4	10464.5	12218.9	13121.8	0.85642	0.0910013	0.797492	0.0123879	8881	0.475408	C262
2022-07-21-VCPIP1-DDA_Slot2-2_1_5740.34892.34892.2	ADAECYTAMK	2	817.399	817.402	-0.0051	0.21865	8.141	0	0.9457	10K(229.1629), 5C(57.0215), 9M(15.9949), N-term(229.1629)	1.0706	O94905	ERLN2_HUMAN	ERLIN2	Erlin-2	947	2186	1708	1202	2000	1310	947	2087.2	1535.7	1049.61	1896.97	1245.5	998.303	1992.09	1390.6	947	2221.99	1598.72	1070.32	1949.81	1352.5	1007.75	2080.88	1474.14	0.484288	0.000829685	0.683616	0.0969256	825	0.0466595	C262
20220720_HEKWH103c_TMT_Slot2-13_1_347.08283.08283.2	ADAEEEAATR	2	646.322	646.32	0.0041	0.000154023	28.881	17.713	1	N-term(229.1629)	0.9435	Q13409	DC1I2_HUMAN	DYNC1I2	Cytoplasmic dynein 1 intermediate chain 2	3303	3564	4060	2737	3240	3306	3303	3243.08	3778.86	2420.68	2991.44	3204.29	2861.84	3117.26	3491.58	3303	3452.5	3933.91	2468.45	3074.76	3479.56	2888.91	3256.2	3701.33	0.887202	0.443769	0.780507	0.104242	25580	0.804891
20220720_HEKWH103c_TMT_Slot2-14_1_348.12445.12445.2	ADAEGESDLENSR	2	811.38	811.379	0.0031	0.000298195	21.602	9.02	1	N-term(229.1629)	1.0427	Q9Y490	TLN1_HUMAN	TLN1	Talin-1	739	520	643	393	697	192	739	451.822	603.859	335.678	671.613	169.165	537.339	561.717	386.512	739	480.999	628.636	342.301	690.32	183.698	542.421	586.755	409.731	0.924443	0.801288	1.32385	0.405078	39224	0.947801
20220720_HEKWH103c_TMT_Slot2-27_1_361.41232.41232.3	ADAEGESDLENSRK	3	660.343	660.341	0.0074	2.36256e-05	24.342	12.475	1	14K(229.1629), N-term(229.1629)	0.9819	Q9Y490	TLN1_HUMAN	TLN1	Talin-1	2333	1711	2519	1484	2945	2458	2333	1488.55	2387.55	1252.54	2793.12	2363.03	1792.77	2140.83	2375.29	2333	1584.67	2485.52	1277.25	2870.92	2566.04	1809.73	2236.26	2517.99	0.809266	0.255003	0.71872	0.0694864	17547	0.674254
20220720_HEKWH103c_TMT_Slot2-28_1_362.10716.10716.2	ADAETLR	2	502.784	502.782	0.0039	0.0171613	20.555	14.789	0.9957	N-term(229.1629)	0.9087	P08758	ANXA5_HUMAN	ANXA5	Annexin A5	4864	5622	4256	4110	5154	4712	4864	5175.74	3809.6	3729.23	4783.85	4549.35	4296.61	4979.79	4179.47	4864	5509.96	3965.91	3802.81	4917.1	4940.17	4337.26	5201.76	4430.55	0.833806	0.16462	0.978943	0.874708	13004	0.587337
20220720_HEKWH103c_TMT_Slot2-8_1_342.22098.22098.2	ADAGPLCAACR	2	695.844	695.842	0.0045	0.00791589	19.906	10.744	0.9986	10C(57.0215), 7C(57.0215), N-term(229.1629)	0.9729	Q5TA31	RN187_HUMAN	RNF187	E3 ubiquitin-protein ligase RNF187	529	689	700	748	1076	733	529	637.06	641.355	676.628	1013.03	698.557	602.814	825.043	669.956	529	678.198	667.67	689.979	1041.24	758.569	608.516	861.818	710.202	0.706084	0.219138	0.856821	0.598483	15797	0.64361	C105, C108
20220720_HEKWH103c_TMT_Slot2-14_1_348.14448.14448.2	ADAHEEDELR	2	707.35	707.344	0.0109	0.156585	10.721	0	0.9126	N-term(229.1629)	1.0025	Q567U6	CCD93_HUMAN	CCDC93	Coiled-coil domain-containing protein 93	507	130	160	70	91	235	507	87.1517	152.554	58.6614	79.8736	232.284	282.831	83.5126	192.419	507	92.7796	158.813	59.8189	82.0984	252.239	285.506	87.2351	203.978	3.27283	0.0329475	1.39969	0.44855	4798	0.318598
[truncated: 45,497 more rows]
