# Supplementary material for: Accelerating inhibitor discovery for deubiquitinating enzymes
Source: Nat Commun. 2023 Feb 8;14:686. doi: 10.1038/s41467-023-36246-0 (PMC9908924; doi:10.1038/s41467-023-36246-0)
Supplement: Supplementary file 9 — Source Data [file 41467_2023_36246_MOESM9_ESM.zip]

Archive with 287 entries (236 files):
- Source data_230119/
- Source data_230119/Note_on_mass_spectrometry_data.rtf
- __MACOSX/
- __MACOSX/Source data_230119/
- __MACOSX/Source data_230119/._Note_on_mass_spectrometry_data.rtf
- Source data_230119/.DS_Store
- __MACOSX/Source data_230119/._.DS_Store
- Source data_230119/Biochemistry data/
- Source data_230119/Biochemistry data/.DS_Store
- __MACOSX/Source data_230119/Biochemistry data/
- __MACOSX/Source data_230119/Biochemistry data/._.DS_Store
- Source data_230119/Biochemistry data/Figure 6c.pzfx
- __MACOSX/Source data_230119/Biochemistry data/._Figure 6c.pzfx
- Source data_230119/Biochemistry data/Supplementary table 2, main figure 4b/
- Source data_230119/Biochemistry data/Supplementary table 2, main figure 4b/.DS_Store
- __MACOSX/Source data_230119/Biochemistry data/Supplementary table 2, main figure 4b/
- __MACOSX/Source data_230119/Biochemistry data/Supplementary table 2, main figure 4b/._.DS_Store
- Source data_230119/Biochemistry data/Supplementary table 2, main figure 4b/Replicate 2/
- Source data_230119/Biochemistry data/Supplementary table 2, main figure 4b/Replicate 2/JOSD1/
- Source data_230119/Biochemistry data/Supplementary table 2, main figure 4b/Replicate 2/JOSD1/Compounds 9-16 done.pzfx
- __MACOSX/Source data_230119/Biochemistry data/Supplementary table 2, main figure 4b/Replicate 2/
- __MACOSX/Source data_230119/Biochemistry data/Supplementary table 2, main figure 4b/Replicate 2/JOSD1/
- __MACOSX/Source data_230119/Biochemistry data/Supplementary table 2, main figure 4b/Replicate 2/JOSD1/._Compounds 9-16 done.pzfx
- Source data_230119/Biochemistry data/Supplementary table 2, main figure 4b/Replicate 2/JOSD1/Compounds 1-8 done.pzfx
- __MACOSX/Source data_230119/Biochemistry data/Supplementary table 2, main figure 4b/Replicate 2/JOSD1/._Compounds 1-8 done.pzfx
- Source data_230119/Biochemistry data/Supplementary table 2, main figure 4b/Replicate 2/JOSD1/Compounds 17-24 done.pzfx
- __MACOSX/Source data_230119/Biochemistry data/Supplementary table 2, main figure 4b/Replicate 2/JOSD1/._Compounds 17-24 done.pzfx
- __MACOSX/Source data_230119/Biochemistry data/Supplementary table 2, main figure 4b/Replicate 2/._JOSD1
- Source data_230119/Biochemistry data/Supplementary table 2, main figure 4b/Replicate 2/.DS_Store
- __MACOSX/Source data_230119/Biochemistry data/Supplementary table 2, main figure 4b/Replicate 2/._.DS_Store
- Source data_230119/Biochemistry data/Supplementary table 2, main figure 4b/Replicate 2/USP7/
- Source data_230119/Biochemistry data/Supplementary table 2, main figure 4b/Replicate 2/USP7/Compounds 9-16 done.pzfx
- __MACOSX/Source data_230119/Biochemistry data/Supplementary table 2, main figure 4b/Replicate 2/USP7/
- __MACOSX/Source data_230119/Biochemistry data/Supplementary table 2, main figure 4b/Replicate 2/USP7/._Compounds 9-16 done.pzfx
- Source data_230119/Biochemistry data/Supplementary table 2, main figure 4b/Replicate 2/USP7/Compounds 1-8 done.pzfx
- __MACOSX/Source data_230119/Biochemistry data/Supplementary table 2, main figure 4b/Replicate 2/USP7/._Compounds 1-8 done.pzfx
- Source data_230119/Biochemistry data/Supplementary table 2, main figure 4b/Replicate 2/USP7/Compounds 17-24 done.pzfx
- __MACOSX/Source data_230119/Biochemistry data/Supplementary table 2, main figure 4b/Replicate 2/USP7/._Compounds 17-24 done.pzfx
- __MACOSX/Source data_230119/Biochemistry data/Supplementary table 2, main figure 4b/Replicate 2/._USP7
- Source data_230119/Biochemistry data/Supplementary table 2, main figure 4b/Replicate 2/USP48/
- Source data_230119/Biochemistry data/Supplementary table 2, main figure 4b/Replicate 2/USP48/Compounds 9-16 done.pzfx
- __MACOSX/Source data_230119/Biochemistry data/Supplementary table 2, main figure 4b/Replicate 2/USP48/
- __MACOSX/Source data_230119/Biochemistry data/Supplementary table 2, main figure 4b/Replicate 2/USP48/._Compounds 9-16 done.pzfx
- Source data_230119/Biochemistry data/Supplementary table 2, main figure 4b/Replicate 2/USP48/Compounds 17-24.pzfx
- __MACOSX/Source data_230119/Biochemistry data/Supplementary table 2, main figure 4b/Replicate 2/USP48/._Compounds 17-24.pzfx
- Source data_230119/Biochemistry data/Supplementary table 2, main figure 4b/Replicate 2/USP48/Compounds 1-8 done.pzfx
- __MACOSX/Source data_230119/Biochemistry data/Supplementary table 2, main figure 4b/Replicate 2/USP48/._Compounds 1-8 done.pzfx
- __MACOSX/Source data_230119/Biochemistry data/Supplementary table 2, main figure 4b/Replicate 2/._USP48
- Source data_230119/Biochemistry data/Supplementary table 2, main figure 4b/Replicate 2/UCHL3/
- Source data_230119/Biochemistry data/Supplementary table 2, main figure 4b/Replicate 2/UCHL3/Compounds 9-16 done.pzfx
- __MACOSX/Source data_230119/Biochemistry data/Supplementary table 2, main figure 4b/Replicate 2/UCHL3/
- __MACOSX/Source data_230119/Biochemistry data/Supplementary table 2, main figure 4b/Replicate 2/UCHL3/._Compounds 9-16 done.pzfx
- Source data_230119/Biochemistry data/Supplementary table 2, main figure 4b/Replicate 2/UCHL3/Compounds 1-8 done.pzfx
- __MACOSX/Source data_230119/Biochemistry data/Supplementary table 2, main figure 4b/Replicate 2/UCHL3/._Compounds 1-8 done.pzfx
- Source data_230119/Biochemistry data/Supplementary table 2, main figure 4b/Replicate 2/UCHL3/Compounds 17-24 done.pzfx
- __MACOSX/Source data_230119/Biochemistry data/Supplementary table 2, main figure 4b/Replicate 2/UCHL3/._Compounds 17-24 done.pzfx
- __MACOSX/Source data_230119/Biochemistry data/Supplementary table 2, main figure 4b/Replicate 2/._UCHL3
- Source data_230119/Biochemistry data/Supplementary table 2, main figure 4b/Replicate 2/Blank/
- Source data_230119/Biochemistry data/Supplementary table 2, main figure 4b/Replicate 2/Blank/Compounds 17-24.pzfx
- __MACOSX/Source data_230119/Biochemistry data/Supplementary table 2, main figure 4b/Replicate 2/Blank/
- __MACOSX/Source data_230119/Biochemistry data/Supplementary table 2, main figure 4b/Replicate 2/Blank/._Compounds 17-24.pzfx
- Source data_230119/Biochemistry data/Supplementary table 2, main figure 4b/Replicate 2/Blank/Compounds 1-8.pzfx
- __MACOSX/Source data_230119/Biochemistry data/Supplementary table 2, main figure 4b/Replicate 2/Blank/._Compounds 1-8.pzfx
- Source data_230119/Biochemistry data/Supplementary table 2, main figure 4b/Replicate 2/Blank/Compounds 9-16.pzfx
- __MACOSX/Source data_230119/Biochemistry data/Supplementary table 2, main figure 4b/Replicate 2/Blank/._Compounds 9-16.pzfx
- __MACOSX/Source data_230119/Biochemistry data/Supplementary table 2, main figure 4b/Replicate 2/._Blank
- Source data_230119/Biochemistry data/Supplementary table 2, main figure 4b/Replicate 2/UCHL1/
- Source data_230119/Biochemistry data/Supplementary table 2, main figure 4b/Replicate 2/UCHL1/Compounds 9-16 done.pzfx
- __MACOSX/Source data_230119/Biochemistry data/Supplementary table 2, main figure 4b/Replicate 2/UCHL1/
- __MACOSX/Source data_230119/Biochemistry data/Supplementary table 2, main figure 4b/Replicate 2/UCHL1/._Compounds 9-16 done.pzfx
- Source data_230119/Biochemistry data/Supplementary table 2, main figure 4b/Replicate 2/UCHL1/Compounds 1-8 done.pzfx
- __MACOSX/Source data_230119/Biochemistry data/Supplementary table 2, main figure 4b/Replicate 2/UCHL1/._Compounds 1-8 done.pzfx
- Source data_230119/Biochemistry data/Supplementary table 2, main figure 4b/Replicate 2/UCHL1/Compounds 17-24 done.pzfx
- __MACOSX/Source data_230119/Biochemistry data/Supplementary table 2, main figure 4b/Replicate 2/UCHL1/._Compounds 17-24 done.pzfx
- __MACOSX/Source data_230119/Biochemistry data/Supplementary table 2, main figure 4b/Replicate 2/._UCHL1
- Source data_230119/Biochemistry data/Supplementary table 2, main figure 4b/Replicate 2/USP28/
- Source data_230119/Biochemistry data/Supplementary table 2, main figure 4b/Replicate 2/USP28/Compounds 9-16 done.pzfx
- __MACOSX/Source data_230119/Biochemistry data/Supplementary table 2, main figure 4b/Replicate 2/USP28/
- __MACOSX/Source data_230119/Biochemistry data/Supplementary table 2, main figure 4b/Replicate 2/USP28/._Compounds 9-16 done.pzfx
- Source data_230119/Biochemistry data/Supplementary table 2, main figure 4b/Replicate 2/USP28/Compounds 1-8 done.pzfx
- __MACOSX/Source data_230119/Biochemistry data/Supplementary table 2, main figure 4b/Replicate 2/USP28/._Compounds 1-8 done.pzfx
- Source data_230119/Biochemistry data/Supplementary table 2, main figure 4b/Replicate 2/USP28/Compounds 17-24 done.pzfx
- __MACOSX/Source data_230119/Biochemistry data/Supplementary table 2, main figure 4b/Replicate 2/USP28/._Compounds 17-24 done.pzfx
- __MACOSX/Source data_230119/Biochemistry data/Supplementary table 2, main figure 4b/Replicate 2/._USP28
- Source data_230119/Biochemistry data/Supplementary table 2, main figure 4b/Replicate 2/VCPIP/
- Source data_230119/Biochemistry data/Supplementary table 2, main figure 4b/Replicate 2/VCPIP/Compounds 9-16 done.pzfx
- __MACOSX/Source data_230119/Biochemistry data/Supplementary table 2, main figure 4b/Replicate 2/VCPIP/
- __MACOSX/Source data_230119/Biochemistry data/Supplementary table 2, main figure 4b/Replicate 2/VCPIP/._Compounds 9-16 done.pzfx
- Source data_230119/Biochemistry data/Supplementary table 2, main figure 4b/Replicate 2/VCPIP/Compounds 1-8 done.pzfx
- __MACOSX/Source data_230119/Biochemistry data/Supplementary table 2, main figure 4b/Replicate 2/VCPIP/._Compounds 1-8 done.pzfx
- Source data_230119/Biochemistry data/Supplementary table 2, main figure 4b/Replicate 2/VCPIP/Compounds 17-24 done.pzfx
- __MACOSX/Source data_230119/Biochemistry data/Supplementary table 2, main figure 4b/Replicate 2/VCPIP/._Compounds 17-24 done.pzfx
- __MACOSX/Source data_230119/Biochemistry data/Supplementary table 2, main figure 4b/Replicate 2/._VCPIP
- __MACOSX/Source data_230119/Biochemistry data/Supplementary table 2, main figure 4b/._Replicate 2
- Source data_230119/Biochemistry data/Supplementary table 2, main figure 4b/Replicate 1/
- Source data_230119/Biochemistry data/Supplementary table 2, main figure 4b/Replicate 1/JOSD1/
- Source data_230119/Biochemistry data/Supplementary table 2, main figure 4b/Replicate 1/JOSD1/Compounds 9-16b done.pzfx
- __MACOSX/Source data_230119/Biochemistry data/Supplementary table 2, main figure 4b/Replicate 1/
- __MACOSX/Source data_230119/Biochemistry data/Supplementary table 2, main figure 4b/Replicate 1/JOSD1/
- __MACOSX/Source data_230119/Biochemistry data/Supplementary table 2, main figure 4b/Replicate 1/JOSD1/._Compounds 9-16b done.pzfx
- Source data_230119/Biochemistry data/Supplementary table 2, main figure 4b/Replicate 1/JOSD1/Compounds 17-24b done.pzfx
- __MACOSX/Source data_230119/Biochemistry data/Supplementary table 2, main figure 4b/Replicate 1/JOSD1/._Compounds 17-24b done.pzfx
- Source data_230119/Biochemistry data/Supplementary table 2, main figure 4b/Replicate 1/JOSD1/Compounds 1-8a done.pzfx
- __MACOSX/Source data_230119/Biochemistry data/Supplementary table 2, main figure 4b/Replicate 1/JOSD1/._Compounds 1-8a done.pzfx
- Source data_230119/Biochemistry data/Supplementary table 2, main figure 4b/Replicate 1/JOSD1/Compounds 1-8b done.pzfx
- __MACOSX/Source data_230119/Biochemistry data/Supplementary table 2, main figure 4b/Replicate 1/JOSD1/._Compounds 1-8b done.pzfx
- Source data_230119/Biochemistry data/Supplementary table 2, main figure 4b/Replicate 1/JOSD1/Compounds 17-24a done.pzfx
- __MACOSX/Source data_230119/Biochemistry data/Supplementary table 2, main figure 4b/Replicate 1/JOSD1/._Compounds 17-24a done.pzfx
- Source data_230119/Biochemistry data/Supplementary table 2, main figure 4b/Replicate 1/JOSD1/Compounds 9-16a done.pzfx
- __MACOSX/Source data_230119/Biochemistry data/Supplementary table 2, main figure 4b/Replicate 1/JOSD1/._Compounds 9-16a done.pzfx
- __MACOSX/Source data_230119/Biochemistry data/Supplementary table 2, main figure 4b/Replicate 1/._JOSD1
- Source data_230119/Biochemistry data/Supplementary table 2, main figure 4b/Replicate 1/.DS_Store
- __MACOSX/Source data_230119/Biochemistry data/Supplementary table 2, main figure 4b/Replicate 1/._.DS_Store
- Source data_230119/Biochemistry data/Supplementary table 2, main figure 4b/Replicate 1/USP7/
- Source data_230119/Biochemistry data/Supplementary table 2, main figure 4b/Replicate 1/USP7/Compounds 9-16b done.pzfx
- __MACOSX/Source data_230119/Biochemistry data/Supplementary table 2, main figure 4b/Replicate 1/USP7/
- __MACOSX/Source data_230119/Biochemistry data/Supplementary table 2, main figure 4b/Replicate 1/USP7/._Compounds 9-16b done.pzfx
- Source data_230119/Biochemistry data/Supplementary table 2, main figure 4b/Replicate 1/USP7/Compounds 17-24b done.pzfx
- __MACOSX/Source data_230119/Biochemistry data/Supplementary table 2, main figure 4b/Replicate 1/USP7/._Compounds 17-24b done.pzfx
- Source data_230119/Biochemistry data/Supplementary table 2, main figure 4b/Replicate 1/USP7/Compounds 1-8a done.pzfx
- __MACOSX/Source data_230119/Biochemistry data/Supplementary table 2, main figure 4b/Replicate 1/USP7/._Compounds 1-8a done.pzfx
- Source data_230119/Biochemistry data/Supplementary table 2, main figure 4b/Replicate 1/USP7/Compounds 1-8b done.pzfx
- __MACOSX/Source data_230119/Biochemistry data/Supplementary table 2, main figure 4b/Replicate 1/USP7/._Compounds 1-8b done.pzfx
- Source data_230119/Biochemistry data/Supplementary table 2, main figure 4b/Replicate 1/USP7/Compounds 17-24a done.pzfx
- __MACOSX/Source data_230119/Biochemistry data/Supplementary table 2, main figure 4b/Replicate 1/USP7/._Compounds 17-24a done.pzfx
- Source data_230119/Biochemistry data/Supplementary table 2, main figure 4b/Replicate 1/USP7/Compounds 9-16a done.pzfx
- __MACOSX/Source data_230119/Biochemistry data/Supplementary table 2, main figure 4b/Replicate 1/USP7/._Compounds 9-16a done.pzfx
- __MACOSX/Source data_230119/Biochemistry data/Supplementary table 2, main figure 4b/Replicate 1/._USP7
- Source data_230119/Biochemistry data/Supplementary table 2, main figure 4b/Replicate 1/USP48/
- Source data_230119/Biochemistry data/Supplementary table 2, main figure 4b/Replicate 1/USP48/Compounds 9-16b done.pzfx
- __MACOSX/Source data_230119/Biochemistry data/Supplementary table 2, main figure 4b/Replicate 1/USP48/
- __MACOSX/Source data_230119/Biochemistry data/Supplementary table 2, main figure 4b/Replicate 1/USP48/._Compounds 9-16b done.pzfx
- Source data_230119/Biochemistry data/Supplementary table 2, main figure 4b/Replicate 1/USP48/Compounds 17-24b done.pzfx
- __MACOSX/Source data_230119/Biochemistry data/Supplementary table 2, main figure 4b/Replicate 1/USP48/._Compounds 17-24b done.pzfx
- Source data_230119/Biochemistry data/Supplementary table 2, main figure 4b/Replicate 1/USP48/Compounds 1-8a done.pzfx
- __MACOSX/Source data_230119/Biochemistry data/Supplementary table 2, main figure 4b/Replicate 1/USP48/._Compounds 1-8a done.pzfx
- Source data_230119/Biochemistry data/Supplementary table 2, main figure 4b/Replicate 1/USP48/Compounds 1-8b done.pzfx
- __MACOSX/Source data_230119/Biochemistry data/Supplementary table 2, main figure 4b/Replicate 1/USP48/._Compounds 1-8b done.pzfx
- Source data_230119/Biochemistry data/Supplementary table 2, main figure 4b/Replicate 1/USP48/Compounds 17-24a done.pzfx
- __MACOSX/Source data_230119/Biochemistry data/Supplementary table 2, main figure 4b/Replicate 1/USP48/._Compounds 17-24a done.pzfx
- Source data_230119/Biochemistry data/Supplementary table 2, main figure 4b/Replicate 1/USP48/Compounds 9-16a done.pzfx
- __MACOSX/Source data_230119/Biochemistry data/Supplementary table 2, main figure 4b/Replicate 1/USP48/._Compounds 9-16a done.pzfx
- __MACOSX/Source data_230119/Biochemistry data/Supplementary table 2, main figure 4b/Replicate 1/._USP48
- Source data_230119/Biochemistry data/Supplementary table 2, main figure 4b/Replicate 1/UCHL3/
- Source data_230119/Biochemistry data/Supplementary table 2, main figure 4b/Replicate 1/UCHL3/Compounds 9-16b done.pzfx
- __MACOSX/Source data_230119/Biochemistry data/Supplementary table 2, main figure 4b/Replicate 1/UCHL3/
- __MACOSX/Source data_230119/Biochemistry data/Supplementary table 2, main figure 4b/Replicate 1/UCHL3/._Compounds 9-16b done.pzfx
- Source data_230119/Biochemistry data/Supplementary table 2, main figure 4b/Replicate 1/UCHL3/Compounds 17-24b done.pzfx
- __MACOSX/Source data_230119/Biochemistry data/Supplementary table 2, main figure 4b/Replicate 1/UCHL3/._Compounds 17-24b done.pzfx
- Source data_230119/Biochemistry data/Supplementary table 2, main figure 4b/Replicate 1/UCHL3/Compounds 1-8a done.pzfx
- __MACOSX/Source data_230119/Biochemistry data/Supplementary table 2, main figure 4b/Replicate 1/UCHL3/._Compounds 1-8a done.pzfx
- Source data_230119/Biochemistry data/Supplementary table 2, main figure 4b/Replicate 1/UCHL3/Compounds 1-8b done.pzfx
- __MACOSX/Source data_230119/Biochemistry data/Supplementary table 2, main figure 4b/Replicate 1/UCHL3/._Compounds 1-8b done.pzfx
- Source data_230119/Biochemistry data/Supplementary table 2, main figure 4b/Replicate 1/UCHL3/Compounds 17-24a done.pzfx
- __MACOSX/Source data_230119/Biochemistry data/Supplementary table 2, main figure 4b/Replicate 1/UCHL3/._Compounds 17-24a done.pzfx
- Source data_230119/Biochemistry data/Supplementary table 2, main figure 4b/Replicate 1/UCHL3/Compounds 9-16a done.pzfx
- __MACOSX/Source data_230119/Biochemistry data/Supplementary table 2, main figure 4b/Replicate 1/UCHL3/._Compounds 9-16a done.pzfx
- __MACOSX/Source data_230119/Biochemistry data/Supplementary table 2, main figure 4b/Replicate 1/._UCHL3
- Source data_230119/Biochemistry data/Supplementary table 2, main figure 4b/Replicate 1/Blank/
- Source data_230119/Biochemistry data/Supplementary table 2, main figure 4b/Replicate 1/Blank/Compounds 1-8a.pzfx
- __MACOSX/Source data_230119/Biochemistry data/Supplementary table 2, main figure 4b/Replicate 1/Blank/
- __MACOSX/Source data_230119/Biochemistry data/Supplementary table 2, main figure 4b/Replicate 1/Blank/._Compounds 1-8a.pzfx
- Source data_230119/Biochemistry data/Supplementary table 2, main figure 4b/Replicate 1/Blank/Compounds 17-24a.pzfx
- __MACOSX/Source data_230119/Biochemistry data/Supplementary table 2, main figure 4b/Replicate 1/Blank/._Compounds 17-24a.pzfx
- Source data_230119/Biochemistry data/Supplementary table 2, main figure 4b/Replicate 1/Blank/Compounds 9-16b.pzfx
- __MACOSX/Source data_230119/Biochemistry data/Supplementary table 2, main figure 4b/Replicate 1/Blank/._Compounds 9-16b.pzfx
- Source data_230119/Biochemistry data/Supplementary table 2, main figure 4b/Replicate 1/Blank/Compounds 9-16a.pzfx
- __MACOSX/Source data_230119/Biochemistry data/Supplementary table 2, main figure 4b/Replicate 1/Blank/._Compounds 9-16a.pzfx
- Source data_230119/Biochemistry data/Supplementary table 2, main figure 4b/Replicate 1/Blank/Compounds 17-24b.pzfx
- __MACOSX/Source data_230119/Biochemistry data/Supplementary table 2, main figure 4b/Replicate 1/Blank/._Compounds 17-24b.pzfx
- Source data_230119/Biochemistry data/Supplementary table 2, main figure 4b/Replicate 1/Blank/Compounds 1-8b.pzfx
- __MACOSX/Source data_230119/Biochemistry data/Supplementary table 2, main figure 4b/Replicate 1/Blank/._Compounds 1-8b.pzfx
- __MACOSX/Source data_230119/Biochemistry data/Supplementary table 2, main figure 4b/Replicate 1/._Blank
- Source data_230119/Biochemistry data/Supplementary table 2, main figure 4b/Replicate 1/UCHL1/
- Source data_230119/Biochemistry data/Supplementary table 2, main figure 4b/Replicate 1/UCHL1/Compounds 9-16b done.pzfx
- __MACOSX/Source data_230119/Biochemistry data/Supplementary table 2, main figure 4b/Replicate 1/UCHL1/
- __MACOSX/Source data_230119/Biochemistry data/Supplementary table 2, main figure 4b/Replicate 1/UCHL1/._Compounds 9-16b done.pzfx
- Source data_230119/Biochemistry data/Supplementary table 2, main figure 4b/Replicate 1/UCHL1/Compounds 17-24b done.pzfx
- __MACOSX/Source data_230119/Biochemistry data/Supplementary table 2, main figure 4b/Replicate 1/UCHL1/._Compounds 17-24b done.pzfx
- Source data_230119/Biochemistry data/Supplementary table 2, main figure 4b/Replicate 1/UCHL1/Compounds 1-8a-done.pzfx
- __MACOSX/Source data_230119/Biochemistry data/Supplementary table 2, main figure 4b/Replicate 1/UCHL1/._Compounds 1-8a-done.pzfx
- Source data_230119/Biochemistry data/Supplementary table 2, main figure 4b/Replicate 1/UCHL1/Compounds 9-16a-done.pzfx
- __MACOSX/Source data_230119/Biochemistry data/Supplementary table 2, main figure 4b/Replicate 1/UCHL1/._Compounds 9-16a-done.pzfx
- Source data_230119/Biochemistry data/Supplementary table 2, main figure 4b/Replicate 1/UCHL1/Compounds 1-8b done.pzfx
- __MACOSX/Source data_230119/Biochemistry data/Supplementary table 2, main figure 4b/Replicate 1/UCHL1/._Compounds 1-8b done.pzfx
- Source data_230119/Biochemistry data/Supplementary table 2, main figure 4b/Replicate 1/UCHL1/Compounds 17-24a done.pzfx
- __MACOSX/Source data_230119/Biochemistry data/Supplementary table 2, main figure 4b/Replicate 1/UCHL1/._Compounds 17-24a done.pzfx
- __MACOSX/Source data_230119/Biochemistry data/Supplementary table 2, main figure 4b/Replicate 1/._UCHL1
- Source data_230119/Biochemistry data/Supplementary table 2, main figure 4b/Replicate 1/USP28/
- Source data_230119/Biochemistry data/Supplementary table 2, main figure 4b/Replicate 1/USP28/Compounds 9-16b done.pzfx
- __MACOSX/Source data_230119/Biochemistry data/Supplementary table 2, main figure 4b/Replicate 1/USP28/
- __MACOSX/Source data_230119/Biochemistry data/Supplementary table 2, main figure 4b/Replicate 1/USP28/._Compounds 9-16b done.pzfx
- Source data_230119/Biochemistry data/Supplementary table 2, main figure 4b/Replicate 1/USP28/Compounds 17-24b done.pzfx
- __MACOSX/Source data_230119/Biochemistry data/Supplementary table 2, main figure 4b/Replicate 1/USP28/._Compounds 17-24b done.pzfx
- Source data_230119/Biochemistry data/Supplementary table 2, main figure 4b/Replicate 1/USP28/Compounds 1-8a done.pzfx
- __MACOSX/Source data_230119/Biochemistry data/Supplementary table 2, main figure 4b/Replicate 1/USP28/._Compounds 1-8a done.pzfx
- Source data_230119/Biochemistry data/Supplementary table 2, main figure 4b/Replicate 1/USP28/Compounds 1-8b done.pzfx
- __MACOSX/Source data_230119/Biochemistry data/Supplementary table 2, main figure 4b/Replicate 1/USP28/._Compounds 1-8b done.pzfx
- Source data_230119/Biochemistry data/Supplementary table 2, main figure 4b/Replicate 1/USP28/Compounds 17-24a done.pzfx
- __MACOSX/Source data_230119/Biochemistry data/Supplementary table 2, main figure 4b/Replicate 1/USP28/._Compounds 17-24a done.pzfx
- Source data_230119/Biochemistry data/Supplementary table 2, main figure 4b/Replicate 1/USP28/Compounds 9-16a done.pzfx
- __MACOSX/Source data_230119/Biochemistry data/Supplementary table 2, main figure 4b/Replicate 1/USP28/._Compounds 9-16a done.pzfx
- __MACOSX/Source data_230119/Biochemistry data/Supplementary table 2, main figure 4b/Replicate 1/._USP28
- Source data_230119/Biochemistry data/Supplementary table 2, main figure 4b/Replicate 1/VCPIP/
- Source data_230119/Biochemistry data/Supplementary table 2, main figure 4b/Replicate 1/VCPIP/Compounds 9-16b done.pzfx
- __MACOSX/Source data_230119/Biochemistry data/Supplementary table 2, main figure 4b/Replicate 1/VCPIP/
- __MACOSX/Source data_230119/Biochemistry data/Supplementary table 2, main figure 4b/Replicate 1/VCPIP/._Compounds 9-16b done.pzfx
- Source data_230119/Biochemistry data/Supplementary table 2, main figure 4b/Replicate 1/VCPIP/Compounds 17-24b done.pzfx
- __MACOSX/Source data_230119/Biochemistry data/Supplementary table 2, main figure 4b/Replicate 1/VCPIP/._Compounds 17-24b done.pzfx
- Source data_230119/Biochemistry data/Supplementary table 2, main figure 4b/Replicate 1/VCPIP/Compounds 1-8a done.pzfx
- __MACOSX/Source data_230119/Biochemistry data/Supplementary table 2, main figure 4b/Replicate 1/VCPIP/._Compounds 1-8a done.pzfx
- Source data_230119/Biochemistry data/Supplementary table 2, main figure 4b/Replicate 1/VCPIP/Compounds 1-8b done.pzfx
- __MACOSX/Source data_230119/Biochemistry data/Supplementary table 2, main figure 4b/Replicate 1/VCPIP/._Compounds 1-8b done.pzfx
- Source data_230119/Biochemistry data/Supplementary table 2, main figure 4b/Replicate 1/VCPIP/Compounds 17-24a done.pzfx
- __MACOSX/Source data_230119/Biochemistry data/Supplementary table 2, main figure 4b/Replicate 1/VCPIP/._Compounds 17-24a done.pzfx
- Source data_230119/Biochemistry data/Supplementary table 2, main figure 4b/Replicate 1/VCPIP/Compounds 9-16a done.pzfx
- __MACOSX/Source data_230119/Biochemistry data/Supplementary table 2, main figure 4b/Replicate 1/VCPIP/._Compounds 9-16a done.pzfx
- __MACOSX/Source data_230119/Biochemistry data/Supplementary table 2, main figure 4b/Replicate 1/._VCPIP
- __MACOSX/Source data_230119/Biochemistry data/Supplementary table 2, main figure 4b/._Replicate 1
- Source data_230119/Biochemistry data/Figure 6a/
- Source data_230119/Biochemistry data/Figure 6a/.DS_Store
- __MACOSX/Source data_230119/Biochemistry data/Figure 6a/
- __MACOSX/Source data_230119/Biochemistry data/Figure 6a/._.DS_Store
- Source data_230119/Biochemistry data/Figure 6a/Replicate 1 V01-V08.pzfx
- __MACOSX/Source data_230119/Biochemistry data/Figure 6a/._Replicate 1 V01-V08.pzfx
- Source data_230119/Biochemistry data/Figure 6a/Replicate 1 V09-V16.pzfx
- __MACOSX/Source data_230119/Biochemistry data/Figure 6a/._Replicate 1 V09-V16.pzfx
- Source data_230119/Biochemistry data/Figure 6a/Replicate 2 V01-V08.pzfx
- __MACOSX/Source data_230119/Biochemistry data/Figure 6a/._Replicate 2 V01-V08.pzfx
- Source data_230119/Biochemistry data/Figure 6a/Replicate 2 V09-V16.pzfx
- __MACOSX/Source data_230119/Biochemistry data/Figure 6a/._Replicate 2 V09-V16.pzfx
- Source data_230119/Biochemistry data/Supplementary Figure 8a.pzfx
- __MACOSX/Source data_230119/Biochemistry data/._Supplementary Figure 8a.pzfx
- Source data_230119/Biochemistry data/Figure 5a.pzfx
- __MACOSX/Source data_230119/Biochemistry data/._Figure 5a.pzfx
- Source data_230119/Biochemistry data/Supplementary Table 3/
- Source data_230119/Biochemistry data/Supplementary Table 3/20.03.12.pzfx
- __MACOSX/Source data_230119/Biochemistry data/Supplementary Table 3/
- __MACOSX/Source data_230119/Biochemistry data/Supplementary Table 3/._20.03.12.pzfx
- Source data_230119/Biochemistry data/Supplementary Table 3/Group 1 nomalized.pzfx
- __MACOSX/Source data_230119/Biochemistry data/Supplementary Table 3/._Group 1 nomalized.pzfx
- Source data_230119/Biochemistry data/Supplementary Table 3/20.03.13.pzfx
- __MACOSX/Source data_230119/Biochemistry data/Supplementary Table 3/._20.03.13.pzfx
- Source data_230119/Biochemistry data/Supplementary Table 3/Group 2 normalized.pzfx
- __MACOSX/Source data_230119/Biochemistry data/Supplementary Table 3/._Group 2 normalized.pzfx
- Source data_230119/Biochemistry data/Supplementary Table 3/Group 1.pzfx
- __MACOSX/Source data_230119/Biochemistry data/Supplementary Table 3/._Group 1.pzfx
- Source data_230119/Biochemistry data/Supplementary Table 3/Group 2.pzfx
- __MACOSX/Source data_230119/Biochemistry data/Supplementary Table 3/._Group 2.pzfx
- Source data_230119/Biochemistry data/Supplementary Table 3/IC50.xlsx
- __MACOSX/Source data_230119/Biochemistry data/Supplementary Table 3/._IC50.xlsx
- Source data_230119/Biochemistry data/Supplementary Table 3/20.03.10. USP28.pzfx
- __MACOSX/Source data_230119/Biochemistry data/Supplementary Table 3/._20.03.10. USP28.pzfx
- Source data_230119/Biochemistry data/Supplementary Table 3/20.03.11.pzfx
- __MACOSX/Source data_230119/Biochemistry data/Supplementary Table 3/._20.03.11.pzfx
- __MACOSX/Source data_230119/._Biochemistry data
- Source data_230119/Supplementary Figure 5a cell viability readings/
- Source data_230119/Supplementary Figure 5a cell viability readings/22.04.17 CTG HEK Plate 2.xlsx
- __MACOSX/Source data_230119/Supplementary Figure 5a cell viability readings/
- __MACOSX/Source data_230119/Supplementary Figure 5a cell viability readings/._22.04.17 CTG HEK Plate 2.xlsx
- Source data_230119/Supplementary Figure 5a cell viability readings/22.04.17 CTG HEK Plate 3.xlsx
- __MACOSX/Source data_230119/Supplementary Figure 5a cell viability readings/._22.04.17 CTG HEK Plate 3.xlsx
- Source data_230119/Supplementary Figure 5a cell viability readings/22.04.17 CTG MCF7 Plate 1.xlsx
- __MACOSX/Source data_230119/Supplementary Figure 5a cell viability readings/._22.04.17 CTG MCF7 Plate 1.xlsx
- Source data_230119/Supplementary Figure 5a cell viability readings/22.04.17 CTG MCF7 Plate 3.xlsx
- __MACOSX/Source data_230119/Supplementary Figure 5a cell viability readings/._22.04.17 CTG MCF7 Plate 3.xlsx
- Source data_230119/Supplementary Figure 5a cell viability readings/22.04.14 L v L CTG .xlsx
- __MACOSX/Source data_230119/Supplementary Figure 5a cell viability readings/._22.04.14 L v L CTG .xlsx
- Source data_230119/Supplementary Figure 5a cell viability readings/22.04.17 CTG MCF7 Plate 2.xlsx
- __MACOSX/Source data_230119/Supplementary Figure 5a cell viability readings/._22.04.17 CTG MCF7 Plate 2.xlsx
- Source data_230119/Supplementary Figure 5a cell viability readings/22.04.17 CTG for LvL.pzfx
- __MACOSX/Source data_230119/Supplementary Figure 5a cell viability readings/._22.04.17 CTG for LvL.pzfx
- Source data_230119/Supplementary Figure 5a cell viability readings/22.04.17 CTG HEK Plate 1.xlsx
- __MACOSX/Source data_230119/Supplementary Figure 5a cell viability readings/._22.04.17 CTG HEK Plate 1.xlsx
- __MACOSX/Source data_230119/._Supplementary Figure 5a cell viability readings
- Source data_230119/Uncropped gel images/
- Source data_230119/Uncropped gel images/Supplementary Figure 8b.pptx
- __MACOSX/Source data_230119/Uncropped gel images/
- __MACOSX/Source data_230119/Uncropped gel images/._Supplementary Figure 8b.pptx
- Source data_230119/Uncropped gel images/Figure 5c.pptx
- __MACOSX/Source data_230119/Uncropped gel images/._Figure 5c.pptx
- Source data_230119/Uncropped gel images/Supplementary Figure 4.pptx
- __MACOSX/Source data_230119/Uncropped gel images/._Supplementary Figure 4.pptx
- Source data_230119/Uncropped gel images/Supplementary Figure 1b.pptx
- __MACOSX/Source data_230119/Uncropped gel images/._Supplementary Figure 1b.pptx
- Source data_230119/Uncropped gel images/Supplementary Figure 5b.pptx
- __MACOSX/Source data_230119/Uncropped gel images/._Supplementary Figure 5b.pptx
