# Supplementary material for: Accelerating inhibitor discovery for deubiquitinating enzymes
Source: Nat Commun. 2023 Feb 8;14:686. doi: 10.1038/s41467-023-36246-0 (PMC9908924; doi:10.1038/s41467-023-36246-0)
Supplement: Supplementary file 9 — Source Data [file 41467_2023_36246_MOESM9_ESM.zip › Source data_230119/Biochemistry data/Supplementary Table 3/IC50.xlsx]

## Sheet: Sheet2
		IC50
XL_10320_009C	USP28	346.9
XL_10320_005C		~
F68		182.7
F76		92.82
F26		33.7
WH-9943-188		33.02
AV 11324-46		13.08
AC19		73.17
F26	UCHL1	91.67
WH-9943-188		130.7
AV 11324-46		132.5
AC19		27.45
WH_9943_107C		~
ED-11370-027		126.1
Bin-01-36	USP9x	1440
WH-9943-104B		2396
WH_9943_107C	UCHL3	225.7
WH-9943-103C		2692
XL_10320_062A		~
WH_9943_107C	UCHL1	54.11
WH-9943-103C		894.1
XL_10320_062A		406.4
XL_9872_123B	USP7	138.3
XL-9678-185C	USP20	96.83
WH_9943_107C	USP28	~
WH-9943-103C		~
XL_10320_062A		197.4
WH_9943_107C	UCHL3	1366
WH-9943-103C		~
