# Supplementary material for: Accelerating inhibitor discovery for deubiquitinating enzymes
Source: Nat Commun. 2023 Feb 8;14:686. doi: 10.1038/s41467-023-36246-0 (PMC9908924; doi:10.1038/s41467-023-36246-0)
Supplement: Supplementary file 9 — Source Data [file 41467_2023_36246_MOESM9_ESM.zip › Source data_230119/Supplementary Figure 5a cell viability readings/22.04.17 CTG HEK Plate 2.xlsx]

## Sheet: End point
User: USER
Path: C:\Program Files (x86)\BMG\CLARIOstar\User\Data\
Test ID: 9689
Test Name: ASB CTG
Date: 4/17/2022
Time: 11:11:39 AM
Luminescence
	Raw Data (No filter)
	1	2	3	4	5	6	7	8	9	10	11	12
A	5843	9522	14935	14060	11775	9515	5565	4129	4023	4325	4960	3165
B	10710	1848029	2550517	2345189	1097372	1425290	150790	143309	154604	162598	1535547	6536
C	13415	1790022	1491950	1831975	1633373	1795012	171713	169328	171905	175904	1610966	9013
D	14192	1905253	2238244	2651503	2257258	2317652	184620	181628	176838	189067	2263018	10237
E	14374	2132346	2894611	2761464	2627269	2250679	215143	213128	205301	219771	2443799	10523
F	12149	2299778	2374075	2686029	2390573	2165379	214592	202440	197499	222329	2075796	8745
G	5958	10281	14651	15329	14598	11972	6854	4936	4052	4858	6395	3709
H	3488	3138	5219	5284	5093	4580	3947	3116	2701	2761	1634	2072
