# Supplementary material for: Accelerating inhibitor discovery for deubiquitinating enzymes
Source: Nat Commun. 2023 Feb 8;14:686. doi: 10.1038/s41467-023-36246-0 (PMC9908924; doi:10.1038/s41467-023-36246-0)
Supplement: Supplementary file 9 — Source Data [file 41467_2023_36246_MOESM9_ESM.zip › Source data_230119/Supplementary Figure 5a cell viability readings/22.04.17 CTG HEK Plate 3.xlsx]

## Sheet: End point
User: USER
Path: C:\Program Files (x86)\BMG\CLARIOstar\User\Data\
Test ID: 9690
Test Name: ASB CTG
Date: 4/17/2022
Time: 11:14:23 AM
Luminescence
	Raw Data (No filter)
	1	2	3	4	5	6	7	8	9	10	11	12
A	9943	15063	24026	26436	26673	27171	28089	28780	27379	25241	16339	10246
B	18064	2515247	3467995	3659725	3320917	3336536	3738932	3996028	3689337	3714874	3092425	19578
C	23949	3827137	3562292	3699995	4030252	3954851	4634201	4560055	4579175	4303360	3804534	23720
D	25971	4412518	4480156	4304194	3906941	3688267	4502506	3883449	4335481	3710472	3771730	24729
E	24443	4079647	4432931	3475922	3389390	3567516	3873026	3721663	3944752	3675847	3770966	23937
F	19471	3885679	3039841	3155828	3138657	2726857	2427856	3091851	2471035	3120184	3770586	19880
G	9613	16140	20706	21482	22047	20971	22159	23480	21886	21556	18858	10429
H	5458	4727	8396	9188	9609	9921	10367	10137	9775	8756	5168	6039
