# Supplementary material for: Accelerating inhibitor discovery for deubiquitinating enzymes
Source: Nat Commun. 2023 Feb 8;14:686. doi: 10.1038/s41467-023-36246-0 (PMC9908924; doi:10.1038/s41467-023-36246-0)
Supplement: Supplementary file 9 — Source Data [file 41467_2023_36246_MOESM9_ESM.zip › Source data_230119/Supplementary Figure 5a cell viability readings/22.04.17 CTG MCF7 Plate 1.xlsx]

## Sheet: End point
User: USER
Path: C:\Program Files (x86)\BMG\CLARIOstar\User\Data\
Test ID: 9691
Test Name: ASB CTG
Date: 4/17/2022
Time: 11:16:51 AM
Luminescence
	Raw Data (No filter)
	1	2	3	4	5	6	7	8	9	10	11	12
A	331	474	1095	1290	1346	1239	1223	1414	1404	1081	430	443
B	464	1059	153510	172657	155300	144793	167165	179417	161440	158583	1227	533
C	480	1314	130412	166093	149633	175756	222352	188635	173194	224646	1455	620
D	544	1208	136521	186199	171929	183703	191582	192231	206734	215177	1537	620
E	490	1208	118481	199813	176171	186464	156671	178229	223977	240889	1661	681
F	535	745	116464	165590	177399	129040	140824	189938	190237	190614	1300	601
G	385	476	1650	176368	163408	88719	120494	123484	118463	177397	831	524
H	297	265	706	1184	1177	1072	1125	1183	1129	1105	379	419
