# Supplementary material for: Accelerating inhibitor discovery for deubiquitinating enzymes
Source: Nat Commun. 2023 Feb 8;14:686. doi: 10.1038/s41467-023-36246-0 (PMC9908924; doi:10.1038/s41467-023-36246-0)
Supplement: Supplementary file 9 — Source Data [file 41467_2023_36246_MOESM9_ESM.zip › Source data_230119/Supplementary Figure 5a cell viability readings/22.04.17 CTG MCF7 Plate 3.xlsx]

## Sheet: End point
User: USER
Path: C:\Program Files (x86)\BMG\CLARIOstar\User\Data\
Test ID: 9693
Test Name: ASB CTG
Date: 4/17/2022
Time: 11:22:33 AM
Luminescence
	Raw Data (No filter)
	1	2	3	4	5	6	7	8	9	10	11	12
A	429	503	990	1165	1300	1352	1441	1323	1269	1104	487	415
B	472	1117	136391	137660	138320	152896	165178	170767	189247	179641	1129	474
C	493	1410	164952	186609	155372	167018	184544	181086	184813	161769	1464	621
D	522	1472	195516	177080	180127	207162	209717	201725	201722	241555	1541	671
E	589	1434	181896	204868	182328	220875	211669	215058	238536	249677	1508	695
F	492	1162	217903	129848	123766	141682	148793	116404	146859	196819	1118	614
G	469	871	189132	92667	1897	136594	80771	91321	102734	164239	794	588
H	385	461	1078	885	789	1125	999	934	1156	1041	437	415
