# Supplementary material for: Accelerating inhibitor discovery for deubiquitinating enzymes
Source: Nat Commun. 2023 Feb 8;14:686. doi: 10.1038/s41467-023-36246-0 (PMC9908924; doi:10.1038/s41467-023-36246-0)
Supplement: Supplementary file 9 — Source Data [file 41467_2023_36246_MOESM9_ESM.zip › Source data_230119/Supplementary Figure 5a cell viability readings/22.04.14 L v L CTG .xlsx]

## Sheet: Plating
Rob's IC50 data
			Biochemistry IC50 (µM)
		ABPP Target	UCHL1	UCHL3	USP28	VCPIP	USP48	USP7	JOSD1
	F26	USP7/USP28	>100	91.99	18.54	>100	>100	66.93	9.184
	F59	UCHL1/USP10	0.5099	>100	>100	>100	>100	>100	>100	this
	WH_9943_103C	VCPIP1	>100	>100	>100	1.996	>100	>100	44.12	this	100	50	10	1
	WH_9943_119C	USP48	>100	>100	>100	>100	9.228	>100	29.02	this			5h
	WH_9943_188	USP28	>100	>100	17.49	>100	>100	>100	12.31
	XL_10320_67C	UCHL3	18.06	6.278	>100	14.93	>100	>100	>100	this
	XL_177A
WIll use IC50 for target as stargin point for drug concentration
	Cpd	DUB Target	IC50 (uM)	[0.25x]	[0.5x]	[1x]	[2x]	[4x]	[DMSO Stock] (mM)	V 10mM to achieve 50uL	V DMSO		x IC50	V to 1000ul media
	F26	USP28	20	5	10	20	40	80	5	25	25		4	16
	F59	UCHL1	0.5	0.125	0.25	0.5	1	2	0.125	0.625	49.375		2	8
	WH 103C	VCPIP1	2	0.5	1	2	4	8	0.5	2.5	47.5		1	4
	WH 119C	USP48	10	2.5	5	10	20	40	2.5	12.5	37.5		0.5	2
	WH 188	USP28	20	5	10	20	40	80	5	25	25		0.25	1
	XL 67C	UCHL3	5	1.25	2.5	5	10	20	1.25	6.25	43.75
Use 100ul volume/well
Plate 1000 cells/well
4x replicates per concentration/compound
6 compounds
2 compounds/plate
Want to make stocks such that to 1000ul, add 1uL for 0.25x, 2ul for 0.5x, 4ul for 1x, 8ul for 2x, and 16ul for 4x
Concentration of stock would then be:			250	xIC50 (uM)
Compound volume needed per cell line			31
Two formats of Plates - for the tims in which I use two cell lines simulaneously
Plate Format 1 - HEK
	1	2	3	4	5	6	7	8	9	10	11	12
A					x IC50				x IC50					HEK 4/15
B		Cells + DMSO	Plate 1: F26 Plate 2: WH 103C Plate 3: WH 188		4		Plate 1: F59 Plate 2: WH 119C Plate 3: XL 67C		4		Cells + DMSO
C					2				2
D					1				1
E					0.5				0.5
F					0.25				0.25
G			Media w/o Cells				DMSO
H
Plate Format 2 - MCF7
	1	2	3	4	5	6	7	8	9	10	11	12
A					x IC50				x IC50					MCF7 4/5
B		Media w/o cells	Plate 1: F26 Plate 2: WH 103C Plate 3: WH 188		4		Plate 1: F59 Plate 2: WH 119C Plate 3: XL 67C		4		DMSO
C					2				2
D					1				1
E					0.5				0.5
F					0.25				0.25
G			Cells + DMSO
H
# wells/plate	60
CTG/plate	6000

## Sheet: Raw Data
HEK	Plate 1
	1	2	3	4	5	6	7	8	9	10	11	12
A	8379	11945	19166	20572	22301	23893	26294	25856	26030	24412	15490	9172		User: USER
B	13706	1752615	2626873	2558296	2751609	2583883	3963483	3798147	3981044	3905514	2771564	17335		Path: C:\Program Files (x86)\BMG\CLARIOstar\User\Data\
C	18061	2687362	3205309	3236985	2568173	2240886	3812368	3822291	3642150	3334337	2438955	18987		Test ID: 9688
D	19351	2469776	2440794	2918806	3636577	3240526	4126832	4174074	4030984	3409714	2704400	19481		Test Name: ASB CTG
E	21772	3791289	2800938	3054585	4062661	3566607	3972962	3609562	3703669	2874741	2332298	17840		Date: 4/17/2022
F	18704	4255534	2768944	3047326	3120964	3378362	3595790	3384531	2680187	3025304	2399645	14645		Time: 11:09:00 AM
G	9110	15703	19079	21067	21732	22840	24828	23706	20988	22932	13025	8021		Luminescence
H	5057	4684	7921	8241	9331	10297	10072	9996	9098	7525	4209	4987
HEK	Plate 2
	1	2	3	4	5	6	7	8	9	10	11	12
A	5843	9522	14935	14060	11775	9515	5565	4129	4023	4325	4960	3165		User: USER
B	10710	1848029	2550517	2345189	1097372	1425290	150790	143309	154604	162598	1535547	6536		Path: C:\Program Files (x86)\BMG\CLARIOstar\User\Data\
C	13415	1790022	1491950	1831975	1633373	1795012	171713	169328	171905	175904	1610966	9013		Test ID: 9689
D	14192	1905253	2238244	2651503	2257258	2317652	184620	181628	176838	189067	2263018	10237		Test Name: ASB CTG
E	14374	2132346	2894611	2761464	2627269	2250679	215143	213128	205301	219771	2443799	10523		Date: 4/17/2022
F	12149	2299778	2374075	2686029	2390573	2165379	214592	202440	197499	222329	2075796	8745		Time: 11:11:39 AM
G	5958	10281	14651	15329	14598	11972	6854	4936	4052	4858	6395	3709		Luminescence
H	3488	3138	5219	5284	5093	4580	3947	3116	2701	2761	1634	2072
HEK	Plate 3
	1	2	3	4	5	6	7	8	9	10	11	12
A	9943	15063	24026	26436	26673	27171	28089	28780	27379	25241	16339	10246		User: USER
B	18064	2515247	3467995	3659725	3320917	3336536	3738932	3996028	3689337	3714874	3092425	19578		Path: C:\Program Files (x86)\BMG\CLARIOstar\User\Data\
C	23949	3827137	3562292	3699995	4030252	3954851	4634201	4560055	4579175	4303360	3804534	23720		Test ID: 9690
D	25971	4412518	4480156	4304194	3906941	3688267	4502506	3883449	4335481	3710472	3771730	24729		Test Name: ASB CTG
E	24443	4079647	4432931	3475922	3389390	3567516	3873026	3721663	3944752	3675847	3770966	23937		Date: 4/17/2022
F	19471	3885679	3039841	3155828	3138657	2726857	2427856	3091851	2471035	3120184	3770586	19880		Time: 11:14:23 AM
G	9613	16140	20706	21482	22047	20971	22159	23480	21886	21556	18858	10429		Luminescence
H	5458	4727	8396	9188	9609	9921	10367	10137	9775	8756	5168	6039
MCF7	Plate 1
	1	2	3	4	5	6	7	8	9	10	11	12
A	331	474	1095	1290	1346	1239	1223	1414	1404	1081	430	443		User: USER
B	464	1059	153510	172657	155300	144793	167165	179417	161440	158583	1227	533		Path: C:\Program Files (x86)\BMG\CLARIOstar\User\Data\
C	480	1314	130412	166093	149633	175756	222352	188635	173194	224646	1455	620		Test ID: 9691
D	544	1208	136521	186199	171929	183703	191582	192231	206734	215177	1537	620		Test Name: ASB CTG
E	490	1208	118481	199813	176171	186464	156671	178229	223977	240889	1661	681		Date: 4/17/2022
F	535	745	116464	165590	177399	129040	140824	189938	190237	190614	1300	601		Time: 11:16:51 AM
G	385	476	1650	176368	163408	88719	120494	123484	118463	177397	831	524		Luminescence
H	297	265	706	1184	1177	1072	1125	1183	1129	1105	379	419
MCF7	Plate 2
	1	2	3	4	5	6	7	8	9	10	11	12
A	317	483	1036	1213	1288	1154	575	400	268	233	156	138		User: USER
B	439	1064	196996	216249	217387	241445	3710	2501	4077	2822	342	149		Path: C:\Program Files (x86)\BMG\CLARIOstar\User\Data\
C	424	1184	149349	191210	226181	232680	2108	2107	3381	1911	231	141		Test ID: 9692
D	456	1072	100250	216939	197546	226778	8717	6510	9164	2313	282	159		Test Name: ASB CTG
E	489	1006	90050	198573	243189	236958	52180	39095	32304	23037	508	267		Date: 4/17/2022
F	511	704	95922	190017	249764	257519	145261	160670	128531	135306	540	292		Time: 11:19:55 AM
G	321	685	143969	160539	66460	84377	84461	88041	97783	120921	477	278		Luminescence
H	222	357	804	927	1012	813	808	815	799	629	302	169
MCF7	Plate 3
	1	2	3	4	5	6	7	8	9	10	11	12
A	429	503	990	1165	1300	1352	1441	1323	1269	1104	487	415		User: USER
B	472	1117	136391	137660	138320	152896	165178	170767	189247	179641	1129	474		Path: C:\Program Files (x86)\BMG\CLARIOstar\User\Data\
C	493	1410	164952	186609	155372	167018	184544	181086	184813	161769	1464	621		Test ID: 9693
D	522	1472	195516	177080	180127	207162	209717	201725	201722	241555	1541	671		Test Name: ASB CTG
E	589	1434	181896	204868	182328	220875	211669	215058	238536	249677	1508	695		Date: 4/17/2022
F	492	1162	217903	129848	123766	141682	148793	116404	146859	196819	1118	614		Time: 11:22:33 AM
G	469	871	189132	92667	1897	136594	80771	91321	102734	164239	794	588		Luminescence
H	385	461	1078	885	789	1125	999	934	1156	1041	437	415

## Sheet: Sheet2
HEK	Plate 1
	1	2	3	4	5	6	7	8	9	10	11	12
A
B		1752615	2626873	2558296	2751609	2583883	3963483	3798147	3981044	3905514	2771564
C		2687362	3205309	3236985	2568173	2240886	3812368	3822291	3642150	3334337	2438955
D		2469776	2440794	2918806	3636577	3240526	4126832	4174074	4030984	3409714	2704400
E		3791289	2800938	3054585	4062661	3566607	3972962	3609562	3703669	2874741	2332298
F		4255534	2768944	3047326	3120964	3378362	3595790	3384531	2680187	3025304	2399645
G		15703	19079	21067	21732	22840	24828	23706	20988	22932	13025
H
HEK	Plate 2
	1	2	3	4	5	6	7	8	9	10	11	12
A
B		1848029	2550517	2345189	1097372	1425290	150790	143309	154604	162598	1535547
C		1790022	1491950	1831975	1633373	1795012	171713	169328	171905	175904	1610966
D		1905253	2238244	2651503	2257258	2317652	184620	181628	176838	189067	2263018
E		2132346	2894611	2761464	2627269	2250679	215143	213128	205301	219771	2443799
F		2299778	2374075	2686029	2390573	2165379	214592	202440	197499	222329	2075796
G		10281	14651	15329	14598	11972	6854	4936	4052	4858	6395
H
HEK	Plate 3
	1	2	3	4	5	6	7	8	9	10	11	12
A
B		2515247	3467995	3659725	3320917	3336536	3738932	3996028	3689337	3714874	3092425
C		3827137	3562292	3699995	4030252	3954851	4634201	4560055	4579175	4303360	3804534
D		4412518	4480156	4304194	3906941	3688267	4502506	3883449	4335481	3710472	3771730
E		4079647	4432931	3475922	3389390	3567516	3873026	3721663	3944752	3675847	3770966
F		3885679	3039841	3155828	3138657	2726857	2427856	3091851	2471035	3120184	3770586
G		16140	20706	21482	22047	20971	22159	23480	21886	21556	18858
H
MCF7	Plate 1
	1	2	3	4	5	6	7	8	9	10	11	12
A
B		1059	153510	172657	155300	144793	167165	179417	161440	158583	1227
C		1314	130412	166093	149633	175756	222352	188635	173194	224646	1455
D		1208	136521	186199	171929	183703	191582	192231	206734	215177	1537
E		1208	118481	199813	176171	186464	156671	178229	223977	240889	1661
F		745	116464	165590	177399	129040	140824	189938	190237	190614	1300
G		476	1650	176368	163408	88719	120494	123484	118463	177397	831
H
MCF7	Plate 2
	1	2	3	4	5	6	7	8	9	10	11	12
A
B		1064	196996	216249	217387	241445	3710	2501	4077	2822	342
C		1184	149349	191210	226181	232680	2108	2107	3381	1911	231
D		1072	100250	216939	197546	226778	8717	6510	9164	2313	282
E		1006	90050	198573	243189	236958	52180	39095	32304	23037	508
F		704	95922	190017	249764	257519	145261	160670	128531	135306	540
G		685	143969	160539	66460	84377	84461	88041	97783	120921	477
H
MCF7	Plate 3
	1	2	3	4	5	6	7	8	9	10	11	12
A
B		1117	136391	137660	138320	152896	165178	170767	189247	179641	1129
C		1410	164952	186609	155372	167018	184544	181086	184813	161769	1464
D		1472	195516	177080	180127	207162	209717	201725	201722	241555	1541
E		1434	181896	204868	182328	220875	211669	215058	238536	249677	1508
F		1162	217903	129848	123766	141682	148793	116404	146859	196819	1118
G		871	189132	92667	1897	136594	80771	91321	102734	164239	794
H

## Sheet: Sheet3
HEK	Plate 1												Ave media w/o cells		Subtract background - average of media + DMSO w/o cells wells											Ave for ctrl		Calculate % of signal relative to DMSO control
	1	2	3	4	5	6	7	8	9	10	11	12
A			F26				F59									F26				F59								F26				F59
B		1752615	2626873	2558296	2751609	2583883	3963483	3798147	3981044	3905514	2771564				1.73144e+06	2.60569e+06	2.53712e+06	2.73043e+06	2.5627e+06	3.9423e+06	3.77697e+06	3.95986e+06	3.88433e+06	2.75038e+06				95.1273	92.6237	99.6811	93.5579	143.924	137.888	144.565	141.807
C		2687362	3205309	3236985	2568173	2240886	3812368	3822291	3642150	3334337	2438955				2.66618e+06	3.18413e+06	3.21581e+06	2.54699e+06	2.21971e+06	3.79119e+06	3.80111e+06	3.62097e+06	3.31316e+06	2.41778e+06				116.245	117.401	92.9843	81.0359	138.407	138.769	132.193	120.955
D		2469776	2440794	2918806	3636577	3240526	4126832	4174074	4030984	3409714	2704400				2.4486e+06	2.41961e+06	2.89763e+06	3.6154e+06	3.21935e+06	4.10565e+06	4.15289e+06	4.0098e+06	3.38853e+06	2.68322e+06				88.334	105.785	131.989	117.53	149.887	151.612	146.388	123.707
E		3791289	2800938	3054585	4062661	3566607	3972962	3609562	3703669	2874741	2332298				3.77011e+06	2.77976e+06	3.03341e+06	4.04148e+06	3.54543e+06	3.95178e+06	3.58838e+06	3.68249e+06	2.85356e+06	2.31112e+06				101.482	110.742	147.544	129.435	144.27	131.003	134.438	104.176
F		4255534	2768944	3047326	3120964	3378362	3595790	3384531	2680187	3025304	2399645				4.23435e+06	2.74776e+06	3.02615e+06	3.09978e+06	3.35718e+06	3.57461e+06	3.36335e+06	2.65901e+06	3.00412e+06	2.37847e+06				100.314	110.477	113.165	122.562	130.5	122.788	97.0737	109.673
G		15703	19079	21067	21732	22840	24828	23706	20988	22932	13025		21179.5													2.73916e+06
H
HEK	Plate 2
	1	2	3	4	5	6	7	8	9	10	11	12
A			WH 103C				WH 119C									WH 103C				WH 119C								WH 103C				WH 119C
B		1848029	2550517	2345189	1097372	1425290	150790	143309	154604	162598	1535547				1.83389e+06	2.53638e+06	2.33105e+06	1.08323e+06	1.41115e+06	136652	129172	140466	148460	1.52141e+06				128.339	117.949	54.8107	71.4031	6.9145	6.53597	7.10749	7.51197
C		1790022	1491950	1831975	1633373	1795012	171713	169328	171905	175904	1610966				1.77588e+06	1.47781e+06	1.81784e+06	1.61924e+06	1.78087e+06	157576	155190	157768	161766	1.59683e+06				74.7761	91.981	81.9319	90.1107	7.97319	7.85251	7.9829	8.18525
D		1905253	2238244	2651503	2257258	2317652	184620	181628	176838	189067	2263018				1.89112e+06	2.22411e+06	2.63737e+06	2.24312e+06	2.30351e+06	170482	167490	162700	174930	2.24888e+06				112.538	133.448	113.5	116.556	8.62627	8.47488	8.23251	8.85128
E		2132346	2894611	2761464	2627269	2250679	215143	213128	205301	219771	2443799				2.11821e+06	2.88047e+06	2.74733e+06	2.61313e+06	2.23654e+06	201006	198990	191164	205634	2.42966e+06				145.75	139.012	132.222	113.167	10.1707	10.0687	9.67271	10.4049
F		2299778	2374075	2686029	2390573	2165379	214592	202440	197499	222329	2075796				2.28564e+06	2.35994e+06	2.67189e+06	2.37644e+06	2.15124e+06	200454	188302	183362	208192	2.06166e+06				119.411	135.195	120.246	108.851	10.1428	9.52795	9.27794	10.5343
G		10281	14651	15329	14598	11972	6854	4936	4052	4858	6395		14137.5													1.97632e+06
H
HEK	Plate 3
	1	2	3	4	5	6	7	8	9	10	11	12
A			WH 188				XL 67C									WH 188				XL 67C								WH 188				XL 67C
B		2515247	3467995	3659725	3320917	3336536	3738932	3996028	3689337	3714874	3092425				2.49395e+06	3.44669e+06	3.63842e+06	3.29962e+06	3.31523e+06	3.71763e+06	3.97473e+06	3.66804e+06	3.69357e+06	3.07112e+06				93.8707	99.0925	89.865	90.2904	101.25	108.252	99.899	100.594
C		3827137	3562292	3699995	4030252	3954851	4634201	4560055	4579175	4303360	3804534				3.80584e+06	3.54099e+06	3.67869e+06	4.00895e+06	3.93355e+06	4.6129e+06	4.53875e+06	4.55787e+06	4.28206e+06	3.78323e+06				96.4389	100.189	109.184	107.13	125.632	123.613	124.134	116.622
D		4412518	4480156	4304194	3906941	3688267	4502506	3883449	4335481	3710472	3771730				4.39122e+06	4.45885e+06	4.28289e+06	3.88564e+06	3.66697e+06	4.4812e+06	3.86215e+06	4.31418e+06	3.68917e+06	3.75043e+06				121.437	116.645	105.825	99.8698	122.046	105.186	117.497	100.475
E		4079647	4432931	3475922	3389390	3567516	3873026	3721663	3944752	3675847	3770966				4.05835e+06	4.41163e+06	3.45462e+06	3.36809e+06	3.54621e+06	3.85172e+06	3.70036e+06	3.92345e+06	3.65455e+06	3.74966e+06				120.151	94.0866	91.7299	96.5812	104.902	100.779	106.855	99.5316
F		3885679	3039841	3155828	3138657	2726857	2427856	3091851	2471035	3120184	3770586				3.86438e+06	3.01854e+06	3.13453e+06	3.11736e+06	2.70556e+06	2.40655e+06	3.07055e+06	2.44973e+06	3.09888e+06	3.74928e+06				82.2099	85.3688	84.9012	73.6858	65.5425	83.6264	66.7185	84.3981
G		16140	20706	21482	22047	20971	22159	23480	21886	21556	18858		21301.5													3.67175e+06
H
MCF7	Plate 1
	1	2	3	4	5	6	7	8	9	10	11	12
A			F26				F59									F26				F59								F26				F59
B		1059	153510	172657	155300	144793	167165	179417	161440	158583	1227					152313	171460	154103	143596	165968	178220	160243	157386					111.067	125.029	112.372	104.71	121.024	129.958	116.849	114.766
C		1314	130412	166093	149633	175756	222352	188635	173194	224646	1455					129215	164896	148436	174559	221155	187438	171997	223449					94.2238	120.242	108.24	127.289	161.267	136.68	125.421	162.939
D		1208	136521	186199	171929	183703	191582	192231	206734	215177	1537					135324	185002	170732	182506	190385	191034	205537	213980					98.6785	134.904	124.498	133.084	138.829	139.302	149.878	156.035
E		1208	118481	199813	176171	186464	156671	178229	223977	240889	1661					117284	198616	174974	185267	155474	177032	222780	239692					85.5237	144.831	127.591	135.097	113.372	129.092	162.452	174.784
F		745	116464	165590	177399	129040	140824	189938	190237	190614	1300					115267	164393	176202	127843	139627	188741	189040	189417					84.0529	119.876	128.487	93.2233	101.816	137.63	137.848	138.123
G		476	1650	176368	163408	88719	120494	123484	118463	177397	831		1197.25				175171	162211	87521.8	119297	122287	117266	176200			137136
H
MCF7	Plate 2
	1	2	3	4	5	6	7	8	9	10	11	12
A			WH 103C				WH 119C									WH 103C				WH 119C								WH 103C				WH 119C
B		1064	196996	216249	217387	241445	3710	2501	4077	2822	342					195914	215168	216306	240364	2628.5	1419.5	2995.5	1740.5					197.321	216.712	217.858	242.089	2.64737	1.42969	3.017	1.75299
C		1184	149349	191210	226181	232680	2108	2107	3381	1911	231					148268	190128	225100	231598	1026.5	1025.5	2299.5	829.5					149.332	191.493	226.715	233.261	1.03387	1.03286	2.316	0.835454
D		1072	100250	216939	197546	226778	8717	6510	9164	2313	282					99168.5	215858	196464	225696	7635.5	5428.5	8082.5	1231.5					99.8803	217.407	197.875	227.316	7.6903	5.46746	8.14051	1.24034
E		1006	90050	198573	243189	236958	52180	39095	32304	23037	508					88968.5	197492	242108	235876	51098.5	38013.5	31222.5	21955.5					89.6071	198.909	243.845	237.57	51.4653	38.2863	31.4466	22.1131
F		704	95922	190017	249764	257519	145261	160670	128531	135306	540					94840.5	188936	248682	256438	144180	159588	127450	134224					95.5212	190.292	250.467	258.278	145.214	160.734	128.364	135.188
G		685	143969	160539	66460	84377	84461	88041	97783	120921	477		1081.5			142888	159458	65378.5	83295.5	83379.5	86959.5	96701.5	119840			99287.4
H
MCF7	Plate 3
	1	2	3	4	5	6	7	8	9	10	11	12
A			WH 188				XL 67C									WH 188				XL 67C								WH 188				XL 67C
B		1117	136391	137660	138320	152896	165178	170767	189247	179641	1129					135033	136302	136962	151538	163820	169409	187889	178283					111.472	112.52	113.065	125.097	135.237	139.85	155.106	147.176
C		1410	164952	186609	155372	167018	184544	181086	184813	161769	1464					163594	185251	154014	165660	183186	179728	183455	160411					135.05	152.928	127.141	136.755	151.224	148.369	151.446	132.422
D		1472	195516	177080	180127	207162	209717	201725	201722	241555	1541					194158	175722	178769	205804	208359	200367	200364	240197					160.281	145.062	147.577	169.895	172.004	165.407	165.404	198.287
E		1434	181896	204868	182328	220875	211669	215058	238536	249677	1508					180538	203510	180970	219517	210311	213700	237178	248319					149.038	168.001	149.394	181.215	173.616	176.413	195.795	204.992
F		1162	217903	129848	123766	141682	148793	116404	146859	196819	1118					216545	128490	122408	140324	147435	115046	145501	195461					178.762	106.071	101.05	115.84	121.71	94.9726	120.114	161.357
G		871	189132	92667	1897	136594	80771	91321	102734	164239	794		1358.25			187774	91308.8	538.75	135236	79412.8	89962.8	101376	162881			121136
H
		Media w/o cells
		Cells w/o cpd

## Sheet: Plating 2
WIll use IC50 for target as stargin point for drug concentration
	Cpd	DUB Target	IC50 (uM)	[0.25x]	[0.5x]	[1x]	[2x]	[4x]	[DMSO Stock] (mM)	V 10mM to achieve 50uL	V DMSO		x IC50	V to 1000ul media
	F22	UCHL1	0.1	0.025	0.05	0.1	0.2	0.4	0.025	0.125	49.875		4	16
	F26	USP28	20	5	10	20	40	80	5	25	25		2	8
													1	4
													0.5	2
													0.25	1
Use 100ul volume/well
Plate 1000 cells/well
4x replicates per concentration/compound
2 compounds/plate			250	xIC50 (uM)
2 compounds/plate			31
Want to make stocks such that to 1000ul, add 1uL for 0.25x, 2ul for 0.5x, 4ul for 1x, 8ul for 2x, and 16ul for 4x
Concentration of stock would then be:
Compound volume needed per cell line
Plate Format 2
	1	2	3	4	5	6	7	8	9	10	11	12
A					x IC50				x IC50					MCF7 4/5
B		Media w/o cells	Plate 1: F26 Plate 2: WH 103C Plate 3: WH 188		4		Plate 1: F56 Plate 2: WH 119C Plate 3: XL 67C		4		DMSO
C					2				2
D					1				1
E					0.5				0.5
F					0.25				0.25
G			Cells + DMSO
H
