# Supplementary material for: Accelerating inhibitor discovery for deubiquitinating enzymes
Source: Nat Commun. 2023 Feb 8;14:686. doi: 10.1038/s41467-023-36246-0 (PMC9908924; doi:10.1038/s41467-023-36246-0)
Supplement: Supplementary file 9 — Source Data [file 41467_2023_36246_MOESM9_ESM.zip › Source data_230119/Supplementary Figure 5a cell viability readings/22.04.17 CTG MCF7 Plate 2.xlsx]

## Sheet: End point
User: USER
Path: C:\Program Files (x86)\BMG\CLARIOstar\User\Data\
Test ID: 9692
Test Name: ASB CTG
Date: 4/17/2022
Time: 11:19:55 AM
Luminescence
	Raw Data (No filter)
	1	2	3	4	5	6	7	8	9	10	11	12
A	317	483	1036	1213	1288	1154	575	400	268	233	156	138
B	439	1064	196996	216249	217387	241445	3710	2501	4077	2822	342	149
C	424	1184	149349	191210	226181	232680	2108	2107	3381	1911	231	141
D	456	1072	100250	216939	197546	226778	8717	6510	9164	2313	282	159
E	489	1006	90050	198573	243189	236958	52180	39095	32304	23037	508	267
F	511	704	95922	190017	249764	257519	145261	160670	128531	135306	540	292
G	321	685	143969	160539	66460	84377	84461	88041	97783	120921	477	278
H	222	357	804	927	1012	813	808	815	799	629	302	169
