# Supplementary material for: Accelerating inhibitor discovery for deubiquitinating enzymes
Source: Nat Commun. 2023 Feb 8;14:686. doi: 10.1038/s41467-023-36246-0 (PMC9908924; doi:10.1038/s41467-023-36246-0)
Supplement: Supplementary file 9 — Source Data [file 41467_2023_36246_MOESM9_ESM.zip › Source data_230119/Supplementary Figure 5a cell viability readings/22.04.17 CTG HEK Plate 1.xlsx]

## Sheet: End point
User: USER
Path: C:\Program Files (x86)\BMG\CLARIOstar\User\Data\
Test ID: 9688
Test Name: ASB CTG
Date: 4/17/2022
Time: 11:09:00 AM
Luminescence
	Raw Data (No filter)
	1	2	3	4	5	6	7	8	9	10	11	12
A	8379	11945	19166	20572	22301	23893	26294	25856	26030	24412	15490	9172
B	13706	1752615	2626873	2558296	2751609	2583883	3963483	3798147	3981044	3905514	2771564	17335
C	18061	2687362	3205309	3236985	2568173	2240886	3812368	3822291	3642150	3334337	2438955	18987
D	19351	2469776	2440794	2918806	3636577	3240526	4126832	4174074	4030984	3409714	2704400	19481
E	21772	3791289	2800938	3054585	4062661	3566607	3972962	3609562	3703669	2874741	2332298	17840
F	18704	4255534	2768944	3047326	3120964	3378362	3595790	3384531	2680187	3025304	2399645	14645
G	9110	15703	19079	21067	21732	22840	24828	23706	20988	22932	13025	8021
H	5057	4684	7921	8241	9331	10297	10072	9996	9098	7525	4209	4987
